# Supplementary material for: Characterization of mesenchymal stem cells in human fetal bone marrow by single-cell transcriptomic and functional analysis
Source: Signal Transduct Target Ther. 2023 Mar 31;8:126. doi: 10.1038/s41392-023-01338-2 (PMC10063684; doi:10.1038/s41392-023-01338-2)
Supplement: Supplementary file 2 — Supplementary Table 1 [file 41392_2023_1338_MOESM2_ESM.xlsx]

## Sheet: Embryo_Information
All human embryos and libraries invovled in this study
Each library was named as X(Source)_WX(week)_EX(embryo)_LX(library)
BM: bone marrow
Clone: clone derived from single-cell seeding followed by scRNA-seq
3Neg: CD45-CD31-CD235a-
TCN: TM4SF1+CD44+NT5E+/CD45-CD31-CD235a-
LP: LIFR+PDGFRB+/CD45-CD31-CD235a-
STRT dataset (24 embryos, 2,989 cells)			10X dataset (9 embryos, 11,359 cells)				FACS dataset: TM4SF1+CD44+NT5E+/CD45-CD31-CD235a- cells (9 embryos, 147 cells)
Library	Week		Library	Week	FACS: CD45-CD31-CD235a-		Library	Week
BM_W6_E1_L1	6W		W11E1	11W	Yes		FACS.TCN_W7_E1_L1	7W
BM_W6_E1_L2	6W		W14E1	14W	Yes		FACS.TCN_W11_E1_L1	11W
BM_W7_E1_L1	7W		W16E1	16W	Yes		FACS.TCN_W14_E1_L1	14W
BM_W7_E2_L1	7W		W17E1	17W	Yes		FACS.TCN_W15_E1_L1	15W
BM_W7_E3_L1	7W		W17E2	17W	Yes		FACS.TCN_W17_E1_L1	17W
BM_W7_E3_L2	7W		W20E1	20W	No		FACS.TCN_W18_E1_L1	18W
BM_W7_E4_L1	7W		W20E2	20W	Yes		FACS.TCN_W19_E1_L1	19W
BM_W7_E5_L1	7W		W21E1	21W	No		FACS.TCN_W19_E2_L1	19W
BM_W7_E6_L1	7W		W22E1	22W	Yes		FACS.TCN_W23_E1_L1	23W
BM_W7_E6_L2	7W
BM_W7_E6_L3	7W
BM_W7_E6_L4	7W						FACS dataset: LIFR+PDGFRB+/CD45-CD31-CD235a- MSCs (3 embryos, 48 cells)
BM_W7_E6_L5	7W						Library	Week
BM_W8_E1_L1	8W						FACS.LP_W11_E1_L1	11W
BM_W8_E2_L1	8W						FACS.LP_W15_E1_L1	15W
BM_W8_E2_L2	8W						FACS.LP_W22_E1_L1	22W
BM_W8_E3_L1	8W
BM_W8_E3_L2	8W
BM_W8_E3_L3	8W						Clone dataset (4 embryos, 1,191 cells)
BM_W9_E1_L1	9W						Library	Week
BM_W9_E2_L1	9W						Clone_W17_3Neg_E1_L1	17W
BM_W9_E2_L2	9W						Clone_W17_3Neg_E1_L2	17W
BM_W9_E3_L1	9W						Clone_W17_3Neg_E1_L3	17W
BM_W9_E4_L1	9W						Clone_W17_3Neg_E1_L4	17W
BM_W9_E5_L1	9W						Clone_W17_3Neg_E1_L5	17W
BM_W9_E5_L2	9W						Clone_W17_3Neg_E1_L6	17W
BM_W9_E5_L3	9W						Clone_W17_3Neg_E1_L7	17W
BM_W9_E5_L4	9W						Clone_W14_TCN_E1_L1	14W
BM_W11_E1_L1	11W						Clone_W14_TCN_E1_L2	14W
BM_W11_E1_L2	11W						Clone_W14_TCN_E2_L1	14W
BM_W11_E2_L1	11W						Clone_W14_TCN_E2_L2	14W
BM_W11_E2_L2	11W						Clone_W17_TCN_E1_L1	17W
BM_W15_E1_L1	15W						Clone_W17_TCN_E1_L2	17W
BM_W16_E1_L1	16W						Clone_W13_LP_E1_L1	13W
BM_W16_E1_L2	16W						Clone_W17_LP_E1_L1	17W
BM_W16_E1_L3	16W
BM_W19_E1_L1	19W
BM_W19_E1_L2	19W
BM_W19_E1_L3	19W
BM_W19_E1_L4	19W
BM_W19_E2_L1	19W
BM_W22_E1_L1	22W
BM_W22_E1_L2	22W
BM_W22_E1_L3	22W
BM_W22_E1_L4	22W
BM_W22_E1_L5	22W
BM_W22_E1_L6	22W
BM_W22_E2_L1	22W
BM_W24_E1_L1	24W
BM_W24_E1_L2	24W

## Sheet: 10X_Fresh_Dataset
Fig. 1b
Cell	Cluster	UMAP_1	UMAP_2
AAACCTGAGCCTTGAT_W13	C07.Ost	-0.00880488	-5.95579
AAACCTGCAATAGCGG_W13	C05.Ost_P2	-1.37741	5.45095
AAACCTGGTCTCTCTG_W13	C01.MSC	-0.0940743	4.42221
AAACCTGGTTATCCGA_W13	C06.Ost_P3	1.01558	1.23174
AAACGGGAGATCTGAA_W13	C06.Ost_P3	1.2876	-1.93609
AAACGGGAGTAGGTGC_W13	C01.MSC	0.84749	4.743
AAACGGGTCACTTATC_W13	C07.Ost	2.05815	-4.43133
AAAGATGAGTGTTTGC_W13	C01.MSC	0.2506	4.76912
AAAGATGCAAAGTGCG_W13	C02.Cyc	-2.58233	4.00986
AAAGCAAAGTCGAGTG_W13	C02.Cyc	-3.3068	5.17659
AAAGCAAAGTGTGGCA_W13	C06.Ost_P3	-1.081	-1.95942
AAAGCAAAGTTAGCGG_W13	C02.Cyc	-3.85674	4.48945
AAAGCAAAGTTCCACA_W13	C07.Ost	1.18715	-5.29585
AAAGCAAGTTGAACTC_W13	C08.Endo	1.38666	10.9466
AAAGCAAGTTTAGGAA_W13	C04.Ost_P1	-1.07849	1.96407
AAAGTAGAGAGACGAA_W13	C01.MSC	1.85811	8.03329
AAAGTAGAGGCTAGCA_W13	C06.Ost_P3	-1.11604	-1.77969
AAAGTAGAGTTAGGTA_W13	C07.Ost	2.08635	-3.88032
AAAGTAGCACGAGGTA_W13	C04.Ost_P1	-1.43299	2.00223
AAAGTAGCAGACGTAG_W13	C02.Cyc	-4.25248	4.28744
AAAGTAGCATGGGACA_W13	C01.MSC	0.877824	5.41918
AAAGTAGTCAACGCTA_W13	C02.Cyc	-4.93985	5.02578
AAATGCCAGACTTTCG_W13	C06.Ost_P3	3.52048	0.361869
AAATGCCAGAGGGCTT_W13	C04.Ost_P1	0.169483	1.61618
AAATGCCAGCCCTAAT_W13	C03.Cho	-2.0014	7.8931
AAATGCCAGGTGATAT_W13	C02.Cyc	-5.00829	4.75334
AAATGCCAGTGCCAGA_W13	C07.Ost	-0.016366	-5.55328
AAATGCCTCGAATGGG_W13	C05.Ost_P2	1.94895	1.80476
AAATGCCTCTGCAGTA_W13	C07.Ost	-0.592534	-5.48342
AACACGTCAAGCCGTC_W13	C07.Ost	2.04101	-4.36964
AACACGTCACCTCGTT_W13	C06.Ost_P3	3.88218	-2.35802
AACACGTCAGCTCGCA_W13	C07.Ost	-0.175079	-6.58983
AACACGTGTCTAGTCA_W13	C06.Ost_P3	0.539304	-1.61121
AACACGTGTCTCTCTG_W13	C07.Ost	-0.957713	-5.83953
AACACGTTCCAAACTG_W13	C01.MSC	-0.260098	4.79329
AACCATGAGCCAACAG_W13	C01.MSC	1.20076	8.05833
AACCATGAGCGCCTCA_W13	C06.Ost_P3	1.28339	0.810278
AACCATGCAGACAAAT_W13	C03.Cho	-1.76322	7.82494
AACCATGGTGACAAAT_W13	C05.Ost_P2	2.47997	2.1439
AACCATGGTGCGGTAA_W13	C07.Ost	-0.961052	-3.38116
AACCATGTCTACTTAC_W13	C06.Ost_P3	0.350369	0.514113
AACCGCGAGAAACGAG_W13	C01.MSC	0.960782	7.67604
AACCGCGCAGACAAAT_W13	C06.Ost_P3	3.59555	-0.447144
AACCGCGTCTACTCAT_W13	C01.MSC	0.882323	7.57166
AACGTTGAGGGTATCG_W13	C07.Ost	1.32238	-5.57085
AACGTTGCACCGAATT_W13	C07.Ost	2.28152	-6.08118
AACGTTGGTAGTGAAT_W13	C01.MSC	2.8353	5.98687
AACGTTGGTCTAAACC_W13	C04.Ost_P1	-1.64972	0.406134
AACTCAGAGCTAGTGG_W13	C02.Cyc	-4.10619	4.75557
AACTCCCCAACGATCT_W13	C04.Ost_P1	-1.18575	2.76182
AACTCCCCACGTCAGC_W13	C04.Ost_P1	-1.00938	2.75592
AACTCCCCATCACAAC_W13	C01.MSC	0.587906	6.41131
AACTCCCGTTGATTGC_W13	C07.Ost	-2.23347	-5.52937
AACTCTTCAAACTGTC_W13	C06.Ost_P3	2.63022	0.123284
AACTCTTCACCTCGTT_W13	C04.Ost_P1	0.0665027	2.83589
AACTGGTGTAATCACC_W13	C02.Cyc	-3.84773	5.47224
AACTTTCAGACAAAGG_W13	C07.Ost	3.10127	-5.53095
AACTTTCCATGATCCA_W13	C07.Ost	-0.875811	-4.0201
AAGCCGCAGCCCTAAT_W13	C07.Ost	-3.30847	-2.33794
AAGCCGCAGGATGGTC_W13	C01.MSC	-0.260366	6.73097
AAGCCGCCAGGGTACA_W13	C01.MSC	1.58397	6.73982
AAGCCGCTCAACACAC_W13	C01.MSC	3.06373	6.09353
AAGGAGCAGAACTCGG_W13	C06.Ost_P3	-0.470451	0.327208
AAGGAGCAGGAACTGC_W13	C07.Ost	-2.27876	0.193271
AAGGCAGAGCTACCGC_W13	C01.MSC	-0.134592	5.56187
AAGGCAGAGGGAAACA_W13	C01.MSC	-1.1321	6.47673
AAGGCAGCATGCATGT_W13	C07.Ost	-0.234282	-5.60992
AAGGCAGTCAGCGATT_W13	C01.MSC	1.55005	7.85475
AAGGTTCAGCGATTCT_W13	C07.Ost	-0.0745592	-3.50774
AAGGTTCTCCTTGGTC_W13	C04.Ost_P1	-1.37841	2.34069
AAGGTTCTCGTTACGA_W13	C07.Ost	0.12188	-5.46007
AAGTCTGAGGATGCGT_W13	C01.MSC	0.518478	6.92852
AAGTCTGAGTGCTGCC_W13	C05.Ost_P2	2.23389	0.533393
AAGTCTGGTGACTCAT_W13	C05.Ost_P2	0.382166	5.21044
AAGTCTGTCTCAACTT_W13	C01.MSC	1.93856	5.22345
AATCCAGGTAGGCATG_W13	C06.Ost_P3	0.523029	0.44302
AATCGGTGTGCAACGA_W13	C01.MSC	0.176326	6.4623
AATCGGTGTGTATGGG_W13	C05.Ost_P2	2.87703	2.5438
AATCGGTTCGAATCCA_W13	C07.Ost	-2.07671	-5.19913
ACACCAAAGATCGATA_W13	C01.MSC	1.38423	5.84744
ACACCAAAGTTTCCTT_W13	C07.Ost	2.99645	-3.39694
ACACCCTAGATCTGAA_W13	C04.Ost_P1	-0.659647	3.17608
ACACCCTAGGGTTTCT_W13	C06.Ost_P3	1.22885	0.720738
ACACCCTAGGTGATTA_W13	C01.MSC	1.9155	8.10513
ACACCCTCAGCATACT_W13	C04.Ost_P1	-0.560945	3.44941
ACACCCTGTGATGCCC_W13	C05.Ost_P2	0.896342	3.49688
ACACCGGAGTTGTCGT_W13	C06.Ost_P3	2.89552	-1.17818
ACACTGAAGTACATGA_W13	C05.Ost_P2	1.71472	1.47421
ACACTGAGTACAGTTC_W13	C01.MSC	0.121174	4.96237
ACACTGAGTTAGAACA_W13	C02.Cyc	-5.062	5.50506
ACACTGAGTTCCACAA_W13	C04.Ost_P1	-2.2862	1.2763
ACACTGATCCGCATAA_W13	C01.MSC	1.38764	8.5579
ACACTGATCGTAGGAG_W13	C07.Ost	0.106723	-4.65964
ACAGCCGAGATAGCAT_W13	C04.Ost_P1	-0.201362	3.64455
ACAGCCGAGATGTGGC_W13	C02.Cyc	-4.25349	4.49924
ACAGCCGAGCAATATG_W13	C06.Ost_P3	1.58154	-2.68887
ACAGCCGAGCTTATCG_W13	C07.Ost	2.09382	-5.36398
ACAGCCGAGGTGGGTT_W13	C07.Ost	4.03596	-3.42115
ACAGCCGAGTGCGATG_W13	C02.Cyc	-3.9016	5.39247
ACAGCCGCACCGATAT_W13	C07.Ost	-2.15197	-0.0611373
ACAGCCGGTACAGTGG_W13	C07.Ost	0.063612	-2.69789
ACAGCCGGTTCGAATC_W13	C07.Ost	-0.906317	-6.21734
ACAGCCGTCAGGATCT_W13	C02.Cyc	-4.7869	5.36852
ACAGCTATCCTAAGTG_W13	C11.Bcell	-7.60004	6.15656
ACATACGGTTCGCTAA_W13	C05.Ost_P2	2.57247	3.67086
ACATACGTCACCCGAG_W13	C06.Ost_P3	2.31009	0.222358
ACATACGTCAGAGACG_W13	C01.MSC	1.78911	8.29391
ACATACGTCGGCATCG_W13	C05.Ost_P2	2.67036	1.01624
ACATCAGAGAGACGAA_W13	C07.Ost	-1.88983	-0.932943
ACATCAGAGCCCAATT_W13	C05.Ost_P2	0.793694	3.03687
ACATCAGTCACGCATA_W13	C08.Endo	1.32066	10.8817
ACATGGTCAAAGAATC_W13	C01.MSC	2.96757	6.00758
ACCAGTAAGCAGATCG_W13	C01.MSC	0.480498	6.72603
ACCAGTACAGACTCGC_W13	C05.Ost_P2	0.186923	4.15621
ACCAGTATCCTCAATT_W13	C07.Ost	1.66031	-4.46333
ACCAGTATCTAACTTC_W13	C06.Ost_P3	-0.781811	-1.97741
ACCCACTCAGGGCATA_W13	C05.Ost_P2	0.05846	4.96927
ACCCACTGTGACAAAT_W13	C07.Ost	2.3546	-5.2468
ACCCACTGTTAGAACA_W13	C01.MSC	3.01703	5.59649
ACCCACTTCGAGAGCA_W13	C07.Ost	-1.78954	-3.65775
ACCCACTTCTGTCAAG_W13	C04.Ost_P1	-0.697283	2.64936
ACCGTAACAAGGTTCT_W13	C07.Ost	-1.71143	-2.68063
ACCGTAACAGGGATTG_W13	C04.Ost_P1	-0.791944	3.20983
ACCGTAACATGTCGAT_W13	C06.Ost_P3	3.76264	0.653297
ACCGTAATCGGTTCGG_W13	C04.Ost_P1	-1.20609	1.39523
ACCGTAATCTCGGACG_W13	C07.Ost	3.75549	-4.70266
ACCTTTAAGATGTTAG_W13	C06.Ost_P3	1.66868	0.46429
ACCTTTAAGGGAACGG_W13	C07.Ost	-1.70382	-5.31837
ACCTTTAGTACAAGTA_W13	C08.Endo	1.22341	9.95788
ACGAGCCAGAGTTGGC_W13	C04.Ost_P1	-1.68124	1.0785
ACGAGCCAGATACACA_W13	C04.Ost_P1	-2.3985	0.999671
ACGAGCCCAAGGTTTC_W13	C01.MSC	3.11406	5.68898
ACGAGCCCAATCCAAC_W13	C05.Ost_P2	2.09478	-5.30803
ACGAGGAAGGATGCGT_W13	C07.Ost	1.92229	-3.40851
ACGAGGAAGGCATGTG_W13	C06.Ost_P3	1.18688	-2.43575
ACGAGGATCTTTACGT_W13	C01.MSC	2.14263	7.22038
ACGATACCAATGAAAC_W13	C07.Ost	-2.74054	-3.52337
ACGATACCAGCGTAAG_W13	C07.Ost	-2.79575	-1.43854
ACGATACCATTGGGCC_W13	C06.Ost_P3	0.700497	-0.649646
ACGATACGTTTACTCT_W13	C07.Ost	2.25493	-5.96919
ACGATACTCACTGGGC_W13	C07.Ost	3.99628	-3.62294
ACGATGTGTCAGCTAT_W13	C07.Ost	2.36009	-6.12765
ACGATGTGTCTTCAAG_W13	C07.Ost	3.43737	-5.16026
ACGATGTTCCACGTTC_W13	C04.Ost_P1	-0.396616	1.15294
ACGCAGCCAAGTACCT_W13	C06.Ost_P3	3.60916	-1.45596
ACGCAGCCACGGTTTA_W13	C06.Ost_P3	-0.772421	-2.02835
ACGCCAGGTAAGTTCC_W13	C07.Ost	4.26804	-3.33756
ACGCCAGTCATAAAGG_W13	C07.Ost	-1.80967	-1.06555
ACGCCAGTCTATCCTA_W13	C06.Ost_P3	2.3184	-1.04962
ACGCCGAAGCGGCTTC_W13	C01.MSC	2.21948	6.26094
ACGCCGAGTCGGATCC_W13	C02.Cyc	-4.90972	5.58825
ACGCCGAGTTTGTTGG_W13	C07.Ost	-0.0634945	-2.41635
ACGCCGATCCATGAAC_W13	C06.Ost_P3	2.14032	0.257838
ACGCCGATCGAGGTAG_W13	C07.Ost	1.01431	-4.51386
ACGGAGAAGTGTCCCG_W13	C04.Ost_P1	-0.627178	2.80515
ACGGCCAAGCGCTTAT_W13	C01.MSC	-0.619902	4.98243
ACGGCCACAAGTACCT_W13	C06.Ost_P3	2.46772	-0.48268
ACGGCCACAGTCACTA_W13	C01.MSC	0.526857	7.2174
ACGGCCATCACCCGAG_W13	C07.Ost	1.22909	-6.14783
ACGGCCATCTGGTATG_W13	C07.Ost	-1.28888	-4.96648
ACGGGCTCAGTCGATT_W13	C01.MSC	-0.253755	5.37265
ACGGGCTGTCACTGGC_W13	C01.MSC	1.47616	7.29501
ACGGGCTGTTAGGGTG_W13	C06.Ost_P3	3.29812	-0.107543
ACGGGCTTCCCTTGCA_W13	C08.Endo	1.32695	10.9752
ACGGGTCCATACTCTT_W13	C07.Ost	3.40078	-4.69191
ACGGGTCGTGTCTGAT_W13	C07.Ost	1.87692	-4.30539
ACGTCAACAGTATCTG_W13	C07.Ost	1.46084	-6.2262
ACGTCAAGTGCGATAG_W13	C01.MSC	2.39855	6.15477
ACGTCAATCCAAACTG_W13	C05.Ost_P2	1.57422	1.63591
ACGTCAATCGTCACGG_W13	C07.Ost	4.12537	-4.01644
ACTATCTTCTAACCGA_W13	C01.MSC	1.19147	8.46391
ACTATCTTCTGTGCAA_W13	C02.Cyc	-3.38905	5.14341
ACTGAACCAAACTGTC_W13	C02.Cyc	-3.72204	4.53301
ACTGAACCATTCCTCG_W13	C06.Ost_P3	1.72988	-1.22261
ACTGAACGTAGGGACT_W13	C06.Ost_P3	0.637135	-1.5008
ACTGAACGTCCGTGAC_W13	C02.Cyc	-4.8444	5.84696
ACTGAACTCGTTTAGG_W13	C06.Ost_P3	1.49853	-3.29293
ACTGAGTCAAGACGTG_W13	C07.Ost	-1.95958	-1.27696
ACTGAGTGTAGCCTCG_W13	C06.Ost_P3	1.18618	-0.637041
ACTGAGTGTTACTGAC_W13	C06.Ost_P3	3.19605	-2.45631
ACTGATGAGCTGGAAC_W13	C09.Ery	-9.86592	4.10109
ACTGATGCATTCTTAC_W13	C01.MSC	0.891119	5.27214
ACTGATGGTACCGCTG_W13	C01.MSC	0.0309993	6.33754
ACTGCTCAGTTGTCGT_W13	C01.MSC	1.33738	4.98075
ACTGCTCGTATTACCG_W13	C01.MSC	1.1967	4.64746
ACTGCTCGTGAGCGAT_W13	C07.Ost	2.5635	-2.62099
ACTGCTCGTGTGACGA_W13	C07.Ost	-0.954567	-0.852662
ACTGCTCTCACCGTAA_W13	C06.Ost_P3	2.79695	-2.15973
ACTGTCCAGTACTTGC_W13	C07.Ost	2.34972	-2.57519
ACTGTCCCATCAGTCA_W13	C07.Ost	-3.25002	-3.84474
ACTGTCCGTTAGTGGG_W13	C05.Ost_P2	-0.384142	4.73341
ACTTACTGTAAAGGAG_W13	C01.MSC	0.412285	6.95061
ACTTACTTCACTTCAT_W13	C05.Ost_P2	0.702358	4.63778
ACTTGTTCAGCTATTG_W13	C07.Ost	-2.71322	-1.61222
ACTTGTTGTTTGCATG_W13	C07.Ost	1.99819	-6.23616
ACTTGTTTCAAACAAG_W13	C01.MSC	0.0306161	5.51437
ACTTTCAAGCCACGCT_W13	C02.Cyc	-4.8411	4.55224
AGAATAGAGTCTCGGC_W13	C06.Ost_P3	1.37164	-0.738789
AGAATAGTCCCGACTT_W13	C06.Ost_P3	3.193	-1.17361
AGAATAGTCGAGGTAG_W13	C05.Ost_P2	2.05482	2.18375
AGAATAGTCGTCTGAA_W13	C07.Ost	-1.28563	-6.36746
AGACGTTTCACCCGAG_W13	C07.Ost	0.161263	-5.2439
AGACGTTTCCCTTGCA_W13	C07.Ost	1.53113	-2.53778
AGACGTTTCGCTTAGA_W13	C02.Cyc	-4.69564	4.51871
AGAGCGACACTCGACG_W13	C07.Ost	-1.87534	-5.09009
AGAGCGATCCCATTTA_W13	C07.Ost	2.76632	-3.20918
AGAGCGATCTCTTGAT_W13	C01.MSC	0.92911	4.83493
AGAGCTTCAGCTGTGC_W13	C01.MSC	0.335559	5.07555
AGAGCTTGTAAATGAC_W13	C01.MSC	1.81761	5.54823
AGAGCTTGTCAGAATA_W13	C04.Ost_P1	-2.38739	1.37499
AGAGCTTTCTCGTATT_W13	C08.Endo	1.3594	10.9197
AGAGCTTTCTGGTTCC_W13	C01.MSC	2.32297	6.38639
AGAGTGGCACCAGTTA_W13	C06.Ost_P3	2.5316	-0.59916
AGAGTGGTCCGCTGTT_W13	C01.MSC	0.235721	4.97292
AGATCTGAGCTCAACT_W13	C02.Cyc	-3.18242	4.13843
AGATCTGGTGAGGCTA_W13	C04.Ost_P1	-1.4023	5.89243
AGATTGCAGAAACCTA_W13	C01.MSC	0.935286	6.14427
AGATTGCAGACTAAGT_W13	C07.Ost	-0.616299	-2.01846
AGATTGCAGACTGTAA_W13	C06.Ost_P3	3.79817	-2.26713
AGATTGCCAATAGAGT_W13	C06.Ost_P3	-1.03543	-2.71259
AGATTGCGTCTCTTAT_W13	C07.Ost	2.28674	-6.06316
AGATTGCTCTTAGAGC_W13	C07.Ost	-2.61129	-4.47644
AGCAGCCAGCCCAATT_W13	C07.Ost	-0.625669	-5.94
AGCAGCCAGCTAAACA_W13	C05.Ost_P2	0.499989	1.02437
AGCAGCCAGCTAACAA_W13	C05.Ost_P2	2.59017	1.37604
AGCAGCCCACGCGAAA_W13	C02.Cyc	-4.66217	5.00655
AGCAGCCCATCGGAAG_W13	C01.MSC	1.86162	5.41827
AGCAGCCGTTCGCGAC_W13	C01.MSC	1.02874	8.50856
AGCAGCCTCCAGAGGA_W13	C01.MSC	1.58537	6.67007
AGCAGCCTCCTGTACC_W13	C01.MSC	0.568261	6.91302
AGCATACAGCAATCTC_W13	C07.Ost	-2.70432	-5.4345
AGCCTAAGTCGACTGC_W13	C04.Ost_P1	-1.35741	3.30543
AGCCTAAGTCGGCATC_W13	C06.Ost_P3	2.32891	-0.567938
AGCCTAAGTGCGAAAC_W13	C07.Ost	-0.996847	-3.70943
AGCGGTCGTCATATCG_W13	C07.Ost	1.50519	-5.67427
AGCGGTCGTGGTGTAG_W13	C04.Ost_P1	-0.906652	1.93271
AGCGGTCTCACCACCT_W13	C06.Ost_P3	2.42757	-1.57186
AGCGTATAGCTCAACT_W13	C02.Cyc	-2.65088	5.03963
AGCGTATTCACAGGCC_W13	C02.Cyc	-3.97353	5.53743
AGCGTATTCAGGATCT_W13	C01.MSC	1.36926	7.57259
AGCGTATTCGCCTGTT_W13	C06.Ost_P3	3.98311	-3.65399
AGCGTCGCAGACTCGC_W13	C06.Ost_P3	3.22483	-1.20688
AGCGTCGCAGCTCGCA_W13	C06.Ost_P3	1.91307	-2.75206
AGCGTCGGTCTCGTTC_W13	C07.Ost	4.364	-3.11342
AGCTCCTGTTCCACTC_W13	C07.Ost	0.535557	-1.97358
AGCTCCTTCCGTTGCT_W13	C01.MSC	-0.162043	6.44639
AGCTCTCCATCGATGT_W13	C06.Ost_P3	0.0285998	1.27111
AGCTCTCTCACTTACT_W13	C02.Cyc	-3.55042	4.58356
AGCTCTCTCCTGCTTG_W13	C01.MSC	-0.0270242	5.81936
AGCTCTCTCGTACCGG_W13	C06.Ost_P3	1.3589	-0.163585
AGCTCTCTCTTAGAGC_W13	C01.MSC	3.02796	6.353
AGCTTGAAGAAGGACA_W13	C06.Ost_P3	0.267778	-0.657891
AGCTTGACATCGACGC_W13	C06.Ost_P3	2.9599	-0.355772
AGCTTGAGTACATGTC_W13	C01.MSC	1.75409	7.17952
AGCTTGATCCGTTGCT_W13	C05.Ost_P2	2.98018	3.77428
AGGCCACAGGAGTTTA_W13	C07.Ost	-3.87722	-3.86912
AGGCCACCATTAGGCT_W13	C01.MSC	2.43181	6.2347
AGGCCGTAGCCGGTAA_W13	C07.Ost	1.46324	-6.13357
AGGCCGTAGGATGGTC_W13	C04.Ost_P1	-0.617504	3.77108
AGGCCGTGTGTGGCTC_W13	C04.Ost_P1	1.98953	4.21839
AGGCCGTTCAGTTTGG_W13	C05.Ost_P2	-0.173196	4.46457
AGGGAGTCAACTGCGC_W13	C01.MSC	0.696467	7.64164
AGGGAGTCAGCAGTTT_W13	C01.MSC	-0.365711	5.37317
AGGGAGTGTAGCACGA_W13	C07.Ost	2.55547	-5.43734
AGGGAGTGTCGGCATC_W13	C05.Ost_P2	2.72979	0.897924
AGGGATGAGACTTTCG_W13	C02.Cyc	-3.4211	4.70709
AGGGATGAGGAATGGA_W13	C06.Ost_P3	3.20057	-1.31082
AGGGTGAAGTTAGGTA_W13	C06.Ost_P3	3.11425	-1.87501
AGGGTGACAAGCCGTC_W13	C01.MSC	2.2008	5.37632
AGGGTGACACGCATCG_W13	C02.Cyc	-2.69484	5.37012
AGGGTGAGTACGAAAT_W13	C01.MSC	1.63255	8.0726
AGGTCATAGAGTCGGT_W13	C05.Ost_P2	-1.39791	5.39262
AGGTCATAGTTTGCGT_W13	C06.Ost_P3	3.07396	-0.819378
AGGTCATGTACAGACG_W13	C01.MSC	2.77507	6.37344
AGGTCATGTGACGCCT_W13	C06.Ost_P3	-0.232606	0.894202
AGGTCATGTTACGACT_W13	C06.Ost_P3	1.37609	-1.51918
AGGTCCGAGACAGGCT_W13	C01.MSC	1.1637	6.97517
AGGTCCGCACATCTTT_W13	C06.Ost_P3	1.0315	-2.3057
AGGTCCGGTCGCATAT_W13	C07.Ost	3.73822	-3.87551
AGGTCCGGTTACGACT_W13	C06.Ost_P3	4.27785	-3.75073
AGGTCCGTCTGAAAGA_W13	C05.Ost_P2	2.5432	3.82811
AGTAGTCAGCGTAGTG_W13	C07.Ost	0.146748	-4.81322
AGTAGTCCACAGGCCT_W13	C07.Ost	-0.575308	-5.16284
AGTAGTCCATACGCTA_W13	C01.MSC	0.45762	5.96443
AGTAGTCGTAGCGCTC_W13	C06.Ost_P3	3.12901	-1.7489
AGTAGTCGTTCCCTTG_W13	C07.Ost	1.12615	-3.54592
AGTAGTCGTTGCTCCT_W13	C07.Ost	-1.01618	-4.79148
AGTAGTCTCATTCACT_W13	C07.Ost	-1.91957	-4.21988
AGTCTTTAGGATATAC_W13	C07.Ost	-0.715158	-5.52709
AGTCTTTCAAAGGAAG_W13	C07.Ost	1.67076	-4.81737
AGTCTTTCACAGCCCA_W13	C04.Ost_P1	-1.09665	3.56575
AGTCTTTGTGGACGAT_W13	C07.Ost	2.77714	-3.10794
AGTCTTTGTTCCACGG_W13	C05.Ost_P2	1.50596	4.00681
AGTCTTTTCGCATGAT_W13	C07.Ost	1.03995	-6.07746
AGTGAGGAGGATGCGT_W13	C06.Ost_P3	1.61875	-1.97349
AGTGAGGAGGTCGGAT_W13	C05.Ost_P2	2.40464	1.53069
AGTGAGGCACGTGAGA_W13	C01.MSC	-0.105865	4.99273
AGTGAGGGTAAACCTC_W13	C02.Cyc	-2.76058	4.17335
AGTGGGAGTCCAGTAT_W13	C06.Ost_P3	0.89189	-0.580179
AGTGGGATCCTATTCA_W13	C01.MSC	1.48826	6.29044
AGTGGGATCTGTCAAG_W13	C01.MSC	1.55808	5.41708
AGTGTCAAGGACTGGT_W13	C07.Ost	2.12492	-4.41181
AGTGTCAGTCCTCCAT_W13	C01.MSC	2.03211	5.35555
AGTGTCATCTTCGGTC_W13	C05.Ost_P2	0.712449	2.57294
AGTTGGTAGACTAGGC_W13	C06.Ost_P3	1.21097	2.07491
AGTTGGTCACGACTCG_W13	C04.Ost_P1	-1.28284	1.82188
AGTTGGTCAGTCAGCC_W13	C05.Ost_P2	0.697447	4.10717
AGTTGGTGTCTCACCT_W13	C04.Ost_P1	-0.961244	3.77314
AGTTGGTGTCTGCCAG_W13	C01.MSC	-0.98047	4.18267
AGTTGGTGTTTACTCT_W13	C04.Ost_P1	-0.858886	3.512
AGTTGGTGTTTGTTTC_W13	C01.MSC	1.77427	6.50764
ATAACGCGTGGAAAGA_W13	C02.Cyc	-1.58959	4.46675
ATAAGAGGTGGCAAAC_W13	C06.Ost_P3	1.96819	-5.8616
ATAAGAGGTTATCCGA_W13	C10.Neu	-10.4853	6.46504
ATAGACCGTCTTGTCC_W13	C07.Ost	-0.579831	-5.30865
ATAGACCTCCCTTGTG_W13	C01.MSC	1.31806	8.2157
ATCACGAAGAGTACCG_W13	C07.Ost	3.73457	-4.64813
ATCACGACACGGCCAT_W13	C02.Cyc	-4.52087	6.14639
ATCACGATCTGTACGA_W13	C04.Ost_P1	-0.779193	1.09021
ATCATCTCAACACCCG_W13	C03.Cho	-1.83248	6.996
ATCATCTCAGCTGGCT_W13	C07.Ost	-0.98483	-4.06942
ATCATCTCATTGTGCA_W13	C07.Ost	-1.41093	-2.47299
ATCATCTTCATTTGGG_W13	C07.Ost	0.86997	-5.71927
ATCATGGCAGCGATCC_W13	C01.MSC	1.7863	8.39667
ATCATGGTCCACGTGG_W13	C06.Ost_P3	2.80865	0.225383
ATCATGGTCGGAAATA_W13	C01.MSC	0.92998	7.48522
ATCATGGTCGTGGACC_W13	C02.Cyc	-4.43821	4.26791
ATCATGGTCTCGTATT_W13	C01.MSC	2.66408	6.3564
ATCCACCAGAGCTATA_W13	C01.MSC	0.0997119	6.63808
ATCCACCCAGTATGCT_W13	C08.Endo	1.33694	10.9543
ATCCACCGTATATGAG_W13	C07.Ost	-1.53667	-5.22477
ATCCACCTCCCAAGAT_W13	C07.Ost	-2.63371	-1.7773
ATCCGAACATGTTCCC_W13	C04.Ost_P1	-1.58354	0.488519
ATCCGAATCTCAAACG_W13	C07.Ost	-2.84134	-3.42953
ATCGAGTGTACTTCTT_W13	C05.Ost_P2	1.15272	3.50726
ATCGAGTGTCTCTCGT_W13	C01.MSC	2.19684	6.30818
ATCGAGTGTTGGGACA_W13	C01.MSC	1.09654	7.83599
ATCGAGTTCATGCTCC_W13	C06.Ost_P3	3.60058	-1.73261
ATCTACTCAGATCTGT_W13	C01.MSC	0.0175265	5.41846
ATCTACTGTACTCGCG_W13	C06.Ost_P3	2.1693	-2.12552
ATCTACTTCGATGAGG_W13	C02.Cyc	-4.26627	6.04448
ATCTGCCAGGTGTGGT_W13	C06.Ost_P3	4.48709	-1.77173
ATCTGCCCACGGACAA_W13	C06.Ost_P3	2.97939	-1.81487
ATCTGCCGTCATGCCG_W13	C01.MSC	1.62241	7.52135
ATCTGCCTCCAGATCA_W13	C06.Ost_P3	4.06011	-4.18463
ATGAGGGAGTCCGGTC_W13	C07.Ost	-1.887	-0.607143
ATGAGGGCAAGTCATC_W13	C01.MSC	1.25007	8.40112
ATGAGGGTCCAGTAGT_W13	C07.Ost	-1.55017	-4.49155
ATGCGATAGTTAGCGG_W13	C02.Cyc	1.11732	2.26575
ATGCGATCACAACGTT_W13	C01.MSC	2.59491	6.48127
ATGCGATCAGCGAACA_W13	C01.MSC	1.65052	5.56866
ATGCGATTCCTATGTT_W13	C01.MSC	1.84347	5.33533
ATGGGAGAGACACGAC_W13	C01.MSC	0.760166	5.5157
ATGGGAGGTATCACCA_W13	C06.Ost_P3	-1.05408	0.570965
ATGGGAGGTCTCCCTA_W13	C07.Ost	-1.52014	-1.05584
ATGGGAGTCCTAGGGC_W13	C07.Ost	3.39687	-5.73122
ATGTGTGCACTGTTAG_W13	C02.Cyc	-4.31738	4.33425
ATGTGTGTCTAAGCCA_W13	C06.Ost_P3	3.73524	-2.049
ATTACTCAGCTCTCGG_W13	C05.Ost_P2	1.94842	2.37412
ATTACTCGTGGCCCTA_W13	C01.MSC	1.68057	8.34694
ATTACTCGTTTGGGCC_W13	C05.Ost_P2	-0.174556	4.20073
ATTACTCTCAATAAGG_W13	C07.Ost	-1.12782	-4.13101
ATTATCCAGGAGTAGA_W13	C07.Ost	1.9854	-3.03311
ATTCTACAGGACAGCT_W13	C09.Ery	-9.77967	3.95075
ATTCTACCATGGATGG_W13	C07.Ost	-0.987571	-4.58363
ATTCTACGTAGCCTCG_W13	C07.Ost	-0.397956	-4.04196
ATTGGACAGAGCTGGT_W13	C07.Ost	-0.528901	-5.65464
ATTGGACCAATAGCGG_W13	C04.Ost_P1	-1.77994	2.20932
ATTGGACGTAACGCGA_W13	C01.MSC	2.15389	5.60383
ATTGGACGTCCTCTTG_W13	C06.Ost_P3	3.5655	-3.63441
ATTGGACTCTAGAGTC_W13	C05.Ost_P2	0.958086	3.68678
ATTGGACTCTGTCTCG_W13	C02.Cyc	-4.88215	4.59046
ATTGGTGAGAGCAATT_W13	C07.Ost	-1.25811	-4.48782
ATTGGTGCACATGGGA_W13	C07.Ost	1.783	-2.63811
ATTGGTGGTGCTAGCC_W13	C07.Ost	4.45374	-3.86684
ATTGGTGGTGTAAGTA_W13	C07.Ost	1.96625	-4.1422
ATTTCTGAGGCATGTG_W13	C04.Ost_P1	-0.144672	4.02043
ATTTCTGCACTTAAGC_W13	C05.Ost_P2	0.925169	3.74302
ATTTCTGTCTCTTGAT_W13	C02.Cyc	-4.15893	5.52973
CAACCAAAGGTGCAAC_W13	C07.Ost	-3.70466	-3.8183
CAACCAACAAAGTGCG_W13	C07.Ost	-2.56152	-1.79106
CAACCAACATCAGTCA_W13	C06.Ost_P3	2.46551	1.8051
CAACCAACATCGATTG_W13	C01.MSC	0.584194	5.24279
CAACCAATCTTACCGC_W13	C06.Ost_P3	3.00577	-1.36257
CAACCTCAGTGTTGAA_W13	C11.Bcell	-7.56826	6.13327
CAACCTCGTATATGGA_W13	C01.MSC	2.36468	7.54246
CAACCTCTCGGTCCGA_W13	C02.Cyc	-2.65566	4.28397
CAACTAGAGGATGCGT_W13	C05.Ost_P2	1.63379	1.97802
CAACTAGAGTCCGTAT_W13	C07.Ost	-1.08218	-4.08702
CAACTAGGTCAAACTC_W13	C06.Ost_P3	3.03614	-2.17858
CAACTAGTCACCCTCA_W13	C04.Ost_P1	-0.312246	4.26526
CAACTAGTCTGACCTC_W13	C07.Ost	-1.03772	-0.963015
CAAGAAACACAAGTAA_W13	C07.Ost	-1.95254	-0.512573
CAAGAAAGTACGACCC_W13	C02.Cyc	-4.9319	5.79611
CAAGAAAGTGATGCCC_W13	C06.Ost_P3	1.84572	-1.90884
CAAGAAATCAACGCTA_W13	C07.Ost	-0.365035	-1.64334
CAAGATCAGCTACCTA_W13	C04.Ost_P1	-0.513771	3.13359
CAAGATCCAAGAGGCT_W13	C01.MSC	2.54475	6.40716
CAAGATCCAGATCTGT_W13	C01.MSC	2.83723	6.55463
CAAGGCCGTACTTAGC_W13	C05.Ost_P2	2.32335	2.18113
CAAGTTGAGGCCGAAT_W13	C04.Ost_P1	-2.39443	0.84315
CAAGTTGAGGTGGGTT_W13	C02.Cyc	-3.69301	5.39997
CACAAACCAATCGAAA_W13	C07.Ost	-1.70806	-4.65533
CACAAACGTCACCTAA_W13	C01.MSC	0.692983	7.19882
CACAAACTCCACGACG_W13	C07.Ost	-1.0595	-0.344208
CACACAACAATTGCTG_W13	C06.Ost_P3	-2.43361	-5.6784
CACACAACATCCGGGT_W13	C01.MSC	0.583878	7.57306
CACACAATCCCAAGAT_W13	C07.Ost	-2.13287	-5.25314
CACACAATCGGTCCGA_W13	C07.Ost	-1.30391	-5.02966
CACACCTAGCAGCGTA_W13	C07.Ost	-0.237325	-6.13489
CACACCTCAGCTCGCA_W13	C02.Cyc	-2.94448	4.77569
CACACCTTCGCCTGAG_W13	C01.MSC	0.624126	6.1479
CACACCTTCGGTGTCG_W13	C07.Ost	0.867082	-5.45633
CACACCTTCTCGATGA_W13	C02.Cyc	-5.03458	4.94531
CACACTCAGTGAAGTT_W13	C04.Ost_P1	1.91435	4.1204
CACACTCCAATGAAAC_W13	C02.Cyc	-2.51212	5.28961
CACAGGCGTCCGTCAG_W13	C01.MSC	0.410718	6.49495
CACAGGCTCAAGATCC_W13	C05.Ost_P2	1.23449	4.73339
CACAGTAAGCATGGCA_W13	C07.Ost	-0.310547	-4.41002
CACAGTACACGAAATA_W13	C01.MSC	0.801548	7.59192
CACAGTACATGTAGTC_W13	C01.MSC	-0.63913	6.02007
CACATAGAGAACAACT_W13	C07.Ost	1.22635	-6.10442
CACATAGAGTAATCCC_W13	C11.Bcell	-6.9262	5.91677
CACATAGCACATCTTT_W13	C06.Ost_P3	0.368867	-1.04549
CACATAGCATCACCCT_W13	C07.Ost	-1.5109	-6.24963
CACATAGCATGGAATA_W13	C01.MSC	0.903878	7.60859
CACATAGGTTAAGATG_W13	C06.Ost_P3	0.564248	-1.33561
CACATAGTCTCAAGTG_W13	C02.Cyc	-4.79762	5.90097
CACATTTCAAGTAGTA_W13	C01.MSC	1.58573	5.17677
CACATTTGTATGCTTG_W13	C07.Ost	1.34862	-6.15423
CACATTTGTGCAGTAG_W13	C02.Cyc	-4.20034	4.56991
CACCACTAGGACAGCT_W13	C06.Ost_P3	2.23898	0.00322871
CACCACTCATCCGTGG_W13	C04.Ost_P1	1.37976	5.13341
CACCACTCATTGGTAC_W13	C06.Ost_P3	4.16862	-1.9882
CACCAGGAGCATCATC_W13	C01.MSC	1.6882	8.22193
CACCAGGAGGCAGTCA_W13	C01.MSC	-0.51799	5.80662
CACCAGGAGGTAGCTG_W13	C06.Ost_P3	1.44299	0.668106
CACCAGGCACACCGCA_W13	C06.Ost_P3	0.995688	0.190599
CACCAGGCATGTCTCC_W13	C05.Ost_P2	2.65898	3.69649
CACCAGGTCATTATCC_W13	C06.Ost_P3	2.39468	-1.72996
CACCAGGTCCACGTGG_W13	C01.MSC	0.325842	5.96548
CACCTTGTCCAATGGT_W13	C01.MSC	0.510955	5.04084
CACTCCAAGCTAGTTC_W13	C04.Ost_P1	-0.805308	1.1322
CACTCCACACTCGACG_W13	C06.Ost_P3	3.23359	-4.26732
CACTCCACATCGTCGG_W13	C07.Ost	1.6866	-5.81403
CACTCCAGTTCAGGCC_W13	C06.Ost_P3	3.30433	-1.55078
CAGAATCAGATCCCAT_W13	C07.Ost	3.57596	-3.75574
CAGAATCCAACTTGAC_W13	C01.MSC	2.64267	6.2612
CAGAATCGTAGCGATG_W13	C07.Ost	-3.222	-2.15128
CAGAATCGTCTCTTTA_W13	C04.Ost_P1	-1.53816	1.82862
CAGAATCTCATAGCAC_W13	C07.Ost	-0.65767	-2.29266
CAGAATCTCCTCATTA_W13	C06.Ost_P3	2.89488	-4.23527
CAGAGAGAGTTACCCA_W13	C06.Ost_P3	-1.27568	-1.24328
CAGAGAGTCAAGATCC_W13	C04.Ost_P1	-1.89941	1.96037
CAGAGAGTCATAAAGG_W13	C07.Ost	2.0343	-4.66148
CAGAGAGTCTGATACG_W13	C04.Ost_P1	-1.68339	1.70974
CAGATCATCACATAGC_W13	C06.Ost_P3	0.342444	-2.62391
CAGATCATCTCTTGAT_W13	C05.Ost_P2	2.34266	2.28513
CAGCAGCAGAACTCGG_W13	C06.Ost_P3	3.76194	-4.02846
CAGCAGCAGCGCCTCA_W13	C07.Ost	2.74808	-5.21444
CAGCAGCCATCAGTCA_W13	C07.Ost	-1.14839	-3.72269
CAGCATAGTAATTGGA_W13	C06.Ost_P3	2.51382	-2.23367
CAGCATAGTATATGGA_W13	C06.Ost_P3	1.08186	-0.500342
CAGCATATCATCACCC_W13	C06.Ost_P3	1.72612	-0.416155
CAGCATATCTGCCCTA_W13	C06.Ost_P3	0.238764	0.542071
CAGCCGAGTATGGTTC_W13	C06.Ost_P3	3.12179	-2.84271
CAGCCGAGTTTGACTG_W13	C02.Cyc	-3.44541	5.67312
CAGCGACAGATACACA_W13	C06.Ost_P3	2.03333	-0.652478
CAGCGACAGCCAGGAT_W13	C01.MSC	1.88762	8.07693
CAGCGACAGCCGGTAA_W13	C07.Ost	3.29006	-5.29387
CAGCGACGTGTTCGAT_W13	C07.Ost	1.51352	-5.33934
CAGCGACGTTAGTGGG_W13	C06.Ost_P3	3.64115	-2.66679
CAGCTAAAGGTGCTAG_W13	C04.Ost_P1	-2.15193	1.00127
CAGCTAAAGTGGAGAA_W13	C06.Ost_P3	1.17048	0.0099824
CAGCTAAGTAGAGGAA_W13	C02.Cyc	-1.37324	5.28802
CAGCTAATCCGTTGTC_W13	C07.Ost	2.41454	-4.42021
CAGCTGGAGTTCGCAT_W13	C06.Ost_P3	-0.567098	-1.24001
CAGCTGGTCCACGAAT_W13	C05.Ost_P2	0.520661	4.45971
CAGGTGCAGCCGGTAA_W13	C02.Cyc	-3.62894	5.49417
CAGGTGCAGCCTTGAT_W13	C07.Ost	2.7524	-3.62856
CAGGTGCGTCGGCATC_W13	C06.Ost_P3	4.39372	-3.43925
CAGGTGCGTCTTGCGG_W13	C06.Ost_P3	4.31716	-2.69308
CAGTAACAGGGTGTGT_W13	C07.Ost	1.96028	-3.39989
CAGTAACCAGGGTACA_W13	C02.Cyc	-4.03557	5.16254
CAGTAACGTTTGACAC_W13	C06.Ost_P3	0.510396	0.993677
CAGTCCTGTTGTGGAG_W13	C01.MSC	1.72152	8.43927
CAGTCCTTCTTCATGT_W13	C02.Cyc	-3.08655	5.58111
CATATGGTCAAGATCC_W13	C04.Ost_P1	-0.607029	3.47035
CATATGGTCGAGGTAG_W13	C06.Ost_P3	0.322695	-0.873292
CATATTCCACGACTCG_W13	C05.Ost_P2	3.23452	0.338101
CATATTCGTCATATCG_W13	C06.Ost_P3	3.61095	-0.510055
CATATTCGTCCTGCTT_W13	C07.Ost	-0.533905	-5.3639
CATATTCTCAAACCAC_W13	C01.MSC	3.3161	5.53007
CATATTCTCAGCCTAA_W13	C01.MSC	3.45128	5.82896
CATATTCTCCCGGATG_W13	C05.Ost_P2	1.45558	3.28332
CATATTCTCCTAAGTG_W13	C07.Ost	-3.36954	-3.45242
CATCAAGGTTAAAGAC_W13	C06.Ost_P3	0.0765626	-1.23088
CATCAGAAGATAGGAG_W13	C03.Cho	-2.61836	8.23966
CATCAGACACATCCAA_W13	C06.Ost_P3	0.152399	-0.341627
CATCAGACAGTCGTGC_W13	C07.Ost	0.0160555	-6.05846
CATCAGATCTCTGTCG_W13	C05.Ost_P2	1.5504	4.56575
CATCCACAGAGGTTAT_W13	C04.Ost_P1	-0.322519	1.84982
CATCCACTCGCCTGAG_W13	C06.Ost_P3	3.44253	-3.40105
CATCCACTCTTGAGGT_W13	C07.Ost	-0.292226	-5.76273
CATCGAAAGTGGGTTG_W13	C02.Cyc	-4.28546	4.55434
CATCGAACATGCCACG_W13	C05.Ost_P2	2.0557	2.49648
CATCGAAGTTAGGGTG_W13	C04.Ost_P1	-0.83651	1.83946
CATCGGGAGGCTCATT_W13	C05.Ost_P2	2.50744	0.648801
CATGACACATACTCTT_W13	C02.Cyc	-5.09266	5.65019
CATGACATCGAGCCCA_W13	C06.Ost_P3	2.71715	0.882909
CATGCCTCAGCCACCA_W13	C01.MSC	1.88485	8.1208
CATGGCGAGCTAGTTC_W13	C11.Bcell	-7.18119	6.00399
CATTATCAGGACAGAA_W13	C02.Cyc	-4.02032	5.00655
CATTATCTCCACGACG_W13	C07.Ost	2.45881	-5.0055
CATTATCTCCGTCATC_W13	C01.MSC	1.98643	5.74897
CATTCGCCACAAGCCC_W13	C06.Ost_P3	3.53329	-2.9628
CATTCGCGTGACGCCT_W13	C01.MSC	1.5637	5.82809
CATTCGCGTTGACGTT_W13	C05.Ost_P2	2.02031	1.76948
CATTCGCTCGTAGGAG_W13	C05.Ost_P2	2.28013	2.35549
CCAATCCAGTGTCTCA_W13	C01.MSC	1.75872	5.79434
CCAATCCCACGACGAA_W13	C06.Ost_P3	0.694228	1.17604
CCAATCCGTCGAGATG_W13	C06.Ost_P3	2.15593	-2.87956
CCAATCCGTTATCGGT_W13	C05.Ost_P2	1.84026	1.34369
CCACCTAAGAAGGCCT_W13	C07.Ost	-1.5579	-5.96155
CCACCTAAGGATATAC_W13	C05.Ost_P2	1.758	1.07449
CCACCTAAGGGAAACA_W13	C01.MSC	-0.319434	4.61765
CCACCTACACGGCCAT_W13	C06.Ost_P3	1.50066	-0.215687
CCACCTACATAAGACA_W13	C07.Ost	-0.546499	-4.37197
CCACCTACATGTCGAT_W13	C04.Ost_P1	-0.239668	1.18058
CCACCTATCCTCAACC_W13	C01.MSC	-0.893046	4.10376
CCACCTATCGTCCAGG_W13	C07.Ost	-1.99978	-0.299564
CCACGGAAGACGCTTT_W13	C07.Ost	1.41934	-4.04078
CCACGGAAGCTGAAAT_W13	C03.Cho	-2.16113	8.16054
CCACGGAGTTCTGTTT_W13	C02.Cyc	-4.93283	4.98841
CCACGGATCGGGAGTA_W13	C06.Ost_P3	0.986407	-2.33742
CCACGGATCTCGCTTG_W13	C07.Ost	-2.77218	-4.99634
CCACGGATCTGTCAAG_W13	C04.Ost_P1	-1.87141	2.00471
CCACTACAGTGCGATG_W13	C07.Ost	1.74119	-6.26879
CCACTACAGTTCCACA_W13	C07.Ost	-3.48131	-2.9018
CCATGTCCAATGGTCT_W13	C05.Ost_P2	0.968508	3.7993
CCATGTCCAGGCTGAA_W13	C07.Ost	2.7359	-6.2132
CCATGTCGTAAACGCG_W13	C03.Cho	-1.91591	7.61246
CCATGTCGTCGAACAG_W13	C06.Ost_P3	1.8035	0.133172
CCATGTCGTTTACTCT_W13	C06.Ost_P3	0.431438	0.707634
CCATGTCTCTCAAGTG_W13	C05.Ost_P2	0.0431791	4.63732
CCATTCGAGCCAGTAG_W13	C01.MSC	1.61667	6.60945
CCATTCGAGCGATTCT_W13	C07.Ost	-2.12694	-0.411726
CCATTCGAGGACTGGT_W13	C01.MSC	-0.612888	4.93942
CCATTCGAGTGGCACA_W13	C07.Ost	2.65707	-2.6479
CCATTCGGTCCGTTAA_W13	C07.Ost	3.57513	-5.12412
CCCAATCAGTAGGTGC_W13	C07.Ost	1.44544	-3.65066
CCCAATCAGTGCCAGA_W13	C04.Ost_P1	-1.24099	1.51794
CCCAGTTCACAGACAG_W13	C06.Ost_P3	4.3249	-1.31882
CCCAGTTGTAACGTTC_W13	C07.Ost	-3.60213	-3.93953
CCCAGTTTCACCATAG_W13	C05.Ost_P2	0.120424	4.4175
CCCAGTTTCCGAAGAG_W13	C07.Ost	-1.03319	-1.72901
CCCATACCAAGGCTCC_W13	C01.MSC	3.19663	5.66593
CCCATACGTGAACCTT_W13	C05.Ost_P2	2.09532	1.44061
CCCATACTCTACCTGC_W13	C01.MSC	0.768415	5.78872
CCCTCCTCAAGAGTCG_W13	C06.Ost_P3	0.911758	-0.599135
CCCTCCTGTACCCAAT_W13	C01.MSC	1.39502	7.04833
CCCTCCTGTAGCTAAA_W13	C06.Ost_P3	0.333613	-2.49417
CCCTCCTGTTCCCGAG_W13	C06.Ost_P3	2.60765	-3.2624
CCGGGATAGAGACGAA_W13	C02.Cyc	-2.46453	4.06788
CCGGGATCAAGCCATT_W13	C01.MSC	3.32514	6.04954
CCGGGATCACCTATCC_W13	C06.Ost_P3	3.27866	0.483498
CCGGGATCATCGATGT_W13	C01.MSC	1.60085	8.12313
CCGGGATGTACTTAGC_W13	C07.Ost	-0.949213	-5.96063
CCGGGATGTAGCGTGA_W13	C06.Ost_P3	3.44283	-0.62899
CCGGGATTCCCAAGTA_W13	C07.Ost	-0.841328	-3.32313
CCGGTAGGTCAGATAA_W13	C06.Ost_P3	0.116271	-1.10762
CCGGTAGGTCTAAACC_W13	C07.Ost	1.46644	-5.07629
CCGGTAGGTGAGTATA_W13	C01.MSC	1.49815	4.83076
CCGGTAGGTTACGCGC_W13	C01.MSC	0.292789	6.97137
CCGGTAGTCACGCATA_W13	C02.Cyc	-4.12959	4.1318
CCGTACTAGCATCATC_W13	C07.Ost	-1.23006	-1.91941
CCGTACTAGTCTCCTC_W13	C06.Ost_P3	1.02743	-2.59646
CCGTACTCAGACAGGT_W13	C07.Ost	-1.82104	-3.554
CCGTACTTCAGCACAT_W13	C07.Ost	-0.479896	-5.24576
CCGTGGAAGGGTTCCC_W13	C07.Ost	-1.16842	-5.72583
CCGTGGAGTGAGTATA_W13	C05.Ost_P2	1.06505	1.73654
CCGTTCACATCGGAAG_W13	C01.MSC	0.616106	5.06274
CCGTTCAGTAACGTTC_W13	C01.MSC	1.14963	6.56957
CCGTTCAGTACGCTGC_W13	C07.Ost	3.97854	-3.13645
CCGTTCAGTAGAGGAA_W13	C01.MSC	0.473935	7.3303
CCGTTCATCCGTTGTC_W13	C05.Ost_P2	0.484008	4.43178
CCTAAAGAGACGCAAC_W13	C01.MSC	1.34399	6.97348
CCTAAAGAGAGCTTCT_W13	C01.MSC	3.25312	5.9257
CCTAAAGCAATGCCAT_W13	C06.Ost_P3	3.24844	-0.136333
CCTACACAGCGGCTTC_W13	C07.Ost	-2.62274	-3.83183
CCTACACAGGGTCTCC_W13	C05.Ost_P2	1.70136	1.4949
CCTACACCAAATCCGT_W13	C01.MSC	2.82836	5.57682
CCTACACCAGCTGCAC_W13	C02.Cyc	-3.7721	5.64857
CCTACACTCTGAGTGT_W13	C06.Ost_P3	1.87088	-2.62964
CCTACCAAGCTAGTGG_W13	C05.Ost_P2	-0.285006	5.15127
CCTACCAGTACTTCTT_W13	C06.Ost_P3	3.14779	-0.220036
CCTAGCTAGAATGTGT_W13	C03.Cho	-1.85606	7.69257
CCTAGCTTCGTAGATC_W13	C02.Cyc	-1.7493	5.3992
CCTATTACACGAAACG_W13	C07.Ost	0.733177	-4.63023
CCTATTACATGGATGG_W13	C07.Ost	-2.18219	-3.44887
CCTATTAGTCTCACCT_W13	C01.MSC	-0.740553	4.65952
CCTATTAGTTCACGGC_W13	C07.Ost	-2.1284	-3.0276
CCTCAGTCACGAAAGC_W13	C05.Ost_P2	3.00553	2.59388
CCTCAGTGTAGCTCCG_W13	C07.Ost	-2.36239	-3.86575
CCTCTGAGTACAGTGG_W13	C01.MSC	0.865174	7.52682
CCTCTGATCATCGCTC_W13	C06.Ost_P3	3.99196	-1.03057
CCTTACGAGCTAACAA_W13	C07.Ost	-0.768466	-3.00802
CCTTACGAGGGTTCCC_W13	C04.Ost_P1	-0.839358	2.97084
CCTTCCCCAATAGCAA_W13	C01.MSC	-0.199581	4.97708
CCTTCCCGTAGCGCAA_W13	C06.Ost_P3	3.01169	-1.77552
CCTTCCCTCCTAGGGC_W13	C02.Cyc	-3.2743	5.42984
CCTTCCCTCGATGAGG_W13	C07.Ost	-1.63161	-3.84338
CCTTCGATCCAGATCA_W13	C01.MSC	0.917066	7.45101
CCTTCGATCCTTTACA_W13	C07.Ost	-2.39823	-2.15473
CCTTCGATCTGCGACG_W13	C01.MSC	3.15195	6.10906
CGAACATAGAAACGCC_W13	C01.MSC	0.971287	8.29543
CGAACATCATCACGTA_W13	C07.Ost	2.65285	-4.94347
CGAACATGTTGGTAAA_W13	C07.Ost	2.0963	-5.90408
CGAATGTTCGTTTGCC_W13	C01.MSC	1.46863	5.66292
CGACTTCAGATAGGAG_W13	C07.Ost	3.08084	-5.45136
CGACTTCGTGTGGTTT_W13	C07.Ost	-2.2253	0.0656356
CGACTTCTCCCAAGTA_W13	C04.Ost_P1	-0.84443	3.80988
CGAGAAGAGGCTATCT_W13	C02.Cyc	-0.994334	5.43715
CGAGAAGAGGGCTTGA_W13	C02.Cyc	-4.42595	5.99289
CGAGAAGCAACTGGCC_W13	C05.Ost_P2	0.447787	1.57152
CGAGAAGCACTGTGTA_W13	C06.Ost_P3	-0.211169	-3.07049
CGAGAAGGTGAGGGAG_W13	C01.MSC	1.21443	6.45221
CGAGCACAGAGTCTGG_W13	C07.Ost	0.624782	-3.28445
CGAGCACTCAAGGCTT_W13	C06.Ost_P3	0.21265	-3.58889
CGAGCACTCACAATGC_W13	C01.MSC	1.99545	5.29126
CGATCGGTCGATCCCT_W13	C01.MSC	1.35309	8.42273
CGATCGGTCGTAGGTT_W13	C07.Ost	2.15836	-5.21501
CGATCGGTCTGACCTC_W13	C02.Cyc	0.354203	2.69094
CGATGGCGTGATAAAC_W13	C04.Ost_P1	0.0903739	1.5046
CGATGGCGTTGAACTC_W13	C07.Ost	2.32427	-5.07618
CGATGTAAGCTCCCAG_W13	C01.MSC	0.51259	5.10895
CGATGTATCCGCAGTG_W13	C07.Ost	0.0345011	-5.35832
CGATTGAAGAGTAATC_W13	C07.Ost	1.15938	-3.36105
CGATTGAAGGTGCTAG_W13	C06.Ost_P3	3.08389	-2.59773
CGATTGACAAAGCGGT_W13	C07.Ost	3.6308	-2.59994
CGATTGAGTTGTCGCG_W13	C05.Ost_P2	1.02813	1.57204
CGATTGATCCTAAGTG_W13	C02.Cyc	-2.07198	5.25792
CGATTGATCTGTTTGT_W13	C06.Ost_P3	0.960185	-1.38118
CGCCAAGAGATATGGT_W13	C03.Cho	-1.67912	7.2572
CGCGGTAAGCTCAACT_W13	C07.Ost	2.07254	-4.10302
CGCGGTAGTAAGTGGC_W13	C04.Ost_P1	0.114731	1.46753
CGCGTTTAGGAGTTTA_W13	C07.Ost	-2.19862	-4.46256
CGCGTTTAGGTGGGTT_W13	C06.Ost_P3	1.20539	-0.342552
CGCGTTTCAGCTATTG_W13	C01.MSC	0.104481	5.68731
CGCGTTTGTCTCTTAT_W13	C05.Ost_P2	3.13077	-2.14754
CGCGTTTGTGACAAAT_W13	C06.Ost_P3	3.71878	-0.848234
CGCTATCAGTCGATAA_W13	C07.Ost	0.435036	-3.55991
CGCTATCCATACAGCT_W13	C04.Ost_P1	-1.44933	1.81161
CGCTGGAAGACGCTTT_W13	C06.Ost_P3	-0.854199	-1.1887
CGCTGGAAGATCTGCT_W13	C04.Ost_P1	-0.902991	3.57592
CGCTGGAAGATTACCC_W13	C07.Ost	1.13251	-4.35172
CGCTGGACACATTAGC_W13	C01.MSC	1.29401	8.15373
CGCTGGAGTACGCTGC_W13	C07.Ost	-3.14759	-2.74221
CGCTTCACAATAGCGG_W13	C04.Ost_P1	-1.97527	2.13953
CGCTTCAGTCGCGGTT_W13	C06.Ost_P3	0.585938	-1.99159
CGGACACCAGGGTACA_W13	C02.Cyc	-4.03781	5.35885
CGGACACGTCCGACGT_W13	C04.Ost_P1	-0.383766	2.71635
CGGACACGTTCTGGTA_W13	C05.Ost_P2	1.41201	1.92767
CGGACGTAGCGTTTAC_W13	C04.Ost_P1	-1.73548	2.08796
CGGACGTCAACTGGCC_W13	C04.Ost_P1	-0.678202	2.20106
CGGACGTGTGTGCGTC_W13	C07.Ost	-1.10061	-2.36546
CGGACGTTCAATCTCT_W13	C04.Ost_P1	-1.49064	2.62648
CGGACGTTCTCCAACC_W13	C05.Ost_P2	2.47416	3.6122
CGGACTGAGAGATGAG_W13	C01.MSC	3.12945	5.23112
CGGACTGAGGCTACGA_W13	C07.Ost	0.199939	-5.61621
CGGACTGCATTAGGCT_W13	C01.MSC	2.59804	5.06552
CGGACTGTCATACGGT_W13	C02.Cyc	-4.77715	5.80951
CGGAGCTAGTGGGATC_W13	C06.Ost_P3	2.08409	-2.36603
CGGAGCTCAATTCCTT_W13	C01.MSC	1.92369	6.21415
CGGAGCTGTTCCGGCA_W13	C02.Cyc	-2.82049	4.96875
CGGAGCTTCGTTTAGG_W13	C06.Ost_P3	3.06122	-0.988548
CGGAGTCAGCGCTTAT_W13	C02.Cyc	-5.14437	5.65815
CGGAGTCCATGTTCCC_W13	C06.Ost_P3	3.4494	-1.68298
CGGCTAGCACATCCGG_W13	C05.Ost_P2	2.29846	0.964566
CGGCTAGGTTTAAGCC_W13	C07.Ost	-2.37908	-5.58733
CGGCTAGTCAAACCGT_W13	C01.MSC	0.876327	4.82973
CGGCTAGTCTGAAAGA_W13	C07.Ost	0.209035	-6.00018
CGGGTCAAGCCACTAT_W13	C05.Ost_P2	2.63733	1.3482
CGGGTCACAGGGCATA_W13	C07.Ost	-2.80528	-3.35911
CGGGTCACATGCTGGC_W13	C01.MSC	0.828168	7.84679
CGGGTCAGTGGGTCAA_W13	C07.Ost	2.7515	-5.47676
CGGGTCAGTGTGAATA_W13	C01.MSC	1.13282	5.83135
CGGGTCATCACCTTAT_W13	C02.Cyc	-2.6237	5.31946
CGGTTAAGTACCGGCT_W13	C07.Ost	1.33126	-3.71518
CGGTTAAGTACGCACC_W13	C06.Ost_P3	0.680956	-3.52036
CGTAGCGAGAAACGAG_W13	C07.Ost	-2.04074	-6.19406
CGTAGCGAGTCGTTTG_W13	C02.Cyc	-3.58667	4.37365
CGTAGCGGTACGACCC_W13	C06.Ost_P3	1.14203	-0.804498
CGTAGCGTCAACACTG_W13	C07.Ost	1.60115	-3.46666
CGTAGCGTCCGCAGTG_W13	C06.Ost_P3	2.4907	-1.24089
CGTAGGCCAGTTTACG_W13	C05.Ost_P2	-2.11539	5.38883
CGTAGGCGTAGCTGCC_W13	C07.Ost	1.01451	-4.05104
CGTCACTCAGCGTAAG_W13	C07.Ost	2.22131	-3.8522
CGTCACTGTCTGGAGA_W13	C05.Ost_P2	1.16869	2.48148
CGTCACTGTTCGCGAC_W13	C07.Ost	-1.2005	-6.16525
CGTCACTGTTGGTAAA_W13	C06.Ost_P3	0.634372	0.554519
CGTCACTTCTGTTGAG_W13	C06.Ost_P3	0.622888	0.556128
CGTCAGGGTATCTGCA_W13	C01.MSC	0.166818	4.87522
CGTCAGGTCACGACTA_W13	C07.Ost	-0.626048	-2.00875
CGTCAGGTCTCGAGTA_W13	C06.Ost_P3	3.92765	0.0645324
CGTCCATAGAGCTGCA_W13	C07.Ost	-0.712483	-3.63995
CGTCCATGTTTAGGAA_W13	C04.Ost_P1	-0.0138849	3.60243
CGTCCATTCACCGTAA_W13	C05.Ost_P2	2.03624	3.90388
CGTCCATTCATAAAGG_W13	C06.Ost_P3	1.19013	-2.75576
CGTCTACAGGTCATCT_W13	C01.MSC	-0.415421	5.6147
CGTCTACAGTTTCCTT_W13	C04.Ost_P1	-1.26472	1.81645
CGTGAGCCAAACGTGG_W13	C02.Cyc	-3.55536	5.02068
CGTGAGCCAACACCTA_W13	C01.MSC	0.671392	7.10151
CGTGAGCTCGTACCGG_W13	C05.Ost_P2	2.23887	4.01246
CGTGTAAAGATAGCAT_W13	C06.Ost_P3	-0.137407	-1.05595
CGTGTAAAGGGCTTGA_W13	C07.Ost	2.42225	-4.34701
CGTGTAAAGTCTTGCA_W13	C06.Ost_P3	1.30875	5.01137
CGTGTAAGTAGTAGTA_W13	C06.Ost_P3	0.50229	-0.690093
CGTGTAAGTATATGAG_W13	C06.Ost_P3	2.22323	-2.0972
CGTGTAAGTCACTGGC_W13	C07.Ost	0.741586	-3.72742
CGTGTAATCGTTTAGG_W13	C02.Cyc	-4.46361	5.86053
CGTGTCTGTGCGCTTG_W13	C01.MSC	-0.397091	6.2193
CGTGTCTGTTCCGGCA_W13	C02.Cyc	-4.28903	6.09658
CGTTAGACACCAGTTA_W13	C01.MSC	1.69977	8.25408
CGTTAGAGTACCGAGA_W13	C01.MSC	0.98302	5.61706
CGTTAGATCACTATTC_W13	C06.Ost_P3	-0.515697	-1.38973
CGTTCTGCACGTCAGC_W13	C02.Cyc	-2.15392	5.28512
CGTTCTGTCACTCCTG_W13	C02.Cyc	-1.69906	4.51893
CGTTGGGAGGACCACA_W13	C01.MSC	-0.0240553	4.38381
CGTTGGGTCGGTGTCG_W13	C05.Ost_P2	2.57936	2.0025
CTAACTTCAGGGTATG_W13	C05.Ost_P2	2.06553	4.13737
CTAACTTGTGATGCCC_W13	C04.Ost_P1	-0.663876	1.63293
CTAAGACAGATCCCGC_W13	C05.Ost_P2	-0.432971	3.46395
CTAAGACAGGCCGAAT_W13	C02.Cyc	-4.88906	5.43741
CTAAGACAGTTGAGTA_W13	C05.Ost_P2	2.59977	2.21152
CTAAGACCATCATCCC_W13	C01.MSC	-0.0517106	5.86456
CTAATGGGTACTTAGC_W13	C02.Cyc	-2.07153	4.23882
CTACACCAGGACGAAA_W13	C07.Ost	2.16746	-5.63191
CTACACCCAATAACGA_W13	C06.Ost_P3	0.570645	-4.58769
CTACACCGTTCAGTAC_W13	C07.Ost	-1.02962	-3.68947
CTACATTAGGACCACA_W13	C01.MSC	1.53348	6.97564
CTACATTTCCTGTAGA_W13	C05.Ost_P2	2.16543	2.104
CTACCCAAGACACGAC_W13	C05.Ost_P2	0.211471	4.41772
CTACCCACAAAGGTGC_W13	C01.MSC	1.4452	6.3651
CTACCCACAAGCTGGA_W13	C07.Ost	0.458393	-2.77177
CTACCCACAGCATGAG_W13	C06.Ost_P3	2.08457	-2.04565
CTACCCACATAAGACA_W13	C01.MSC	2.32651	6.53036
CTACCCAGTTACGTCA_W13	C02.Cyc	-4.87889	5.59916
CTACCCATCAGGTAAA_W13	C04.Ost_P1	-1.04944	3.35515
CTACCCATCGCCCTTA_W13	C06.Ost_P3	2.32331	-1.83746
CTACCCATCGGCATCG_W13	C01.MSC	0.687292	6.77018
CTACGTCAGAGGGATA_W13	C07.Ost	-1.2106	-4.06741
CTACGTCAGTAATCCC_W13	C06.Ost_P3	2.18604	1.65107
CTACGTCGTGCTGTAT_W13	C04.Ost_P1	0.163081	4.90945
CTACGTCTCTCTTGAT_W13	C05.Ost_P2	2.91983	3.73143
CTAGAGTAGATGTGTA_W13	C07.Ost	2.51994	-5.33669
CTAGAGTAGGCATTGG_W13	C06.Ost_P3	1.07706	-0.493034
CTAGAGTAGTCATGCT_W13	C07.Ost	-0.0137854	-6.18825
CTAGAGTGTCATGCCG_W13	C07.Ost	3.458	-3.71594
CTAGAGTGTCGCCATG_W13	C09.Ery	-10.3879	3.32007
CTAGAGTGTGACTACT_W13	C07.Ost	-3.42616	-3.66418
CTAGCCTAGGCATTGG_W13	C01.MSC	0.516804	5.40523
CTAGCCTCATATGGTC_W13	C06.Ost_P3	1.55488	-1.71052
CTAGCCTGTGTGCGTC_W13	C07.Ost	-1.0514	-6.17333
CTAGCCTTCATCACCC_W13	C01.MSC	0.773807	6.9571
CTAGTGAAGAGTGACC_W13	C07.Ost	-2.05825	-1.64147
CTAGTGACAAATACAG_W13	C07.Ost	-2.9707	-4.96107
CTAGTGACAACTGGCC_W13	C04.Ost_P1	-1.26088	1.18161
CTAGTGAGTGTAACGG_W13	C09.Ery	-10.7527	2.28707
CTCACACAGTCGTACT_W13	C07.Ost	3.43968	-5.18462
CTCACACCATATGGTC_W13	C07.Ost	-0.00208744	-5.99035
CTCACACTCCTAAGTG_W13	C06.Ost_P3	0.920764	0.783882
CTCACACTCTGCGACG_W13	C02.Cyc	-4.49762	6.17289
CTCAGAACAATGGAAT_W13	C05.Ost_P2	0.887107	3.55473
CTCAGAATCATGCTCC_W13	C02.Cyc	2.2352	1.41229
CTCATTAAGCACAGGT_W13	C06.Ost_P3	-0.966176	0.172222
CTCATTAAGGATATAC_W13	C04.Ost_P1	-2.22149	1.58273
CTCATTACACTCGACG_W13	C06.Ost_P3	1.07184	0.137157
CTCATTATCGGTTCGG_W13	C07.Ost	2.56777	-5.67242
CTCCTAGCAATGCCAT_W13	C06.Ost_P3	1.10754	-5.5078
CTCCTAGGTCTGCCAG_W13	C02.Cyc	1.96038	0.618544
CTCCTAGGTGATGTGG_W13	C07.Ost	1.85456	-4.00666
CTCCTAGTCCACGAAT_W13	C07.Ost	2.73902	-4.54495
CTCCTAGTCCGCAAGC_W13	C06.Ost_P3	4.4901	-3.36505
CTCGAAAAGTCAATAG_W13	C07.Ost	0.87846	-4.12878
CTCGAAAGTAGTACCT_W13	C02.Cyc	-4.95256	5.30122
CTCGAAATCAAAGTAG_W13	C07.Ost	0.252188	-3.4487
CTCGAAATCTGATACG_W13	C07.Ost	-1.30336	-5.28363
CTCGAGGAGTCAAGGC_W13	C07.Ost	-2.3242	-5.63076
CTCGAGGCAGGCTGAA_W13	C07.Ost	0.750334	-5.63917
CTCGAGGGTGACTACT_W13	C04.Ost_P1	-1.86991	1.97803
CTCGAGGTCGGTTAAC_W13	C06.Ost_P3	3.49966	-1.45406
CTCGGAGAGCTGGAAC_W13	C07.Ost	1.7539	-5.47982
CTCGGAGCAAGTACCT_W13	C07.Ost	2.68491	-6.13046
CTCGGAGCAGTCTTCC_W13	C06.Ost_P3	3.11394	-3.19258
CTCGGGAAGTCGTTTG_W13	C02.Cyc	-4.32485	4.75432
CTCGGGAGTCGGCATC_W13	C02.Cyc	2.21638	-1.19933
CTCGTACTCTGTTGAG_W13	C01.MSC	2.61536	6.98731
CTCGTCAAGCCAACAG_W13	C06.Ost_P3	-1.26692	-2.64488
CTCGTCACAGCATGAG_W13	C03.Cho	-1.51445	6.66097
CTCGTCATCCGCGCAA_W13	C06.Ost_P3	0.47634	-3.40056
CTCTAATAGGCGCTCT_W13	C05.Ost_P2	1.67257	2.09946
CTCTAATAGTAGTGCG_W13	C07.Ost	0.0457235	-4.54938
CTCTAATCATACTCTT_W13	C02.Cyc	-4.56543	5.87046
CTCTAATGTATTAGCC_W13	C07.Ost	-0.228558	-4.10371
CTCTAATGTGCGATAG_W13	C07.Ost	1.19177	-3.80626
CTCTAATTCGCATGAT_W13	C04.Ost_P1	-1.31235	1.80806
CTCTAATTCTTGCATT_W13	C02.Cyc	-3.58103	5.7779
CTCTACGTCCAGAAGG_W13	C07.Ost	-1.64513	-4.84817
CTCTACGTCCCATTTA_W13	C02.Cyc	-3.48456	5.76612
CTCTGGTTCAGTGTTG_W13	C06.Ost_P3	4.09318	-4.66245
CTCTGGTTCATCACCC_W13	C07.Ost	0.37522	-6.65485
CTCTGGTTCCTGTAGA_W13	C05.Ost_P2	2.03779	1.33047
CTGAAACCACGTCAGC_W13	C07.Ost	0.937747	-6.58733
CTGAAACTCTCGTTTA_W13	C01.MSC	-0.104693	6.17081
CTGAAGTAGCACACAG_W13	C01.MSC	1.76427	8.27339
CTGAAGTTCGAACGGA_W13	C07.Ost	-0.123106	-6.16786
CTGATAGCAGGTGCCT_W13	C07.Ost	0.350184	-5.34193
CTGATAGTCCTATGTT_W13	C01.MSC	-0.0703643	4.50469
CTGATAGTCGAATCCA_W13	C04.Ost_P1	-2.49978	0.342003
CTGATAGTCGGATGGA_W13	C02.Cyc	-1.67202	4.22391
CTGATCCAGCGTTCCG_W13	C07.Ost	1.51431	-4.80348
CTGATCCAGTGGTAAT_W13	C03.Cho	-1.63979	6.89569
CTGATCCCATGTAAGA_W13	C07.Ost	-3.1622	-2.06075
CTGATCCGTCACTTCC_W13	C01.MSC	-0.100574	5.14766
CTGATCCTCAATCTCT_W13	C06.Ost_P3	0.863985	0.578075
CTGCCTAAGAAGGTGA_W13	C01.MSC	0.486683	7.3643
CTGCCTAGTGGACGAT_W13	C02.Cyc	-5.03823	5.59175
CTGCCTAGTGGTCCGT_W13	C07.Ost	0.536658	-5.82906
CTGCCTATCCCGACTT_W13	C01.MSC	3.07842	4.51218
CTGCGGACATGGTTGT_W13	C01.MSC	-0.438093	6.59839
CTGCGGAGTGAAGGCT_W13	C01.MSC	1.85536	5.54287
CTGCTGTAGTGTCCCG_W13	C06.Ost_P3	0.692711	1.28032
CTGCTGTCAAACAACA_W13	C06.Ost_P3	3.14395	-1.83725
CTGCTGTCAGCTCGAC_W13	C06.Ost_P3	-0.632971	-1.32974
CTGCTGTTCTTAGCCC_W13	C07.Ost	2.11061	-4.83541
CTGTGCTAGATCACGG_W13	C07.Ost	-2.74404	-4.82687
CTGTGCTTCGGTGTCG_W13	C02.Cyc	-4.59303	4.35032
CTGTTTAAGCTGTCTA_W13	C07.Ost	-1.3752	-0.837208
CTGTTTAAGTAGGCCA_W13	C01.MSC	0.812818	4.44594
CTGTTTACACAACTGT_W13	C02.Cyc	-4.41688	5.97805
CTGTTTACACCAGCAC_W13	C07.Ost	3.45144	-2.26527
CTGTTTATCCCGGATG_W13	C07.Ost	0.357897	-5.32596
CTTAACTCACGACTCG_W13	C04.Ost_P1	-2.55077	0.281837
CTTAACTGTAAATACG_W13	C04.Ost_P1	-2.01669	-0.117279
CTTAGGAAGACTGGGT_W13	C05.Ost_P2	2.61985	1.71329
CTTAGGACACATCTTT_W13	C07.Ost	4.16668	-3.46558
CTTAGGAGTAGCTTGT_W13	C06.Ost_P3	3.90477	-1.76962
CTTAGGAGTGGACGAT_W13	C07.Ost	-2.71852	-5.43188
CTTCTCTCATATGAGA_W13	C01.MSC	1.50758	5.41695
CTTCTCTTCGGCGCTA_W13	C01.MSC	1.51632	8.36675
CTTGGCTAGATGCCAG_W13	C06.Ost_P3	3.01884	-0.612234
CTTGGCTCAGCATGAG_W13	C01.MSC	1.42186	8.34284
CTTGGCTGTACGAAAT_W13	C06.Ost_P3	2.13887	-2.30008
CTTGGCTGTTCAACCA_W13	C02.Cyc	-3.7658	4.91943
CTTGGCTTCTTCGGTC_W13	C06.Ost_P3	3.03253	-3.46634
CTTTGCGAGTGAAGTT_W13	C07.Ost	-2.19914	-0.763941
GAAACTCTCAGAAATG_W13	C05.Ost_P2	0.968757	4.26701
GAAACTCTCGTGGTCG_W13	C07.Ost	0.824525	-5.83373
GAAACTCTCTTCCTTC_W13	C04.Ost_P1	-1.17553	1.53485
GAAATGAAGTGTACTC_W13	C02.Cyc	-2.76468	5.479
GAAATGACAGATTGCT_W13	C07.Ost	3.90913	-5.01756
GAAATGACAGGTCTCG_W13	C02.Cyc	-1.155	5.08134
GAACATCCATCCGTGG_W13	C06.Ost_P3	0.686026	-3.82751
GAACCTAAGAAACGCC_W13	C05.Ost_P2	1.76437	0.57908
GAACCTAAGTTTAGGA_W13	C01.MSC	1.38453	5.51632
GAACCTACATATACGC_W13	C01.MSC	3.07967	5.41978
GAACCTAGTACCGAGA_W13	C05.Ost_P2	2.33216	2.62388
GAACCTATCCCTAATT_W13	C02.Cyc	-3.01322	5.16361
GAACGGAAGTTCGCGC_W13	C04.Ost_P1	-1.65241	2.63598
GAACGGACAAGGTTCT_W13	C01.MSC	0.750718	7.57522
GAAGCAGCATCCCATC_W13	C05.Ost_P2	2.3217	2.34765
GAAGCAGTCCAAATGC_W13	C01.MSC	-0.156619	4.74226
GAAGCAGTCTAACTGG_W13	C04.Ost_P1	-0.695608	3.70909
GAATAAGAGTACACCT_W13	C01.MSC	1.53759	7.90735
GAATAAGAGTCATGCT_W13	C04.Ost_P1	-2.37719	0.557453
GAATAAGGTAGTACCT_W13	C04.Ost_P1	0.0662442	3.49661
GAATAAGGTTCAACCA_W13	C04.Ost_P1	-1.94906	1.73529
GAATAAGTCATTGCGA_W13	C02.Cyc	-4.41398	5.36186
GAATGAAAGGAACTGC_W13	C01.MSC	1.76812	6.63776
GAATGAAAGTATTGGA_W13	C02.Cyc	-4.9416	5.37092
GAATGAAGTGCCTGTG_W13	C06.Ost_P3	3.61252	0.41797
GACACGCAGTAGTGCG_W13	C04.Ost_P1	0.518915	1.3477
GACACGCCATCCAACA_W13	C02.Cyc	-4.5625	5.41748
GACACGCGTGGTCTCG_W13	C07.Ost	1.05044	-2.94688
GACAGAGCAGTAACGG_W13	C07.Ost	-2.63202	-3.88044
GACAGAGCATGAAGTA_W13	C01.MSC	3.00889	4.82376
GACAGAGGTCTTCTCG_W13	C03.Cho	-2.36041	8.29978
GACAGAGGTGACGCCT_W13	C01.MSC	1.86864	6.58329
GACAGAGTCCTCATTA_W13	C05.Ost_P2	1.20997	1.72118
GACCAATAGTCATGCT_W13	C07.Ost	-0.0666125	-5.59896
GACCAATCACGAAACG_W13	C05.Ost_P2	2.22339	1.81818
GACCAATCATACTCTT_W13	C01.MSC	0.511237	7.13871
GACCAATGTATATCCG_W13	C06.Ost_P3	1.58926	0.550549
GACCAATGTCCCTACT_W13	C04.Ost_P1	-1.21904	2.84317
GACCTGGCATGCAACT_W13	C07.Ost	-3.80398	-4.1034
GACCTGGGTTAGTGGG_W13	C07.Ost	-1.99815	-6.0532
GACCTGGTCAGGTTCA_W13	C07.Ost	-0.495008	-6.0824
GACCTGGTCGCACTCT_W13	C05.Ost_P2	2.79144	1.22043
GACGCGTCATTTGCCC_W13	C06.Ost_P3	3.58871	-0.52404
GACGCGTGTATGAAAC_W13	C06.Ost_P3	4.12603	-3.16144
GACGCGTGTCTAGTCA_W13	C07.Ost	1.88303	-2.14184
GACGCGTGTGGCAAAC_W13	C07.Ost	1.42345	-6.28701
GACGCGTGTTCCGTCT_W13	C03.Cho	-1.8529	7.23375
GACGCGTTCTGAAAGA_W13	C07.Ost	1.76302	-4.32742
GACGCGTTCTGCGGCA_W13	C07.Ost	-1.69512	-5.91172
GACGGCTGTAAATACG_W13	C06.Ost_P3	0.147321	-0.742072
GACGTGCAGAGCCTAG_W13	C06.Ost_P3	1.21158	1.0766
GACGTGCAGCTGTTCA_W13	C07.Ost	1.84706	-4.00235
GACGTGCCAGTGACAG_W13	C02.Cyc	2.08318	1.43265
GACGTGCGTCACCTAA_W13	C04.Ost_P1	-1.6566	2.74585
GACGTGCTCCTTCAAT_W13	C05.Ost_P2	1.86889	1.17495
GACGTTAAGGAGTAGA_W13	C01.MSC	2.52851	6.06428
GACGTTACATGACGGA_W13	C07.Ost	3.75347	-2.52527
GACGTTATCATCATTC_W13	C07.Ost	-0.385394	-3.67122
GACTAACCATAGAAAC_W13	C01.MSC	1.2615	4.92377
GACTAACGTATCGCAT_W13	C01.MSC	2.77884	5.60707
GACTAACGTATGAATG_W13	C05.Ost_P2	1.60863	1.94695
GACTAACGTTCGAATC_W13	C07.Ost	3.34225	-4.1928
GACTAACTCACGCATA_W13	C07.Ost	3.10376	-5.3736
GACTAACTCCTGTACC_W13	C06.Ost_P3	1.59507	-1.86126
GACTACAGTAGATTAG_W13	C04.Ost_P1	-0.256263	2.29491
GACTGCGAGGTAAACT_W13	C07.Ost	-0.324116	-1.37576
GACTGCGAGTCCCACG_W13	C07.Ost	-1.91949	-1.15524
GACTGCGCAATAAGCA_W13	C01.MSC	3.23322	5.26392
GACTGCGGTTATGTGC_W13	C01.MSC	-0.312866	5.75827
GACTGCGTCTGGAGCC_W13	C04.Ost_P1	-0.955629	3.24754
GAGCAGACAATCCAAC_W13	C06.Ost_P3	2.16133	-1.65864
GAGCAGATCTCGCATC_W13	C01.MSC	0.420018	6.27647
GAGGTGAGTCCTGCTT_W13	C01.MSC	1.4757	8.53082
GAGGTGATCACCATAG_W13	C07.Ost	-0.10954	-4.08232
GAGGTGATCGAATGCT_W13	C07.Ost	2.48211	-5.25126
GAGTCCGCATCACGTA_W13	C01.MSC	1.60873	5.89898
GAGTCCGCATGTTGAC_W13	C06.Ost_P3	3.52915	0.584269
GAGTCCGTCTTGAGGT_W13	C05.Ost_P2	2.96174	0.263055
GATCAGTAGACAAGCC_W13	C04.Ost_P1	-2.36994	0.959146
GATCAGTAGGGTTCCC_W13	C05.Ost_P2	1.44097	3.25684
GATCAGTCAAATCCGT_W13	C07.Ost	1.34604	-3.17402
GATCAGTCACTAAGTC_W13	C02.Cyc	-5.24295	5.17703
GATCAGTCATCCCACT_W13	C02.Cyc	-2.90369	4.01622
GATCGATGTAGGACAC_W13	C01.MSC	3.16612	4.73383
GATCGCGAGAGCTATA_W13	C05.Ost_P2	2.24596	1.24435
GATCGCGCAAGAGGCT_W13	C07.Ost	-1.15476	-5.02746
GATCGCGCACGCATCG_W13	C01.MSC	2.29148	7.51071
GATCGCGCAGAAGCAC_W13	C07.Ost	1.997	-6.02926
GATCGCGCAGTAACGG_W13	C06.Ost_P3	4.41997	-1.55049
GATCGTAAGCCACGTC_W13	C04.Ost_P1	-0.594876	3.20778
GATCGTAAGTACACCT_W13	C04.Ost_P1	-1.77932	1.72547
GATCGTACAACTGGCC_W13	C02.Cyc	-4.03134	3.93973
GATCGTAGTCTTGCGG_W13	C07.Ost	-2.53835	-4.88188
GATCTAGAGACAGGCT_W13	C07.Ost	2.94036	-5.39275
GATCTAGAGAGGGATA_W13	C07.Ost	-2.64879	-4.50716
GATCTAGCAACTGCTA_W13	C01.MSC	2.02308	8.27769
GATCTAGCAATGACCT_W13	C07.Ost	-2.54099	-4.87994
GATCTAGGTTTACTCT_W13	C07.Ost	0.68439	-2.95628
GATGAAACATTGTGCA_W13	C03.Cho	-2.04421	8.11874
GATGAAATCAACCAAC_W13	C06.Ost_P3	1.30615	0.258816
GATGAAATCCGCGCAA_W13	C06.Ost_P3	-0.829271	-1.60176
GATGAGGAGAGTCGGT_W13	C04.Ost_P1	-1.74483	1.97121
GATGAGGAGCGTGTCC_W13	C07.Ost	-2.19315	-1.10475
GATGAGGGTTCCAACA_W13	C07.Ost	-0.99669	-3.40522
GATGAGGTCCTCAATT_W13	C06.Ost_P3	-0.175198	-4.88111
GATGCTACAGCGTTCG_W13	C07.Ost	-2.90429	-3.22709
GATGCTATCACAACGT_W13	C07.Ost	2.92252	-3.10153
GATGCTATCCTTTCGG_W13	C07.Ost	-0.787001	-4.35122
GATTCAGGTAAACGCG_W13	C07.Ost	1.4893	-6.35152
GCAAACTAGGGTTTCT_W13	C07.Ost	-4.04353	-3.90617
GCAAACTCACCAGGCT_W13	C06.Ost_P3	3.42104	-2.82708
GCAAACTCATCCTAGA_W13	C01.MSC	1.43745	8.24653
GCAAACTCATGCGCAC_W13	C01.MSC	1.03273	5.89503
GCAAACTGTGGTAACG_W13	C01.MSC	1.59661	6.66479
GCAATCAAGGCAAAGA_W13	C04.Ost_P1	-1.10065	1.52534
GCAATCAAGGGCACTA_W13	C07.Ost	0.906063	-5.88452
GCAATCAAGTGCGATG_W13	C07.Ost	0.972957	-5.2408
GCAATCACAGGCGATA_W13	C07.Ost	-0.249009	-4.90037
GCAATCACATTCCTGC_W13	C07.Ost	-3.21573	-3.45628
GCAATCATCTGGAGCC_W13	C05.Ost_P2	-0.592045	4.37844
GCACATAGTAGCGTAG_W13	C01.MSC	0.498652	5.81352
GCACTCTAGGCCGAAT_W13	C07.Ost	1.36248	-4.55261
GCACTCTCATGGATGG_W13	C01.MSC	1.66382	8.46405
GCACTCTGTTTACTCT_W13	C07.Ost	3.69785	-5.22849
GCAGCCAAGGTCATCT_W13	C03.Cho	-1.70131	7.15335
GCAGCCACACCACGTG_W13	C02.Cyc	-4.19729	5.69786
GCAGCCAGTGTATGGG_W13	C07.Ost	4.06952	-2.35261
GCAGTTAAGATCTGCT_W13	C07.Ost	-2.81029	-3.11632
GCAGTTAAGTAGGTGC_W13	C06.Ost_P3	4.34064	-1.31298
GCAGTTACAGCTCCGA_W13	C06.Ost_P3	2.63711	-2.37196
GCAGTTAGTGATAAGT_W13	C06.Ost_P3	2.2176	-1.06129
GCAGTTATCATCGATG_W13	C05.Ost_P2	1.02966	3.70265
GCATACAGTTCAGGCC_W13	C07.Ost	2.81306	-4.4802
GCATACATCGTCCGTT_W13	C04.Ost_P1	-0.23165	1.85827
GCATGATAGGCAGTCA_W13	C06.Ost_P3	3.11456	-1.46624
GCATGCGAGGTAAACT_W13	C01.MSC	3.23913	5.38023
GCATGCGCATGTAAGA_W13	C04.Ost_P1	-1.19421	3.52035
GCATGCGGTTCTGTTT_W13	C04.Ost_P1	-1.42395	2.26578
GCATGCGTCACTCTTA_W13	C02.Cyc	2.32371	1.58631
GCATGCGTCCGTAGGC_W13	C07.Ost	-1.47031	-5.58526
GCATGTAAGACAGGCT_W13	C07.Ost	1.9762	-3.07941
GCATGTACACACGCTG_W13	C07.Ost	-0.35149	-4.95837
GCATGTAGTCTGCGGT_W13	C04.Ost_P1	-1.26862	1.66069
GCATGTAGTTTGACAC_W13	C01.MSC	3.31885	6.05352
GCATGTATCCACGCAG_W13	C07.Ost	-0.701925	-2.94965
GCCAAATTCATGTGGT_W13	C01.MSC	3.02819	5.85107
GCCTCTAAGTGGAGAA_W13	C07.Ost	-2.45277	0.153287
GCCTCTATCCCTAATT_W13	C01.MSC	-0.254046	4.64649
GCGACCACAAGCGATG_W13	C07.Ost	-1.52768	-0.0964211
GCGACCACACAGACAG_W13	C01.MSC	1.60602	8.31492
GCGAGAAAGATCTGCT_W13	C07.Ost	-1.76209	-4.93642
GCGAGAACAAGCTGAG_W13	C03.Cho	-1.94752	7.96507
GCGAGAATCCATGAGT_W13	C04.Ost_P1	-0.217035	1.22868
GCGCAACAGGCGCTCT_W13	C06.Ost_P3	3.1552	-1.25893
GCGCAACTCATCACCC_W13	C07.Ost	-2.62195	-3.5141
GCGCAGTAGAGCCTAG_W13	C05.Ost_P2	1.04317	3.77724
GCGCAGTCAAAGCAAT_W13	C07.Ost	-0.866563	-6.33159
GCGCAGTGTCCCGACA_W13	C02.Cyc	-3.68258	5.45777
GCGCAGTTCATTTGGG_W13	C07.Ost	-2.31947	-0.0895369
GCGCCAAAGAGACGAA_W13	C06.Ost_P3	4.0408	-2.43891
GCGCCAACATTTGCCC_W13	C02.Cyc	-4.76437	5.97728
GCGCCAATCAGTTGAC_W13	C04.Ost_P1	0.00818304	2.09055
GCGCGATAGAGATGAG_W13	C07.Ost	4.11016	-4.92356
GCGCGATTCTCCGGTT_W13	C07.Ost	2.7848	-2.77143
GCGGGTTCAAAGGCGT_W13	C07.Ost	-0.379144	-4.70053
GCGGGTTCACCGAATT_W13	C07.Ost	-1.87393	-0.750702
GCGGGTTCACGCTTTC_W13	C07.Ost	3.72241	-3.2487
GCGGGTTCATCACCCT_W13	C07.Ost	-1.80714	-0.914218
GCGGGTTGTCGCGTGT_W13	C06.Ost_P3	2.78122	0.277844
GCGGGTTTCACTTATC_W13	C07.Ost	3.20262	-4.81821
GCTCCTAAGGGATGGG_W13	C05.Ost_P2	2.45038	0.473898
GCTCCTAGTCACAAGG_W13	C07.Ost	3.66533	-4.1896
GCTCTGTTCCACGCAG_W13	C06.Ost_P3	0.894032	-0.197913
GCTGCAGAGCACACAG_W13	C01.MSC	1.82877	8.10372
GCTGCAGAGGGTCGAT_W13	C01.MSC	1.18418	7.82739
GCTGCAGAGGTGTGGT_W13	C07.Ost	2.7515	-4.64525
GCTGCAGTCTGCTGCT_W13	C07.Ost	3.42033	-3.62056
GCTGCGAAGAGGTAGA_W13	C02.Cyc	-3.27055	5.6705
GCTGCGACACATGTGT_W13	C01.MSC	1.31222	7.3981
GCTGCGACATCACAAC_W13	C06.Ost_P3	1.88865	-2.02882
GCTGCGAGTCGGATCC_W13	C07.Ost	0.786718	-4.29512
GCTGCGATCGTTGCCT_W13	C07.Ost	-0.0148385	-3.33014
GCTGCTTGTAGCACGA_W13	C07.Ost	-0.947534	-4.72827
GCTGCTTGTTGGTAAA_W13	C07.Ost	1.25047	-2.23931
GCTGGGTAGAAGGTTT_W13	C07.Ost	2.67914	-4.20092
GCTGGGTAGCGGCTTC_W13	C05.Ost_P2	2.11529	1.1175
GCTGGGTCAGTCAGAG_W13	C05.Ost_P2	0.956562	3.69116
GCTGGGTCATTGGGCC_W13	C01.MSC	2.63664	5.93029
GCTGGGTGTCTAGAGG_W13	C06.Ost_P3	0.905646	1.75989
GCTTCCACATCACGTA_W13	C01.MSC	-1.36595	6.64126
GCTTCCACATGTAGTC_W13	C02.Cyc	-3.16508	5.60468
GCTTCCATCAGCCTAA_W13	C01.MSC	1.6051	8.46585
GCTTCCATCTTGTACT_W13	C01.MSC	1.71536	7.18765
GCTTGAAAGCTAGTCT_W13	C01.MSC	0.751614	5.17455
GCTTGAAAGTCTTGCA_W13	C07.Ost	-0.605409	-5.70296
GGAAAGCGTGGTACAG_W13	C05.Ost_P2	3.02488	-2.1594
GGAACTTCAGTATAAG_W13	C01.MSC	1.61419	7.66031
GGAACTTGTACCGTTA_W13	C07.Ost	-0.323036	-4.40744
GGAACTTGTCGCGGTT_W13	C07.Ost	-1.96537	-1.73517
GGAATAACACACCGCA_W13	C07.Ost	-1.17241	-5.7947
GGAATAACAGTGAGTG_W13	C05.Ost_P2	2.74638	1.6773
GGAATAATCGTTTAGG_W13	C07.Ost	2.95758	-5.24436
GGAATAATCGTTTATC_W13	C06.Ost_P3	1.39256	-0.499771
GGACAAGAGGACACCA_W13	C01.MSC	1.14401	7.9595
GGACAAGAGTACCGGA_W13	C07.Ost	3.38681	-4.84991
GGACAGAAGGATGCGT_W13	C01.MSC	1.63509	7.35028
GGACAGAAGTACGCGA_W13	C01.MSC	-1.03191	4.18566
GGACAGACAATAGAGT_W13	C07.Ost	-3.71229	-3.16225
GGACAGATCCAAATGC_W13	C04.Ost_P1	-2.06686	1.30971
GGACATTCAGTATAAG_W13	C04.Ost_P1	-0.923637	1.45107
GGACATTTCTTCGGTC_W13	C01.MSC	-0.0945205	6.66996
GGACGTCAGGCTAGCA_W13	C07.Ost	2.09654	-4.53919
GGACGTCCACGGCTAC_W13	C05.Ost_P2	0.0378446	4.62057
GGACGTCTCCAGTAGT_W13	C06.Ost_P3	1.25701	-0.743204
GGAGCAAAGGCCATAG_W13	C02.Cyc	-2.68953	4.52802
GGAGCAACATTCTTAC_W13	C01.MSC	0.261894	6.7541
GGAGCAATCACGAAGG_W13	C01.MSC	2.82051	6.14417
GGATGTTCACGAAATA_W13	C01.MSC	2.18971	6.24837
GGATGTTCATCGGACC_W13	C07.Ost	3.33714	-4.77889
GGATGTTTCACATGCA_W13	C01.MSC	-0.490593	5.59715
GGATTACCAGCTGTAT_W13	C05.Ost_P2	1.88928	1.22333
GGATTACGTAGGACAC_W13	C06.Ost_P3	3.83586	-0.671118
GGATTACTCAACACAC_W13	C04.Ost_P1	-1.34603	2.68306
GGATTACTCTTCAACT_W13	C07.Ost	1.30017	-4.82488
GGCAATTAGGACAGCT_W13	C07.Ost	0.577414	-5.30899
GGCAATTCACCTATCC_W13	C07.Ost	1.3299	-6.4793
GGCAATTTCACCGGGT_W13	C07.Ost	-1.957	-3.91156
GGCAATTTCAGCGATT_W13	C11.Bcell	-7.23128	5.9902
GGCCGATCACCAGGCT_W13	C01.MSC	-0.291033	6.17669
GGCCGATGTAGGCATG_W13	C07.Ost	-2.43469	-5.18288
GGCGACTAGAGAACAG_W13	C01.MSC	0.887843	7.42429
GGCGACTCATAGGATA_W13	C07.Ost	-1.19807	-6.08706
GGCGACTGTAAGGATT_W13	C07.Ost	-1.05985	-3.99212
GGCGTGTCACGGTTTA_W13	C01.MSC	2.81082	6.07605
GGCTCGAAGAGTGAGA_W13	C07.Ost	0.981283	-6.5783
GGCTCGAAGCGACGTA_W13	C07.Ost	0.0825276	-4.37491
GGCTCGAAGCGGCTTC_W13	C04.Ost_P1	-1.8579	0.541288
GGCTCGAAGTACATGA_W13	C07.Ost	-2.4242	-5.19371
GGCTCGACACTTACGA_W13	C06.Ost_P3	1.66976	-2.21929
GGCTCGACAGTACACT_W13	C07.Ost	3.11389	-6.07257
GGCTCGACATCCTAGA_W13	C01.MSC	1.21544	6.28603
GGCTCGAGTACCGCTG_W13	C04.Ost_P1	-1.15424	3.0016
GGCTCGAGTCTCTTTA_W13	C04.Ost_P1	-1.26309	1.66257
GGCTCGAGTGCTAGCC_W13	C01.MSC	3.36427	6.05696
GGCTCGATCCTTGCCA_W13	C06.Ost_P3	2.82698	-1.60385
GGCTCGATCGGACAAG_W13	C04.Ost_P1	-1.24589	3.50927
GGCTCGATCGGAGGTA_W13	C06.Ost_P3	1.26951	-0.620513
GGCTGGTAGACCGGAT_W13	C06.Ost_P3	-0.290768	-0.938094
GGGAATGAGCTGTTCA_W13	C04.Ost_P1	-1.31604	2.90375
GGGAATGCATTTCAGG_W13	C01.MSC	1.23233	8.4181
GGGAATGGTCAAAGCG_W13	C07.Ost	4.27853	-4.43458
GGGAATGTCGTTTGCC_W13	C06.Ost_P3	1.48299	-2.57873
GGGACCTCATATGGTC_W13	C07.Ost	2.91315	-5.02763
GGGACCTGTAATAGCA_W13	C06.Ost_P3	2.10481	-2.11836
GGGACCTGTCTAAAGA_W13	C06.Ost_P3	0.931029	-1.07605
GGGACCTGTCTCCCTA_W13	C01.MSC	2.08549	6.17419
GGGAGATGTTCCACGG_W13	C07.Ost	3.63267	-5.20624
GGGATGAAGGATCGCA_W13	C07.Ost	3.56156	-3.94156
GGGATGAAGTGCAAGC_W13	C02.Cyc	-3.62537	4.87815
GGGATGACAGCGATCC_W13	C07.Ost	2.34065	-4.67434
GGGCACTAGATCGGGT_W13	C02.Cyc	-1.74329	5.24435
GGGCACTAGTCGTTTG_W13	C07.Ost	4.25293	-4.33559
GGGCACTCAGGCAGTA_W13	C02.Cyc	-3.97175	3.99657
GGGCACTTCACCCTCA_W13	C01.MSC	1.30511	8.44994
GGGCACTTCCGCATCT_W13	C05.Ost_P2	2.24839	3.75657
GGGCATCAGTTATCGC_W13	C07.Ost	-1.32469	-3.99303
GGGCATCCAGCTGGCT_W13	C05.Ost_P2	2.32369	3.8115
GGGCATCGTAAGCACG_W13	C07.Ost	2.77604	-5.85492
GGGTCTGCAAGCGATG_W13	C05.Ost_P2	2.67452	3.70365
GGGTCTGCACAACGCC_W13	C01.MSC	0.321835	5.86278
GGGTCTGGTCTTCTCG_W13	C03.Cho	-2.29347	8.19069
GGGTCTGTCGGCGCAT_W13	C04.Ost_P1	0.281359	1.84093
GGGTCTGTCTACCTGC_W13	C02.Cyc	-3.84495	4.78532
GGGTTGCAGCAGCCTC_W13	C02.Cyc	1.23582	1.52017
GGGTTGCGTCCGAATT_W13	C07.Ost	-2.74608	-4.97456
GGTATTGCAAATCCGT_W13	C01.MSC	3.35695	5.85602
GGTATTGCATATGCTG_W13	C07.Ost	0.80912	-5.28766
GGTGAAGCATATGAGA_W13	C06.Ost_P3	3.13809	-3.81921
GGTGAAGGTAAGAGAG_W13	C02.Cyc	-2.63377	5.47675
GGTGAAGGTCTTCGTC_W13	C01.MSC	1.77464	8.22304
GGTGAAGTCTTTACAC_W13	C01.MSC	2.83874	6.22791
GGTGCGTAGCAATCTC_W13	C01.MSC	1.32171	7.99425
GGTGCGTAGTGGTAAT_W13	C02.Cyc	-4.24863	5.77317
GGTGCGTCACCAGATT_W13	C07.Ost	-0.00859972	-1.88262
GGTGCGTCAGTCTTCC_W13	C06.Ost_P3	-0.774991	-2.46819
GGTGCGTGTCTACCTC_W13	C01.MSC	3.23445	5.29244
GGTGCGTTCTGACCTC_W13	C06.Ost_P3	3.22127	-1.42856
GGTGTTAAGAATCTCC_W13	C07.Ost	-2.05832	-1.03262
GGTGTTAAGTGGCACA_W13	C01.MSC	0.861581	5.41429
GGTGTTAGTCCGAAGA_W13	C05.Ost_P2	0.673735	1.09069
GTAACGTCAAGACACG_W13	C07.Ost	-2.46095	-4.96699
GTAACGTCAGATCCAT_W13	C01.MSC	-0.313893	6.36069
GTAACGTGTGAAAGAG_W13	C01.MSC	1.61634	7.68558
GTAACTGCAAGAAGAG_W13	C09.Ery	-10.5609	2.75744
GTAACTGTCGCAAGCC_W13	C06.Ost_P3	3.2486	1.52657
GTACGTAAGGGTGTTG_W13	C02.Cyc	-3.3028	5.25136
GTACGTAAGGTCGGAT_W13	C01.MSC	1.69816	7.27173
GTACGTACAACTGCGC_W13	C02.Cyc	-3.63341	5.12951
GTACGTAGTCTCATCC_W13	C01.MSC	0.601321	7.16394
GTACTCCAGACTACAA_W13	C07.Ost	0.102361	-5.81036
GTACTCCCAGACGCTC_W13	C05.Ost_P2	-2.0664	4.04461
GTACTCCGTGGCCCTA_W13	C01.MSC	2.40002	6.63772
GTACTCCGTTATGTGC_W13	C07.Ost	-1.69693	-5.8923
GTACTCCGTTGGTTTG_W13	C06.Ost_P3	-1.76551	-2.42639
GTACTCCTCTTATCTG_W13	C05.Ost_P2	0.946185	4.44405
GTACTTTGTAGCCTAT_W13	C01.MSC	1.85171	6.97653
GTACTTTGTGTTAAGA_W13	C01.MSC	1.9395	5.26555
GTAGGCCCAAGGACTG_W13	C01.MSC	3.30775	5.76946
GTAGGCCGTGCGCTTG_W13	C07.Ost	1.99015	4.51266
GTAGTCACAGTCGTGC_W13	C07.Ost	1.68452	-5.09436
GTAGTCAGTACGACCC_W13	C07.Ost	1.22398	-2.91592
GTATCTTAGAGGTTAT_W13	C01.MSC	1.5736	7.81695
GTATCTTCAATCCGAT_W13	C06.Ost_P3	1.72914	0.577086
GTATCTTCACACTGCG_W13	C11.Bcell	-7.25084	6.01594
GTATTCTAGAAACGAG_W13	C07.Ost	-3.73653	-4.51539
GTATTCTAGAATAGGG_W13	C06.Ost_P3	1.70983	-0.158848
GTATTCTCAGCAGTTT_W13	C06.Ost_P3	-0.354007	-1.58667
GTATTCTGTCATGCCG_W13	C01.MSC	3.24763	5.54737
GTATTCTTCAGTCAGT_W13	C01.MSC	1.82577	5.65645
GTATTCTTCGCGGATC_W13	C07.Ost	-3.88896	-4.35099
GTATTCTTCGGATGTT_W13	C05.Ost_P2	0.782487	3.77908
GTCAAGTCAATGGAAT_W13	C06.Ost_P3	2.3823	-1.0074
GTCAAGTCACAGCGTC_W13	C01.MSC	0.937508	6.18725
GTCAAGTTCTGCAAGT_W13	C01.MSC	-0.248158	5.09938
GTCACAAAGAATCTCC_W13	C01.MSC	0.693926	6.73158
GTCACAAAGACGCACA_W13	C05.Ost_P2	2.28924	2.04678
GTCACAAAGAGGTACC_W13	C07.Ost	2.28776	-6.18802
GTCACAAAGCTGAAAT_W13	C06.Ost_P3	0.643737	0.946397
GTCACAAAGTGAATTG_W13	C07.Ost	1.02861	-5.60968
GTCACAACAAGCGATG_W13	C07.Ost	-0.998229	-1.73565
GTCACAACACACTGCG_W13	C04.Ost_P1	0.0313579	2.57767
GTCACAAGTATATCCG_W13	C04.Ost_P1	-0.942611	1.27169
GTCACGGAGATTACCC_W13	C05.Ost_P2	0.465191	3.61913
GTCACGGGTACAGCAG_W13	C02.Cyc	-4.17204	4.51877
GTCATTTAGGTTACCT_W13	C03.Cho	-1.38571	6.66489
GTCATTTCACTGAAGG_W13	C02.Cyc	-2.83458	3.97623
GTCATTTCATGGTCAT_W13	C07.Ost	0.955881	-5.58267
GTCATTTGTACATCCA_W13	C05.Ost_P2	1.76481	0.913811
GTCCTCAAGGACCACA_W13	C07.Ost	0.215857	-3.24027
GTCCTCAAGGAGTTGC_W13	C01.MSC	2.03813	7.35519
GTCCTCAGTGATGTGG_W13	C06.Ost_P3	-0.686164	-0.524425
GTCGGGTAGAAGGGTA_W13	C05.Ost_P2	-1.55645	4.38832
GTCGGGTCAGTCGATT_W13	C06.Ost_P3	0.989594	-0.871073
GTCGGGTTCCCAACGG_W13	C01.MSC	1.19757	6.03212
GTCGGGTTCCGCGGTA_W13	C02.Cyc	-2.86046	4.05925
GTCGGGTTCTCTGAGA_W13	C07.Ost	-0.220566	-4.48388
GTCGTAAAGTTCGCGC_W13	C01.MSC	3.27784	5.27025
GTCGTAACACGTAAGG_W13	C07.Ost	-2.20881	-3.49874
GTCTCGTCAGCTGCAC_W13	C06.Ost_P3	2.18976	0.135502
GTCTCGTCATGTTCCC_W13	C02.Cyc	-4.99437	5.76303
GTCTCGTGTAATAGCA_W13	C07.Ost	0.403314	-6.20305
GTCTCGTTCCTAGGGC_W13	C08.Endo	1.3586	10.871
GTCTTCGAGTGGACGT_W13	C05.Ost_P2	1.77817	4.0442
GTCTTCGAGTTTCCTT_W13	C05.Ost_P2	0.71048	3.14827
GTCTTCGCAAACTGCT_W13	C07.Ost	-2.76636	-3.02173
GTCTTCGCATGTAGTC_W13	C05.Ost_P2	0.58771	3.63132
GTCTTCGGTGTTTGGT_W13	C07.Ost	2.0274	-5.01069
GTCTTCGTCTACTTAC_W13	C03.Cho	-1.98337	7.84389
GTGAAGGCAAGCTGAG_W13	C07.Ost	-0.064207	-5.88801
GTGAAGGCACGTCAGC_W13	C06.Ost_P3	0.536813	-0.244526
GTGAAGGGTCAACATC_W13	C04.Ost_P1	-1.54768	2.46441
GTGAAGGGTCGACTAT_W13	C01.MSC	1.64667	8.09948
GTGAAGGGTGGTACAG_W13	C01.MSC	-0.301172	6.39709
GTGCAGCCAATTGCTG_W13	C07.Ost	1.2375	-6.23682
GTGCAGCCATCACGAT_W13	C07.Ost	-1.12049	-5.3062
GTGCAGCGTCGACTAT_W13	C02.Cyc	-1.47729	4.54886
GTGCAGCTCATTCACT_W13	C07.Ost	2.70467	-3.1375
GTGCATACATGCAACT_W13	C01.MSC	1.00474	5.2798
GTGCATATCCATTCTA_W13	C07.Ost	2.76628	-5.8247
GTGCATATCGACGGAA_W13	C01.MSC	1.78336	6.52575
GTGCGGTAGACGCTTT_W13	C07.Ost	3.45436	-5.03201
GTGCGGTAGCGATGAC_W13	C01.MSC	1.26178	6.60971
GTGCGGTCAGCTGCAC_W13	C01.MSC	3.17722	6.01766
GTGCTTCAGATGCGAC_W13	C07.Ost	0.681535	-3.98089
GTGCTTCAGCCCGAAA_W13	C05.Ost_P2	2.5662	0.861409
GTGCTTCAGCGTAGTG_W13	C02.Cyc	-2.29537	5.10003
GTGCTTCGTCTCACCT_W13	C05.Ost_P2	1.71654	3.5689
GTGCTTCTCGAATGGG_W13	C07.Ost	-3.56787	-4.89336
GTGGGTCCAATCACAC_W13	C05.Ost_P2	-1.14886	5.94549
GTGTGCGAGACTACAA_W13	C07.Ost	2.4323	-5.89282
GTGTGCGAGGCAAAGA_W13	C04.Ost_P1	-0.711996	1.22498
GTGTGCGAGTGACTCT_W13	C02.Cyc	-2.12864	5.27975
GTGTGCGCAATGGTCT_W13	C01.MSC	0.545878	5.15469
GTGTTAGTCGAATGGG_W13	C07.Ost	0.243607	-5.27472
GTTAAGCCAACGATCT_W13	C03.Cho	-2.22872	8.24632
GTTAAGCCAATTCCTT_W13	C06.Ost_P3	2.3113	-0.339514
GTTAAGCTCAAGAAGT_W13	C07.Ost	-1.58506	-3.25879
GTTACAGGTAACGACG_W13	C01.MSC	3.261	5.85941
GTTACAGGTAGAAGGA_W13	C01.MSC	-0.774955	6.60553
GTTACAGGTGACGGTA_W13	C07.Ost	0.180396	-6.02217
GTTCATTCAGGGTACA_W13	C07.Ost	-2.77805	-5.50801
GTTCATTTCAGCTTAG_W13	C01.MSC	1.48237	8.24778
GTTCATTTCGATAGAA_W13	C06.Ost_P3	0.99758	-2.39891
GTTCGGGCAGGGTACA_W13	C01.MSC	-0.0244788	5.04091
GTTCGGGCATCTATGG_W13	C07.Ost	2.51626	-1.73027
GTTCGGGGTTCCGGCA_W13	C07.Ost	-1.06438	-3.29735
GTTCGGGTCATTTGGG_W13	C07.Ost	2.90111	-3.3331
GTTCTCGAGCCAGAAC_W13	C02.Cyc	-3.90571	4.37273
GTTCTCGTCCTGCAGG_W13	C01.MSC	0.372574	6.44569
GTTCTCGTCGTTTATC_W13	C02.Cyc	-1.99061	4.48722
GTTTCTAGTCAAAGCG_W13	C07.Ost	2.01423	-6.39682
GTTTCTAGTCAGAATA_W13	C02.Cyc	-4.09168	3.98833
GTTTCTAGTCCAGTGC_W13	C06.Ost_P3	3.4389	-1.31584
GTTTCTAGTCCCGACA_W13	C04.Ost_P1	-0.552513	3.15438
GTTTCTATCGCGATCG_W13	C07.Ost	-2.54241	-1.80932
TAAACCGAGCCATCGC_W13	C04.Ost_P1	1.54153	4.41728
TAAACCGAGCTGATAA_W13	C01.MSC	1.90555	6.31822
TAAACCGCACCTATCC_W13	C07.Ost	-1.44746	-2.78074
TAAACCGCAGCCAATT_W13	C07.Ost	-2.09157	-3.45836
TAAACCGCATGACGGA_W13	C06.Ost_P3	1.26508	-0.341122
TAAACCGGTCACTGGC_W13	C06.Ost_P3	2.66437	-3.40262
TAAACCGGTGAGGCTA_W13	C01.MSC	1.88356	6.31906
TAAACCGGTGCCTGCA_W13	C07.Ost	3.02553	-4.89452
TAAACCGGTTGAACTC_W13	C01.MSC	1.76206	8.41076
TAAACCGTCGCGTAGC_W13	C04.Ost_P1	-2.40471	1.02833
TAAGAGAAGGTGCTTT_W13	C01.MSC	1.42342	5.23188
TAAGAGAAGTCGTACT_W13	C06.Ost_P3	-0.235075	-0.77993
TAAGAGACACTTCGAA_W13	C01.MSC	1.7026	8.24651
TAAGCGTAGCTGCCCA_W13	C06.Ost_P3	0.819468	0.492098
TACACGAGTACAGACG_W13	C07.Ost	0.91635	-5.01207
TACACGAGTTTGTGTG_W13	C04.Ost_P1	-2.23519	1.49668
TACAGTGAGCGTAATA_W13	C06.Ost_P3	4.19032	-3.87806
TACAGTGGTAAGAGAG_W13	C02.Cyc	-2.36842	4.54887
TACAGTGGTTCCGGCA_W13	C02.Cyc	-4.94973	5.37468
TACAGTGTCCTAGGGC_W13	C04.Ost_P1	-0.170853	3.21733
TACAGTGTCGCTGATA_W13	C06.Ost_P3	2.85859	-0.948243
TACAGTGTCTGCCAGG_W13	C04.Ost_P1	-0.601682	1.60399
TACCTATAGCGATCCC_W13	C07.Ost	-2.21706	-2.07067
TACCTATCAGGTTTCA_W13	C02.Cyc	-4.47805	6.0605
TACCTATTCGAGCCCA_W13	C02.Cyc	-2.2703	4.37548
TACCTATTCGGAAATA_W13	C06.Ost_P3	1.24138	0.0112902
TACCTTAAGGCTCTTA_W13	C01.MSC	1.01941	7.91876
TACCTTAAGTAGCCGA_W13	C06.Ost_P3	-0.834435	-1.87482
TACCTTACAAGAAAGG_W13	C06.Ost_P3	-0.637678	0.00118571
TACGGATGTCGGATCC_W13	C07.Ost	-1.15382	-3.08954
TACGGATGTCTGGAGA_W13	C01.MSC	-0.00307771	6.24916
TACGGATGTTACCAGT_W13	C02.Cyc	-3.59181	4.33771
TACGGGCAGCAGATCG_W13	C02.Cyc	-2.86161	5.31898
TACGGGCAGTGTACCT_W13	C01.MSC	2.03714	5.91369
TACGGGCGTGGCTCCA_W13	C05.Ost_P2	1.50237	3.95384
TACGGGCTCCGTACAA_W13	C06.Ost_P3	0.895516	-0.815036
TACGGTAAGAAGAAGC_W13	C06.Ost_P3	1.58811	-0.928241
TACGGTAAGATAGTCA_W13	C01.MSC	0.598674	6.60895
TACGGTACACAACGTT_W13	C07.Ost	2.24254	-6.35821
TACGGTACAGAGTGTG_W13	C01.MSC	1.1768	4.54567
TACGGTAGTACTCAAC_W13	C07.Ost	3.09743	-2.83748
TACGGTAGTAGCGATG_W13	C05.Ost_P2	-0.407257	2.06583
TACGGTAGTCCTGCTT_W13	C05.Ost_P2	2.86026	3.95932
TACGGTATCACTTACT_W13	C05.Ost_P2	1.06837	4.43146
TACGGTATCATTCACT_W13	C01.MSC	0.00354282	5.93217
TACGGTATCTTCAACT_W13	C01.MSC	-0.469377	5.80159
TACTCATAGAAACCAT_W13	C02.Cyc	-3.84003	4.05017
TACTCATCAATAGAGT_W13	C07.Ost	1.57533	-4.97632
TACTCATCACGCTTTC_W13	C01.MSC	-0.89076	5.46586
TACTCATCATACTCTT_W13	C07.Ost	1.8882	-6.12783
TACTCGCAGAATCTCC_W13	C02.Cyc	-3.55474	5.9215
TACTCGCGTAAGGGAA_W13	C01.MSC	0.134641	6.55052
TACTCGCTCGATGAGG_W13	C07.Ost	1.71357	-6.01755
TACTTACAGGACGAAA_W13	C07.Ost	-1.372	1.04588
TACTTACCAGCTATTG_W13	C02.Cyc	-4.20396	5.05923
TACTTACCAGGACCCT_W13	C04.Ost_P1	-0.598248	1.01263
TACTTACCATTCTCAT_W13	C07.Ost	2.73574	-3.53118
TACTTACGTCGAAAGC_W13	C06.Ost_P3	0.968264	-1.85762
TACTTACGTGTAATGA_W13	C04.Ost_P1	-0.180437	1.83416
TACTTGTAGGCGATAC_W13	C07.Ost	-0.8043	-4.77769
TACTTGTAGGGTATCG_W13	C01.MSC	2.11295	6.7446
TACTTGTGTACGAAAT_W13	C07.Ost	-1.87909	-3.46451
TAGACCAAGCCGTCGT_W13	C01.MSC	1.58047	8.49437
TAGACCAAGGGCTTCC_W13	C06.Ost_P3	0.248975	-3.721
TAGACCAAGTCTCGGC_W13	C10.Neu	-10.3393	6.45716
TAGACCACACCAGGTC_W13	C02.Cyc	-3.39607	5.24995
TAGACCACATTGGGCC_W13	C01.MSC	3.25679	6.08409
TAGACCATCATGTCTT_W13	C01.MSC	-0.33917	5.6966
TAGAGCTCATGTTCCC_W13	C09.Ery	-9.81699	4.17067
TAGAGCTTCCCAACGG_W13	C07.Ost	2.6961	-4.84784
TAGAGCTTCCGCTGTT_W13	C01.MSC	1.72097	5.6724
TAGCCGGAGTGCCATT_W13	C01.MSC	3.06743	5.60992
TAGCCGGGTGTCCTCT_W13	C06.Ost_P3	2.90275	-2.21649
TAGGCATCAAGAGTCG_W13	C02.Cyc	-2.28057	4.64477
TAGGCATTCAATACCG_W13	C05.Ost_P2	-0.413449	4.6974
TAGTGGTAGGATGCGT_W13	C07.Ost	-2.20228	0.145764
TAGTGGTCAATGAAAC_W13	C06.Ost_P3	0.549139	-0.919491
TAGTGGTCAGTGGGAT_W13	C01.MSC	1.21768	5.2142
TAGTTGGCACCTCGGA_W13	C01.MSC	2.13398	5.32972
TAGTTGGTCGGATGTT_W13	C06.Ost_P3	4.24785	-1.71386
TATCAGGCAGGACCCT_W13	C07.Ost	2.08596	-6.18687
TATCAGGGTCTTCTCG_W13	C02.Cyc	-2.23019	4.88288
TATCTCAAGAGGTTGC_W13	C07.Ost	-1.30721	-4.84036
TATCTCATCCGTAGTA_W13	C07.Ost	1.6942	-3.66652
TATGCCCAGCAATCTC_W13	C07.Ost	-0.816219	-5.95533
TATGCCCAGCCACGCT_W13	C02.Cyc	-4.52134	5.88678
TATGCCCGTTCCAACA_W13	C01.MSC	1.58628	5.3266
TATGCCCTCTCAAGTG_W13	C04.Ost_P1	-0.0969786	2.42465
TCAACGAAGAAACGAG_W13	C06.Ost_P3	2.37742	-0.310198
TCAACGAAGACTAGGC_W13	C07.Ost	-1.00453	-3.57911
TCAACGAAGCTAGTTC_W13	C07.Ost	-1.43898	-5.78224
TCAACGACAGTAACGG_W13	C07.Ost	-1.11887	-0.415422
TCAATCTAGGTGCTAG_W13	C07.Ost	-2.09581	-6.12182
TCAATCTCAAAGGAAG_W13	C01.MSC	0.441899	6.78978
TCAATCTCAGTGACAG_W13	C02.Cyc	-2.66187	3.81801
TCAATCTTCGATGAGG_W13	C01.MSC	0.577031	5.9065
TCACAAGAGACAGAGA_W13	C01.MSC	-0.130741	6.30976
TCACAAGAGCTCAACT_W13	C07.Ost	1.97262	-5.11032
TCACAAGCACATAACC_W13	C07.Ost	-2.281	0.0468795
TCACAAGCAGGTGGAT_W13	C04.Ost_P1	-1.23504	0.582184
TCACAAGGTGAGGGAG_W13	C02.Cyc	-4.33039	5.73851
TCACAAGTCACAGGCC_W13	C07.Ost	-0.84422	-3.5398
TCACGAACAGGGATTG_W13	C07.Ost	1.92834	-5.65078
TCACGAAGTTATGTGC_W13	C04.Ost_P1	-1.49883	1.63367
TCAGATGCACAGACAG_W13	C01.MSC	0.611302	5.69854
TCAGATGGTTCATGGT_W13	C01.MSC	2.41025	6.69957
TCAGCAAAGGCTCATT_W13	C07.Ost	-2.18923	0.0807833
TCAGCAACACCGATAT_W13	C05.Ost_P2	0.903869	3.91541
TCAGCAACAGACGCAA_W13	C02.Cyc	-4.21921	5.63913
TCAGCAAGTCATCGGC_W13	C06.Ost_P3	-0.367208	-0.555397
TCAGCAATCCTTTCGG_W13	C01.MSC	1.3533	6.22902
TCAGCTCAGTCATCCA_W13	C07.Ost	-1.71482	-6.30595
TCAGCTCCACAAGCCC_W13	C07.Ost	1.1295	-4.91804
TCAGCTCGTTGGTGGA_W13	C07.Ost	3.51527	-3.42896
TCAGCTCTCCTTAATC_W13	C03.Cho	-1.55357	6.91539
TCAGGATAGAGCTGGT_W13	C04.Ost_P1	-0.469218	1.9114
TCAGGATAGCAGACTG_W13	C02.Cyc	-4.74801	5.7774
TCAGGATAGCGAGAAA_W13	C01.MSC	1.9285	7.06135
TCAGGATCAGTTTACG_W13	C03.Cho	-1.80066	7.60422
TCAGGATCATTTCAGG_W13	C02.Cyc	-3.52605	5.24119
TCATTACGTCAGGACA_W13	C07.Ost	1.3487	-3.30605
TCATTACTCAAGGTAA_W13	C01.MSC	1.28378	8.35632
TCATTACTCGCATGAT_W13	C01.MSC	1.07737	8.09757
TCATTACTCGGTCTAA_W13	C07.Ost	2.01656	-2.87883
TCATTACTCGTATCAG_W13	C01.MSC	-0.350184	5.21656
TCATTTGAGCGGATCA_W13	C01.MSC	1.40661	8.54834
TCATTTGCAGGATCGA_W13	C06.Ost_P3	2.75826	-0.22822
TCATTTGCATGCGCAC_W13	C02.Cyc	-3.72387	4.52836
TCATTTGCATGTCTCC_W13	C02.Cyc	2.08204	-1.68842
TCATTTGGTACCGGCT_W13	C02.Cyc	-0.632826	4.42852
TCATTTGGTATCTGCA_W13	C06.Ost_P3	0.494195	-0.823137
TCATTTGGTGGTTTCA_W13	C06.Ost_P3	-1.51637	-1.61884
TCATTTGTCCTTTACA_W13	C02.Cyc	-4.43784	4.96465
TCCACACAGCTAGTGG_W13	C01.MSC	3.00222	5.3563
TCCACACCAAATCCGT_W13	C01.MSC	2.81121	6.336
TCCACACCAGATAATG_W13	C06.Ost_P3	1.15687	-1.5778
TCCACACGTAATTGGA_W13	C07.Ost	3.17988	-5.18417
TCCACACGTAGGACAC_W13	C06.Ost_P3	3.40903	0.482048
TCCACACTCACTGGGC_W13	C01.MSC	-3.1031	-4.36491
TCCACACTCAGGTTCA_W13	C06.Ost_P3	-0.477615	-0.139164
TCCCGATAGAACTCGG_W13	C01.MSC	-0.113579	5.81713
TCCCGATAGTGGAGAA_W13	C06.Ost_P3	0.779394	-2.30684
TCCCGATAGTTGAGAT_W13	C09.Ery	-10.5715	3.36847
TCCCGATGTCAGATAA_W13	C07.Ost	3.73099	-4.35496
TCCCGATTCTGGTATG_W13	C07.Ost	4.19553	-3.02008
TCGAGGCAGAGCTGCA_W13	C06.Ost_P3	3.08768	-2.5177
TCGAGGCCATGTCGAT_W13	C06.Ost_P3	0.947165	-1.93711
TCGAGGCGTTAGAACA_W13	C01.MSC	1.04246	7.30207
TCGAGGCTCAACACAC_W13	C07.Ost	2.46295	-2.94311
TCGAGGCTCTACTATC_W13	C01.MSC	1.67247	6.85341
TCGCGAGGTGAAAGAG_W13	C06.Ost_P3	0.649773	1.02582
TCGCGAGGTGTAAGTA_W13	C02.Cyc	-4.55085	6.07483
TCGCGAGTCACCTCGT_W13	C05.Ost_P2	-0.391615	3.96998
TCGCGTTGTTCCACAA_W13	C05.Ost_P2	0.989881	2.84736
TCGGTAACAATCTGCA_W13	C07.Ost	2.14758	-5.31458
TCGGTAACATGGTTGT_W13	C04.Ost_P1	-1.03765	3.47428
TCGGTAAGTCCGAAGA_W13	C02.Cyc	-4.4651	6.15768
TCGGTAAGTTCCACAA_W13	C07.Ost	3.14607	-5.09872
TCGGTAATCAGAGGTG_W13	C06.Ost_P3	2.84224	-1.06804
TCGTACCAGCCAGTTT_W13	C01.MSC	2.20424	6.84881
TCGTACCGTACCCAAT_W13	C06.Ost_P3	2.911	0.0648573
TCGTACCTCAATCTCT_W13	C07.Ost	-1.50177	-5.09783
TCGTACCTCCCAAGTA_W13	C02.Cyc	-3.23693	5.75199
TCGTAGAGTACAGCAG_W13	C07.Ost	0.497559	-5.62721
TCGTAGAGTTGTGGAG_W13	C07.Ost	-0.846243	-3.62869
TCGTAGATCATGTAGC_W13	C07.Ost	0.35065	-2.79373
TCTATTGAGACTAGAT_W13	C07.Ost	0.790886	-4.00728
TCTATTGAGAGCTGCA_W13	C07.Ost	-1.31799	-2.90557
TCTATTGAGGATGGTC_W13	C07.Ost	1.42748	-6.05512
TCTATTGCACAGGCCT_W13	C06.Ost_P3	3.02163	-2.03468
TCTATTGGTACGAAAT_W13	C02.Cyc	-2.49387	4.5137
TCTATTGGTCTAGGTT_W13	C02.Cyc	-3.05691	5.6384
TCTCATAAGAGCTATA_W13	C05.Ost_P2	0.598579	2.06401
TCTCATAAGTTACGGG_W13	C07.Ost	4.31145	-3.22236
TCTCATAGTCCGAATT_W13	C07.Ost	1.89076	-5.46384
TCTCATATCACATGCA_W13	C07.Ost	2.06686	-6.08224
TCTCTAAAGTAAGTAC_W13	C07.Ost	-3.95509	-3.66351
TCTCTAACATGTCTCC_W13	C06.Ost_P3	1.84422	1.63548
TCTCTAACATTAGGCT_W13	C06.Ost_P3	0.581224	-1.43094
TCTCTAAGTCCGTCAG_W13	C06.Ost_P3	1.52499	0.76451
TCTCTAATCACAGTAC_W13	C07.Ost	-2.41736	-2.06325
TCTGAGAAGACTAAGT_W13	C05.Ost_P2	1.15995	0.322135
TCTGAGAAGTAAGTAC_W13	C01.MSC	1.44253	8.34367
TCTGAGACAAATACAG_W13	C01.MSC	0.397327	5.95798
TCTGAGACATCGATGT_W13	C07.Ost	-0.736011	-6.3316
TCTGAGATCCGTTGCT_W13	C02.Cyc	-2.2434	5.26217
TCTGGAAGTTAGTGGG_W13	C09.Ery	-9.98266	3.94247
TCTGGAAGTTTCCACC_W13	C07.Ost	2.82441	-5.37096
TCTGGAATCTACTCAT_W13	C01.MSC	0.0422333	5.20724
TCTTCGGAGCAAATCA_W13	C07.Ost	3.65854	-5.49827
TCTTCGGCAGCCTATA_W13	C07.Ost	2.97991	-5.30288
TCTTTCCAGAAACGCC_W13	C02.Cyc	-2.04851	4.2806
TCTTTCCCAAAGGAAG_W13	C07.Ost	4.15869	-3.74659
TCTTTCCTCTGTTGAG_W13	C01.MSC	0.941527	5.58386
TGAAAGATCACTTCAT_W13	C01.MSC	-0.248353	4.7227
TGACAACAGAGTCGGT_W13	C06.Ost_P3	0.140029	-0.776983
TGACAACCAGCGTTCG_W13	C07.Ost	0.775623	-3.81327
TGACAACGTGGTCTCG_W13	C02.Cyc	-4.63801	4.7311
TGACGGCAGTGCGATG_W13	C05.Ost_P2	2.42098	1.81373
TGACGGCAGTGGTAGC_W13	C01.MSC	-0.0346943	4.91167
TGACGGCCAAGGGTCA_W13	C04.Ost_P1	-0.625285	1.22147
TGACGGCTCAAGGTAA_W13	C01.MSC	1.70382	8.46452
TGACGGCTCAGTACGT_W13	C05.Ost_P2	1.20919	2.74997
TGACTAGAGGTGCTTT_W13	C07.Ost	1.49554	-4.98248
TGACTAGCAATAGCAA_W13	C07.Ost	0.780499	-5.99382
TGACTAGTCCTCATTA_W13	C06.Ost_P3	0.640008	1.48831
TGACTAGTCGTATCAG_W13	C07.Ost	-2.48221	-5.60288
TGACTAGTCTATCGCC_W13	C01.MSC	1.09324	5.30588
TGACTTTAGAGCCCAA_W13	C07.Ost	-2.30719	-1.82954
TGACTTTCAACGATCT_W13	C01.MSC	1.70415	7.89925
TGACTTTGTATAGTAG_W13	C06.Ost_P3	1.88453	0.393209
TGAGAGGCACGGCTAC_W13	C01.MSC	1.40318	8.5646
TGAGAGGCACTCGACG_W13	C06.Ost_P3	-0.260577	-1.8273
TGAGAGGGTGTGACCC_W13	C06.Ost_P3	1.93862	-0.234251
TGAGAGGTCGTCCGTT_W13	C02.Cyc	-4.52841	5.83262
TGAGCATCATAGACTC_W13	C01.MSC	1.97606	5.62113
TGAGCATTCCCAAGAT_W13	C05.Ost_P2	2.61945	2.1342
TGAGCCGAGTTCGATC_W13	C07.Ost	-2.8359	-3.27807
TGAGCCGCAATAAGCA_W13	C05.Ost_P2	1.45509	2.39987
TGAGCCGGTAAATACG_W13	C06.Ost_P3	1.93584	-0.177566
TGAGGGAAGTCAATAG_W13	C04.Ost_P1	-0.572194	3.34897
TGAGGGAGTAAGAGAG_W13	C07.Ost	1.85992	-5.48722
TGAGGGATCATGTAGC_W13	C07.Ost	1.36173	-3.6245
TGATTTCAGTGTGAAT_W13	C01.MSC	0.0723169	6.40509
TGATTTCCAAAGTCAA_W13	C07.Ost	4.12619	-4.13375
TGATTTCCAGGTGGAT_W13	C07.Ost	-1.93273	-1.92325
TGATTTCCATCCGGGT_W13	C04.Ost_P1	-0.0366011	2.52434
TGCACCTTCACATAGC_W13	C07.Ost	-3.59063	-2.98169
TGCACCTTCTACTATC_W13	C01.MSC	0.554142	7.20983
TGCACCTTCTCTGCTG_W13	C07.Ost	1.33031	-5.55424
TGCACCTTCTGAGTGT_W13	C07.Ost	0.991409	-4.11349
TGCACCTTCTTGAGAC_W13	C01.MSC	0.0298734	6.62109
TGCCAAAAGGATGCGT_W13	C07.Ost	-1.86133	-1.6228
TGCCCATCAAGGTTCT_W13	C05.Ost_P2	2.94771	0.426083
TGCCCATCATAAGACA_W13	C06.Ost_P3	3.45524	0.630891
TGCCCATCATAGTAAG_W13	C06.Ost_P3	4.34733	-1.37137
TGCCCATGTGCAGACA_W13	C06.Ost_P3	-0.83235	-1.21954
TGCCCATTCAGAGACG_W13	C04.Ost_P1	-0.913807	3.98555
TGCCCTACAGGTTTCA_W13	C02.Cyc	-1.61136	4.82317
TGCCCTAGTTGTGGAG_W13	C01.MSC	2.96981	4.74808
TGCCCTAGTTTGTTGG_W13	C05.Ost_P2	2.469	4.62247
TGCCCTATCCAAATGC_W13	C07.Ost	-2.46671	-5.83395
TGCGCAGCAGCGTTCG_W13	C02.Cyc	-2.84487	4.18445
TGCGCAGGTAAGGGCT_W13	C07.Ost	-2.12007	-6.09052
TGCGGGTAGCCAGAAC_W13	C07.Ost	2.97525	-5.22121
TGCGGGTAGCGTTCCG_W13	C06.Ost_P3	1.43478	-1.50167
TGCGGGTGTGTTGGGA_W13	C07.Ost	-2.19414	-3.91578
TGCGGGTTCCGTTGCT_W13	C02.Cyc	-4.27099	4.16099
TGCGGGTTCGTGGGAA_W13	C01.MSC	1.15077	5.46197
TGCGTGGCATGAGCGA_W13	C01.MSC	0.271766	6.89269
TGCGTGGTCGCCATAA_W13	C06.Ost_P3	2.95183	0.422854
TGCTACCCAGTGACAG_W13	C05.Ost_P2	2.07931	0.596925
TGCTGCTAGTAGCGGT_W13	C06.Ost_P3	-2.19161	-1.38559
TGGACGCCAACGATCT_W13	C02.Cyc	-3.77792	4.04658
TGGCCAGCACGTCAGC_W13	C01.MSC	3.21345	4.96292
TGGCCAGTCGCTGATA_W13	C03.Cho	-1.83298	7.43994
TGGCGCAAGGCTACGA_W13	C01.MSC	-0.0925969	6.23808
TGGCGCACACCAGTTA_W13	C04.Ost_P1	1.81853	3.88981
TGGCGCAGTACTCGCG_W13	C04.Ost_P1	-2.33081	0.87686
TGGCGCAGTAGCGCTC_W13	C06.Ost_P3	3.9121	-1.28117
TGGCTGGAGGCTAGGT_W13	C05.Ost_P2	0.162123	4.54831
TGGCTGGGTCAGAAGC_W13	C05.Ost_P2	2.68754	1.54396
TGGCTGGGTGTGACCC_W13	C04.Ost_P1	-2.13646	7.19765
TGGCTGGTCAACCATG_W13	C02.Cyc	-4.81626	5.35997
TGGCTGGTCATGCATG_W13	C02.Cyc	-3.50694	5.14801
TGGGAAGAGTAGATGT_W13	C07.Ost	-0.318972	-4.71466
TGGGAAGCAATAAGCA_W13	C07.Ost	-0.15514	-2.69249
TGGGAAGCAATGTAAG_W13	C06.Ost_P3	-0.336009	-0.780979
TGGGAAGCAGTGGGAT_W13	C08.Endo	1.35411	10.8469
TGGGAAGCATGTTCCC_W13	C07.Ost	-3.38305	-2.66198
TGGGAAGTCTTTACAC_W13	C02.Cyc	-3.92121	3.92142
TGGGCGTCACAGACTT_W13	C01.MSC	0.775857	5.51565
TGGGCGTGTGTTAAGA_W13	C01.MSC	-0.793328	4.43897
TGGGCGTTCTGATTCT_W13	C06.Ost_P3	2.9511	-2.63378
TGGTTAGAGTGGGCTA_W13	C01.MSC	1.30284	8.31752
TGGTTAGTCGTCTGAA_W13	C07.Ost	3.31923	-5.0986
TGGTTCCAGCTAGTTC_W13	C01.MSC	1.18136	8.14515
TGGTTCCGTATAGGTA_W13	C01.MSC	1.07361	8.00667
TGGTTCCTCCCTCTTT_W13	C11.Bcell	-7.06093	5.93316
TGTATTCAGCTGTCTA_W13	C06.Ost_P3	-0.716075	-1.27573
TGTATTCAGGACACCA_W13	C06.Ost_P3	3.22613	-0.317133
TGTATTCCATCTACGA_W13	C01.MSC	1.54572	7.56855
TGTATTCGTTTGACAC_W13	C07.Ost	2.62866	-3.0592
TGTCCCAAGACAGACC_W13	C07.Ost	-2.26543	-5.81158
TGTCCCATCACAGTAC_W13	C02.Cyc	-3.00792	5.00601
TGTGGTACATTACGAC_W13	C09.Ery	-10.859	2.25183
TGTGGTAGTGTGACGA_W13	C07.Ost	3.19384	-4.44922
TGTGTTTAGAGGTTAT_W13	C02.Cyc	-2.15349	5.20688
TGTGTTTAGCTTCGCG_W13	C02.Cyc	-4.05051	5.16663
TGTGTTTAGTGGGCTA_W13	C07.Ost	-0.478702	-6.5139
TGTGTTTCAAGCGATG_W13	C01.MSC	1.13623	6.79611
TGTGTTTGTAAGGATT_W13	C02.Cyc	-1.66811	4.09831
TGTGTTTGTCCGCTGA_W13	C01.MSC	1.03785	5.76832
TGTGTTTGTCCGTCAG_W13	C07.Ost	-1.51654	-1.755
TGTGTTTGTGCATCTA_W13	C03.Cho	-1.95675	8.02032
TGTGTTTGTTAAAGTG_W13	C06.Ost_P3	3.35189	-1.20527
TGTGTTTGTTATCCGA_W13	C07.Ost	2.52316	-5.10008
TGTGTTTTCGTTACGA_W13	C01.MSC	2.63723	6.62206
TGTTCCGAGGTGCACA_W13	C07.Ost	-0.671795	-4.19892
TGTTCCGCAAGCCTAT_W13	C05.Ost_P2	0.702386	3.37578
TGTTCCGCACTGCCAG_W13	C01.MSC	1.71618	8.40852
TGTTCCGGTGACGCCT_W13	C02.Cyc	-0.901962	5.14698
TGTTCCGTCCCAAGAT_W13	C07.Ost	-0.260115	-4.21802
TGTTCCGTCCGTAGGC_W13	C06.Ost_P3	2.97192	-2.69922
TTAACTCCACAGCGTC_W13	C01.MSC	1.26312	7.35928
TTAACTCTCCATGCTC_W13	C07.Ost	1.02037	-4.87393
TTAGGACGTAGAGTGC_W13	C07.Ost	-1.47244	-0.92031
TTAGTTCAGACCCACC_W13	C04.Ost_P1	-0.189361	2.88482
TTAGTTCCAGCCACCA_W13	C05.Ost_P2	3.2732	-3.45152
TTAGTTCCATCCCACT_W13	C07.Ost	2.02751	-4.61074
TTAGTTCGTCATGCCG_W13	C06.Ost_P3	1.49805	0.766837
TTATGCTGTGCCTTGG_W13	C07.Ost	-1.93388	-3.97527
TTATGCTTCAAAGACA_W13	C06.Ost_P3	2.65863	-1.32217
TTCCCAGAGAGGTTAT_W13	C02.Cyc	-3.51599	5.46334
TTCCCAGCATTGGGCC_W13	C01.MSC	2.10791	5.69545
TTCCCAGGTGCCTGTG_W13	C02.Cyc	-2.64882	4.58718
TTCCCAGGTTCAGCGC_W13	C06.Ost_P3	3.59346	-1.73603
TTCCCAGTCGTATCAG_W13	C05.Ost_P2	2.29797	4.03814
TTCCCAGTCTGGTTCC_W13	C06.Ost_P3	0.712364	-1.88613
TTCGAAGAGAGTGACC_W13	C05.Ost_P2	1.29111	4.87255
TTCGAAGAGATATGCA_W13	C07.Ost	0.64108	-4.67819
TTCGAAGAGCTGAACG_W13	C07.Ost	2.9413	-2.35476
TTCGAAGAGTAGTGCG_W13	C07.Ost	-0.757137	-3.67433
TTCGAAGCAAACCTAC_W13	C07.Ost	-1.30424	-6.28466
TTCGAAGCAATAACGA_W13	C02.Cyc	-4.57358	5.30955
TTCGAAGGTAAGTGGC_W13	C06.Ost_P3	0.852504	-1.94494
TTCGGTCAGTGGCACA_W13	C05.Ost_P2	2.37573	1.74268
TTCGGTCCAACAACCT_W13	C05.Ost_P2	1.1747	4.26673
TTCGGTCCAGATGGCA_W13	C07.Ost	-2.42922	-5.20144
TTCGGTCCATCCGCGA_W13	C07.Ost	-1.62539	-3.57758
TTCGGTCGTCAGGACA_W13	C04.Ost_P1	-1.46817	1.52311
TTCTACAAGATGCCTT_W13	C01.MSC	-0.293436	5.31154
TTCTACAAGATGGCGT_W13	C06.Ost_P3	3.70813	-3.91964
TTCTACACAAGACGTG_W13	C07.Ost	0.100492	-5.5235
TTCTACACATACGCCG_W13	C07.Ost	-3.26622	-2.37164
TTCTACACATGCAATC_W13	C07.Ost	1.1423	-5.29198
TTCTACAGTCTAAACC_W13	C04.Ost_P1	-0.365935	2.39016
TTCTCAAAGTTACCCA_W13	C01.MSC	1.52482	8.40638
TTCTCAACAGCATACT_W13	C06.Ost_P3	3.50169	-2.03935
TTCTCAAGTAACGCGA_W13	C02.Cyc	-3.56899	5.75081
TTCTCAAGTGCAGGTA_W13	C07.Ost	-2.63313	-3.70032
TTCTCAAGTTGTACAC_W13	C06.Ost_P3	2.61232	1.78589
TTCTCCTCACCTTGTC_W13	C07.Ost	-1.95995	-0.455593
TTCTCCTGTCCAAGTT_W13	C06.Ost_P3	3.06309	1.04856
TTCTTAGAGAGACTAT_W13	C04.Ost_P1	-1.88499	2.31523
TTCTTAGCAGCTGTTA_W13	C06.Ost_P3	-0.737627	0.55123
TTGAACGCAGCGTTCG_W13	C07.Ost	-0.794169	-3.69624
TTGAACGCAGGTCGTC_W13	C01.MSC	0.991263	7.71489
TTGAACGCATGGTAGG_W13	C06.Ost_P3	1.02028	-1.45651
TTGAACGTCTACCTGC_W13	C02.Cyc	-3.14484	5.03644
TTGCCGTGTACAGACG_W13	C06.Ost_P3	3.91072	-3.01385
TTGCCGTGTAGCGTAG_W13	C06.Ost_P3	3.55961	-3.36546
TTGCCGTGTCAAGCGA_W13	C07.Ost	-0.967848	-6.1219
TTGCCGTTCTTCGGTC_W13	C07.Ost	-0.076245	-5.53751
TTGCGTCAGATGTCGG_W13	C06.Ost_P3	3.31143	-3.12052
TTGCGTCAGCGTCTAT_W13	C06.Ost_P3	4.06541	-4.36235
TTGCGTCAGCTATGCT_W13	C07.Ost	1.17018	-6.43542
TTGCGTCAGGAACTGC_W13	C05.Ost_P2	1.26569	2.42253
TTGCGTCCATTGGGCC_W13	C01.MSC	1.72806	8.31581
TTGCGTCGTAAGGATT_W13	C01.MSC	1.01831	5.01711
TTGCGTCTCAGCATGT_W13	C01.MSC	3.09205	5.65408
TTGCGTCTCGTGGGAA_W13	C01.MSC	0.821323	7.46102
TTGGAACAGACCCACC_W13	C06.Ost_P3	0.176224	-2.1744
TTGGAACAGCAACGGT_W13	C04.Ost_P1	-0.51179	2.69485
TTGGAACAGTGCTGCC_W13	C04.Ost_P1	-1.49473	1.74328
TTGGCAAAGCGCTTAT_W13	C07.Ost	-0.728243	-3.77248
TTGGCAAAGTGACTCT_W13	C01.MSC	0.759737	5.85022
TTGGCAACAAGCTGGA_W13	C07.Ost	-2.54337	-3.07657
TTGGCAAGTATGAATG_W13	C07.Ost	-1.61571	-4.92033
TTGGCAATCAAGGTAA_W13	C06.Ost_P3	1.30094	-1.8847
TTGGCAATCAATCTCT_W13	C06.Ost_P3	2.76243	-1.87087
TTGGCAATCACTCCTG_W13	C07.Ost	4.1591	-2.25548
TTGTAGGCATAGGATA_W13	C07.Ost	1.81343	-4.83215
TTTACTGAGCAGATCG_W13	C06.Ost_P3	3.7616	-2.05002
TTTACTGGTGGTCCGT_W13	C02.Cyc	-2.78211	3.9779
TTTACTGGTTGGTTTG_W13	C02.Cyc	-3.671	5.40776
TTTATGCGTAGCGTAG_W13	C06.Ost_P3	-1.09258	-4.60817
TTTATGCGTAGGAGTC_W13	C07.Ost	0.228866	-3.21526
TTTATGCGTCATCGGC_W13	C01.MSC	0.7712	5.18717
TTTATGCGTTACGACT_W13	C07.Ost	1.96968	-4.69326
TTTATGCTCACAACGT_W13	C04.Ost_P1	-1.88374	2.17229
TTTCCTCCAGGTCTCG_W13	C01.MSC	0.469627	5.48258
TTTCCTCCAGTTCATG_W13	C01.MSC	1.30567	8.31804
TTTCCTCTCATCGCTC_W13	C07.Ost	-1.45169	-5.91159
TTTCCTCTCTACCAGA_W13	C06.Ost_P3	-0.0906083	-0.966561
TTTGCGCAGTGGTAGC_W13	C06.Ost_P3	2.93854	1.32667
TTTGCGCCAAACAACA_W13	C07.Ost	1.05724	-5.05768
TTTGCGCTCTGGTTCC_W13	C01.MSC	0.745792	5.44038
TTTGGTTAGATCGGGT_W13	C01.MSC	2.05453	8.06201
TTTGGTTCAAACAACA_W13	C06.Ost_P3	1.51525	-0.74158
TTTGGTTGTTGTGGCC_W13	C01.MSC	1.50137	7.47162
TTTGTCAGTGCCTGCA_W13	C04.Ost_P1	-2.39196	0.656424
TTTGTCAGTTAAGGGC_W13	C02.Cyc	-2.54557	4.42108
TTTGTCATCCTCTAGC_W13	C07.Ost	3.03289	-6.05854
TTTGTCATCTCCGGTT_W13	C01.MSC	0.545657	7.30888
AAACCTGAGGTGCTTT_W16	C06.Ost_P3	1.13164	-1.70227
AAACCTGGTCGATTGT_W16	C07.Ost	-0.666901	-3.75276
AAACCTGTCCCTTGTG_W16	C05.Ost_P2	2.21391	3.18804
AAACCTGTCGGTCCGA_W16	C01.MSC	0.418806	5.89958
AAACGGGAGGTTCCTA_W16	C06.Ost_P3	-0.574229	-0.0442475
AAACGGGTCGAGCCCA_W16	C06.Ost_P3	2.98897	-0.387622
AAAGATGTCACCGTAA_W16	C06.Ost_P3	4.37318	-2.41572
AAAGTAGAGAAGGTTT_W16	C07.Ost	1.95072	-5.6457
AAATGCCCACCGGAAA_W16	C07.Ost	0.536913	-5.50036
AACACGTCATGGAATA_W16	C06.Ost_P3	1.34323	-0.709108
AACCATGAGAGACTTA_W16	C06.Ost_P3	2.95301	-1.23773
AACCGCGAGATGGGTC_W16	C01.MSC	1.66651	7.35235
AACCGCGAGTGAACGC_W16	C02.Cyc	-3.77678	5.09245
AACCGCGTCTTCCTTC_W16	C05.Ost_P2	2.18924	1.77829
AACGTTGCATTCCTGC_W16	C02.Cyc	-3.15885	5.49994
AACTCAGGTATGAATG_W16	C07.Ost	1.38914	-5.71726
AACTCAGGTCAAACTC_W16	C07.Ost	-1.01198	-4.29952
AACTCTTGTGCAGGTA_W16	C07.Ost	-2.56057	-3.93296
AACTCTTTCACATACG_W16	C06.Ost_P3	0.755534	-0.853371
AACTCTTTCAGCTGGC_W16	C04.Ost_P1	-0.31605	0.96203
AACTGGTAGTTACCCA_W16	C07.Ost	0.361722	-3.24144
AACTGGTCATGAGCGA_W16	C01.MSC	0.177497	5.1466
AACTGGTGTTGCGTTA_W16	C06.Ost_P3	2.60323	-1.63674
AAGGCAGCAGACGTAG_W16	C06.Ost_P3	0.806643	0.0863071
AATCGGTTCTGTGCAA_W16	C01.MSC	1.40238	6.51157
ACACCAATCAACGCTA_W16	C06.Ost_P3	0.804924	-1.45419
ACACCCTAGAGTAAGG_W16	C07.Ost	1.84436	-5.10715
ACACCCTGTGCGCTTG_W16	C03.Cho	-2.25939	8.14095
ACACCGGAGAACAATC_W16	C06.Ost_P3	-0.984003	-1.53099
ACACTGAAGCCCAACC_W16	C01.MSC	-0.940875	5.11713
ACACTGACAAGTTGTC_W16	C02.Cyc	-3.57455	5.44239
ACAGCCGAGCCAGAAC_W16	C01.MSC	1.61926	6.72145
ACATACGCAGCGATCC_W16	C07.Ost	-1.3897	-2.04494
ACATGGTAGGCGATAC_W16	C07.Ost	-2.0863	-4.56989
ACATGGTGTGTGTGCC_W16	C06.Ost_P3	2.82951	0.33704
ACCAGTATCTGGCGTG_W16	C06.Ost_P3	1.66209	-0.413521
ACCGTAAAGCATCATC_W16	C07.Ost	-1.86165	-5.19201
ACCGTAACACGAGAGT_W16	C06.Ost_P3	2.25691	-0.185586
ACCGTAACATGCCTAA_W16	C07.Ost	-1.59623	-2.53164
ACGAGGAGTCCATGAT_W16	C01.MSC	0.989228	5.00854
ACGAGGAGTTCCAACA_W16	C06.Ost_P3	-0.698492	-0.734426
ACGATACTCGTCTGAA_W16	C01.MSC	0.738502	6.39229
ACGATGTGTCTCTCTG_W16	C06.Ost_P3	1.49115	1.52856
ACGCAGCTCTGTCTCG_W16	C04.Ost_P1	-0.166463	2.10911
ACGGCCAGTGCCTGGT_W16	C04.Ost_P1	-1.7574	2.44526
ACGGGCTGTGACTACT_W16	C07.Ost	1.56889	-5.98838
ACGGGTCTCTTCAACT_W16	C01.MSC	-0.110293	5.17529
ACGTCAAAGCCAGGAT_W16	C04.Ost_P1	-0.613239	2.24391
ACTATCTGTCGACTGC_W16	C07.Ost	-3.71931	-3.6869
ACTGAACGTCGGCACT_W16	C06.Ost_P3	1.38386	-1.0411
ACTGAACTCTACCAGA_W16	C07.Ost	1.2835	-3.45682
ACTGAGTCACCGATAT_W16	C07.Ost	-1.16334	-0.632681
ACTGAGTTCACCTCGT_W16	C07.Ost	3.03327	-2.65874
ACTGATGCACTCGACG_W16	C05.Ost_P2	1.47192	0.146047
ACTGATGCATTTCACT_W16	C07.Ost	2.29095	-3.54045
ACTGATGTCATCGATG_W16	C06.Ost_P3	3.20152	-0.153564
ACTGCTCAGTAATCCC_W16	C04.Ost_P1	-0.623835	0.820133
ACTGCTCCAGTCCTTC_W16	C05.Ost_P2	2.07947	3.42849
ACTGTCCAGGACAGAA_W16	C04.Ost_P1	-0.708179	2.60279
ACTTACTAGATGGCGT_W16	C01.MSC	-0.936425	5.35236
ACTTACTTCTTCTGGC_W16	C05.Ost_P2	2.36716	0.848496
ACTTGTTAGATATGGT_W16	C07.Ost	2.98527	-3.02006
ACTTGTTCATATGCTG_W16	C06.Ost_P3	0.391928	-2.79995
ACTTGTTTCCCAGGTG_W16	C07.Ost	0.513678	-3.29392
ACTTTCAGTGACGGTA_W16	C07.Ost	-0.0524441	-3.74808
ACTTTCAGTGTAATGA_W16	C01.MSC	0.109003	5.08193
AGACGTTGTTTGACTG_W16	C01.MSC	0.346751	5.60654
AGACGTTTCTCCGGTT_W16	C07.Ost	3.4053	-3.74812
AGAGCGACAGATGGCA_W16	C07.Ost	-0.746625	-3.52838
AGAGCTTAGATAGGAG_W16	C02.Cyc	-4.77553	4.57077
AGAGTGGAGACTAGAT_W16	C05.Ost_P2	1.58491	2.93762
AGAGTGGCACACAGAG_W16	C05.Ost_P2	2.23409	2.29168
AGAGTGGCAGTCTTCC_W16	C09.Ery	-9.87579	4.09766
AGATCTGGTCATTAGC_W16	C07.Ost	-4.0119	-3.76884
AGATTGCAGAGTAAGG_W16	C05.Ost_P2	1.76798	2.82076
AGATTGCGTGGCTCCA_W16	C05.Ost_P2	1.87394	1.70025
AGCATACGTATGAAAC_W16	C06.Ost_P3	0.904511	-2.03093
AGCCTAATCGATAGAA_W16	C07.Ost	-2.89565	-5.14498
AGCGGTCTCGTCCGTT_W16	C07.Ost	-0.478999	-5.68064
AGCGTATCACGCCAGT_W16	C05.Ost_P2	1.57913	2.01693
AGCGTCGTCACTGGGC_W16	C06.Ost_P3	2.70801	-0.65132
AGCTCCTAGCGTGAAC_W16	C06.Ost_P3	-1.2844	-1.40366
AGGCCACAGCGTGTCC_W16	C06.Ost_P3	-0.531913	-0.633074
AGGCCACGTCAAAGAT_W16	C10.Neu	-9.89044	6.55579
AGGCCACGTTACGGAG_W16	C05.Ost_P2	1.30566	0.978584
AGGCCGTAGCGTGAAC_W16	C06.Ost_P3	1.02753	-2.37835
AGGGAGTAGCTAGGCA_W16	C07.Ost	-2.69535	-2.89768
AGGGAGTCACGGCCAT_W16	C05.Ost_P2	2.15445	0.659956
AGGGATGAGCTTCGCG_W16	C07.Ost	-2.12841	-0.970108
AGGGTGAAGCCAGTTT_W16	C06.Ost_P3	4.6548	-2.19636
AGGTCCGGTGTGACCC_W16	C02.Cyc	1.07807	2.53333
AGTAGTCCATTTGCTT_W16	C02.Cyc	-2.9042	5.18262
AGTCTTTCACCACCAG_W16	C05.Ost_P2	2.12356	3.51052
AGTCTTTGTTAAAGAC_W16	C06.Ost_P3	2.43957	-0.752415
AGTGGGAAGTGGGATC_W16	C02.Cyc	-2.32344	5.10365
AGTGGGACAGCCTGTG_W16	C06.Ost_P3	3.75993	0.732773
AGTGGGATCAGCGATT_W16	C07.Ost	-2.09544	-3.1417
AGTGTCAAGACTGTAA_W16	C07.Ost	4.36918	-4.00608
AGTGTCACATCGGGTC_W16	C07.Ost	1.33626	-5.89873
AGTGTCAGTAAGTAGT_W16	C01.MSC	2.54918	6.30419
AGTTGGTTCAGAGACG_W16	C04.Ost_P1	-1.27678	2.85185
ATAACGCCATCCCATC_W16	C04.Ost_P1	-0.691263	0.482439
ATAAGAGCAAGAGTCG_W16	C07.Ost	-1.31401	-0.709272
ATAAGAGCAAGGTTCT_W16	C01.MSC	0.243555	4.54395
ATAAGAGCACCGTTGG_W16	C07.Ost	-1.00643	-5.94092
ATAGACCAGCCGTCGT_W16	C07.Ost	-1.7883	-1.68099
ATAGACCGTGCAGGTA_W16	C06.Ost_P3	-0.216822	-1.04201
ATCACGACACCCATGG_W16	C04.Ost_P1	-1.40551	1.39293
ATCACGATCGGCATCG_W16	C03.Cho	-2.02451	8.00047
ATCACGATCGGCTTGG_W16	C06.Ost_P3	0.0396865	-0.826292
ATCATGGAGATCGGGT_W16	C03.Cho	-2.65488	8.35684
ATCATGGTCCCTGACT_W16	C05.Ost_P2	-1.027	6.54338
ATCCACCGTTGGTAAA_W16	C06.Ost_P3	-0.903092	0.722486
ATCGAGTCACCTCGGA_W16	C02.Cyc	-3.48022	5.78232
ATCGAGTGTCAAAGCG_W16	C06.Ost_P3	2.75369	1.8933
ATCTACTCAGGATTGG_W16	C07.Ost	3.09841	-3.19104
ATCTACTGTCATCCCT_W16	C01.MSC	0.661754	7.51399
ATCTACTGTCCGAACC_W16	C07.Ost	-3.99184	-3.6669
ATGAGGGAGCTAGGCA_W16	C07.Ost	-1.96376	-3.07805
ATGAGGGAGGTGCTTT_W16	C07.Ost	0.420926	-5.50603
ATGAGGGTCACCAGGC_W16	C07.Ost	1.35845	-4.07443
ATGAGGGTCCATGCTC_W16	C07.Ost	0.76275	-5.83333
ATGCGATCAGCCAATT_W16	C01.MSC	0.223789	6.75942
ATGCGATCATGACATC_W16	C06.Ost_P3	0.167005	-0.593684
ATGCGATTCACCGTAA_W16	C02.Cyc	-2.30761	5.06277
ATGCGATTCCACTGGG_W16	C06.Ost_P3	-1.3426	-2.3463
ATGCGATTCCGCATAA_W16	C04.Ost_P1	-1.91573	2.52502
ATGCGATTCTTCCTTC_W16	C07.Ost	-2.06814	-1.2712
ATGGGAGAGTAGGTGC_W16	C07.Ost	-0.903694	-5.24408
ATTATCCCATGGGAAC_W16	C11.Bcell	-7.54683	6.07991
ATTATCCGTGTGAATA_W16	C01.MSC	1.5687	6.69882
ATTCTACTCCCTAACC_W16	C06.Ost_P3	2.40678	-0.584192
ATTGGACAGCTCCTTC_W16	C02.Cyc	-4.77764	5.89316
ATTGGACCATTGCGGC_W16	C05.Ost_P2	2.66368	1.52995
ATTGGTGTCCACGAAT_W16	C07.Ost	-1.96766	-1.89101
ATTTCTGCACTTAAGC_W16	C07.Ost	-2.87975	-3.99888
ATTTCTGCACTTCTGC_W16	C07.Ost	-2.40228	-3.5425
CAACTAGGTCATACTG_W16	C05.Ost_P2	0.969091	4.45358
CAACTAGTCTATGTGG_W16	C07.Ost	2.33394	-5.82878
CAAGAAACATTTGCTT_W16	C01.MSC	0.301574	6.09985
CAAGATCAGTCATGCT_W16	C01.MSC	0.124949	5.26243
CACACAACACAGGAGT_W16	C07.Ost	4.15474	-4.48832
CACACAAGTGGCGAAT_W16	C04.Ost_P1	-1.65993	2.36671
CACACAAGTGTTGAGG_W16	C02.Cyc	-4.38222	5.66009
CACACCTAGCAGCGTA_W16	C07.Ost	0.505734	-4.06454
CACACCTAGCTAGTTC_W16	C07.Ost	3.39307	-4.9795
CACACTCGTCCAGTGC_W16	C07.Ost	-0.766367	-4.57984
CACAGGCAGAAACCGC_W16	C02.Cyc	-2.88556	-0.934371
CACAGGCTCACTTATC_W16	C06.Ost_P3	3.47668	-1.83105
CACATAGAGGACACCA_W16	C02.Cyc	-2.61898	4.34264
CACATAGTCATTTGGG_W16	C06.Ost_P3	1.31752	-2.64235
CACATTTTCATGCTCC_W16	C07.Ost	3.89576	-4.68672
CACCACTCAATGGACG_W16	C07.Ost	-3.97261	-3.68574
CACCAGGAGGAGTACC_W16	C01.MSC	0.821842	7.46111
CACCAGGGTAAGCACG_W16	C01.MSC	-0.804999	4.37012
CACCTTGCAGATAATG_W16	C06.Ost_P3	1.79345	-1.09198
CACTCCAAGCTACCGC_W16	C07.Ost	-2.50697	-2.26779
CACTCCATCGGTCCGA_W16	C04.Ost_P1	-1.48662	2.03373
CAGAGAGTCCTTTCTC_W16	C06.Ost_P3	4.59362	-1.96527
CAGATCATCTTGTACT_W16	C05.Ost_P2	0.171725	3.81845
CAGCAGCCAAGCGATG_W16	C06.Ost_P3	0.483921	-2.99771
CAGCATAAGACAGGCT_W16	C02.Cyc	-3.27537	4.56725
CAGCATAAGTAGATGT_W16	C07.Ost	2.14742	-6.23177
CAGCATACACATTTCT_W16	C07.Ost	4.16551	-0.398235
CAGCATAGTATCTGCA_W16	C02.Cyc	-4.92409	4.84607
CAGCCGAGTAAACGCG_W16	C01.MSC	0.702233	5.6547
CAGCGACTCTTTACGT_W16	C02.Cyc	-3.79422	4.67512
CAGCTGGAGCTCCCAG_W16	C07.Ost	2.47717	-4.46493
CAGGTGCGTAAGTGTA_W16	C07.Ost	3.27528	-4.65998
CAGGTGCGTTATCCGA_W16	C01.MSC	-0.393557	6.40271
CAGGTGCTCTGGAGCC_W16	C07.Ost	1.28978	-3.19902
CAGTAACAGGGAGTAA_W16	C01.MSC	0.665955	8.2217
CAGTAACAGGTCATCT_W16	C07.Ost	-1.63517	-4.23874
CAGTAACGTACTTAGC_W16	C07.Ost	2.93733	-5.10372
CAGTAACGTTGAGGTG_W16	C07.Ost	0.536015	-5.14199
CATATTCAGCCCTAAT_W16	C05.Ost_P2	0.284271	4.44656
CATATTCTCCAAGCCG_W16	C02.Cyc	-3.05161	4.80859
CATCAGACATGTTCCC_W16	C06.Ost_P3	3.16216	-1.80655
CATCAGAGTCAGAGGT_W16	C07.Ost	-3.14832	-5.22385
CATCGAACACCAGCAC_W16	C06.Ost_P3	-2.50193	3.8525
CATCGAACAGCGTCCA_W16	C02.Cyc	-5.20641	5.45969
CATCGAACATGCTGGC_W16	C06.Ost_P3	3.94936	-3.16617
CATCGGGGTGTCTGAT_W16	C06.Ost_P3	3.02482	-3.47953
CATGACAGTCCGAAGA_W16	C06.Ost_P3	1.64147	-0.0977066
CATGGCGAGTTAAGTG_W16	C05.Ost_P2	1.01692	3.55805
CATGGCGCAATCACAC_W16	C07.Ost	-2.24872	-4.37484
CATGGCGCAGGGTACA_W16	C04.Ost_P1	-0.624396	1.50068
CATGGCGTCACATACG_W16	C01.MSC	2.13566	4.79444
CATTATCAGACCTTTG_W16	C07.Ost	-1.4044	-5.64593
CATTATCAGGTCGGAT_W16	C06.Ost_P3	1.28216	-1.111
CCAATCCAGAAGATTC_W16	C07.Ost	-1.99766	-3.03496
CCAATCCTCAGCAACT_W16	C06.Ost_P3	4.03202	-1.05417
CCACCTAGTTGTGGCC_W16	C05.Ost_P2	2.62787	0.420596
CCACGGATCAGCGATT_W16	C07.Ost	-2.63795	-3.66181
CCACTACAGAGGACGG_W16	C06.Ost_P3	2.76174	-0.911191
CCAGCGAGTGGAAAGA_W16	C06.Ost_P3	0.801803	0.796265
CCAGCGATCGTATCAG_W16	C08.Endo	1.33958	10.8651
CCATGTCGTCCGAAGA_W16	C02.Cyc	-4.45208	4.36272
CCCAATCTCAGCTCGG_W16	C03.Cho	-1.93892	8.09924
CCCAGTTAGAGGTTAT_W16	C07.Ost	2.61528	-4.20274
CCCATACCAAGCGAGT_W16	C07.Ost	-2.67251	-5.01687
CCCATACCACGTCTCT_W16	C06.Ost_P3	3.52548	-3.24309
CCCATACTCGTGGACC_W16	C07.Ost	-3.21903	-4.09409
CCCTCCTAGAACAATC_W16	C07.Ost	-0.371462	-3.76083
CCCTCCTAGACCACGA_W16	C05.Ost_P2	0.912671	2.73084
CCCTCCTGTACAGTTC_W16	C01.MSC	-0.451113	5.53322
CCCTCCTTCCGCAGTG_W16	C07.Ost	2.76794	-3.47832
CCGGGATAGGCTAGAC_W16	C07.Ost	0.513511	-4.8775
CCGGGATCAAGGACAC_W16	C05.Ost_P2	2.00693	0.711559
CCGGGATCATCGGTTA_W16	C04.Ost_P1	-1.18943	2.83271
CCGGTAGAGATCGATA_W16	C02.Cyc	-4.52007	5.06022
CCGGTAGCACCGCTAG_W16	C01.MSC	1.7101	6.70838
CCGGTAGGTCCTCTTG_W16	C06.Ost_P3	3.3135	-3.01468
CCGGTAGTCTCCGGTT_W16	C06.Ost_P3	3.73027	-0.630141
CCGTACTCAGCCTGTG_W16	C07.Ost	2.27867	-4.79158
CCGTGGAAGTGGACGT_W16	C06.Ost_P3	2.79041	-0.607441
CCGTGGACAGCCAATT_W16	C07.Ost	-2.32192	-0.841924
CCGTTCACATGCTGGC_W16	C07.Ost	-3.61741	-3.43259
CCGTTCATCTCTGTCG_W16	C01.MSC	0.515385	5.59079
CCTAAAGCACCCTATC_W16	C07.Ost	-2.38766	-3.69203
CCTACCAAGTGTGGCA_W16	C07.Ost	2.25442	-4.86158
CCTACCAGTTCACCTC_W16	C06.Ost_P3	0.271972	-0.209728
CCTACCAGTTGGACCC_W16	C07.Ost	-1.11256	-3.40811
CCTAGCTAGGAGTACC_W16	C04.Ost_P1	-0.510855	1.9314
CCTATTATCGCGTTTC_W16	C05.Ost_P2	1.94845	1.69936
CCTCAGTGTGCAACGA_W16	C07.Ost	-2.35316	-5.08915
CCTCAGTTCTACGAGT_W16	C06.Ost_P3	-1.23453	-2.66303
CCTCTGAGTTGCGTTA_W16	C07.Ost	-2.93584	-4.74317
CCTCTGATCGCAAACT_W16	C02.Cyc	-2.37704	4.45517
CCTTACGTCATCTGCC_W16	C03.Cho	-1.87956	7.86745
CCTTCCCCATCTCCCA_W16	C04.Ost_P1	-1.10578	1.25071
CCTTCGAAGACTTGAA_W16	C09.Ery	-10.5848	2.80735
CCTTCGATCCTCAATT_W16	C02.Cyc	-3.59956	4.6487
CCTTTCTAGTCAAGGC_W16	C06.Ost_P3	3.06134	-3.63031
CGAACATCAGATGGGT_W16	C01.MSC	2.05264	5.14263
CGAACATCAGTAAGAT_W16	C01.MSC	-0.123462	4.84536
CGAACATGTTCTCATT_W16	C05.Ost_P2	1.68141	0.967673
CGAATGTCATGCAATC_W16	C07.Ost	-2.24391	-3.93684
CGACCTTCAAAGGCGT_W16	C07.Ost	0.573813	-6.02904
CGACTTCAGGGTATCG_W16	C01.MSC	2.94637	5.78951
CGACTTCCAGGCTCAC_W16	C05.Ost_P2	-1.11896	5.52192
CGAGAAGAGATGTGTA_W16	C07.Ost	-3.30122	-4.1372
CGAGAAGGTAATTGGA_W16	C07.Ost	1.96832	-4.63446
CGAGAAGGTGTGACGA_W16	C06.Ost_P3	2.48585	-1.20665
CGAGAAGGTTCGCGAC_W16	C05.Ost_P2	1.39417	3.29649
CGAGCACAGCATGGCA_W16	C04.Ost_P1	-0.809712	1.8226
CGAGCACGTCAGTGGA_W16	C07.Ost	-0.936152	-4.18459
CGAGCCAGTACACCGC_W16	C07.Ost	-2.43821	-0.162239
CGATGGCGTGTGCGTC_W16	C11.Bcell	-6.6212	5.88967
CGATGTACAGACTCGC_W16	C05.Ost_P2	0.602919	3.0791
CGATGTAGTTAAAGAC_W16	C06.Ost_P3	2.6493	-2.03752
CGATGTATCGTAGGAG_W16	C07.Ost	1.27493	-5.091
CGATTGATCGAGAACG_W16	C05.Ost_P2	2.43685	4.15708
CGCGGTACAACGATCT_W16	C07.Ost	1.29154	-3.70503
CGCGGTAGTTGGTTTG_W16	C05.Ost_P2	0.226476	3.47808
CGCGGTATCATGCTCC_W16	C01.MSC	2.84741	5.97299
CGCGTTTAGCTGATAA_W16	C07.Ost	-1.18089	1.14593
CGCGTTTGTGGCTCCA_W16	C06.Ost_P3	0.267291	-1.82303
CGCTATCGTCTGATTG_W16	C06.Ost_P3	2.77294	-1.54488
CGCTGGACACGTTGGC_W16	C06.Ost_P3	4.55397	-1.87651
CGCTTCACACAACTGT_W16	C06.Ost_P3	4.07416	-2.41559
CGCTTCAGTTAAGATG_W16	C05.Ost_P2	0.58327	2.08754
CGGACGTGTCAAAGCG_W16	C05.Ost_P2	2.09967	4.4424
CGGACGTGTTATGTGC_W16	C01.MSC	-0.859491	5.28864
CGGACTGAGCCCAACC_W16	C07.Ost	-0.687653	-3.77584
CGGACTGTCCCTAATT_W16	C07.Ost	2.10119	-4.88009
CGGAGCTAGGCGACAT_W16	C06.Ost_P3	-0.561665	-0.732668
CGGAGCTTCTCGCTTG_W16	C06.Ost_P3	3.81298	-2.5502
CGGAGTCCAGGAATGC_W16	C07.Ost	-1.12871	-1.22109
CGGCTAGAGAATCTCC_W16	C06.Ost_P3	2.30558	-0.88651
CGGCTAGCACGGTAGA_W16	C06.Ost_P3	1.63063	-0.687653
CGGCTAGCATGCATGT_W16	C07.Ost	-2.11287	-3.59489
CGGGTCAAGCGTGAGT_W16	C02.Cyc	-3.98145	4.4718
CGGGTCACAATGGTCT_W16	C04.Ost_P1	-2.58073	-0.195284
CGGTTAAGTAAGGATT_W16	C01.MSC	1.4493	6.70338
CGTAGCGAGCTAACTC_W16	C02.Cyc	-4.55369	5.5991
CGTAGCGAGGACAGAA_W16	C07.Ost	1.57888	-5.41258
CGTAGCGAGTCGTTTG_W16	C01.MSC	-0.456655	5.33195
CGTAGCGCACTGTTAG_W16	C07.Ost	-0.633191	-3.23034
CGTAGCGTCCTATGTT_W16	C07.Ost	1.14092	-4.0946
CGTAGCGTCTCATTCA_W16	C06.Ost_P3	1.39819	0.287751
CGTAGGCAGACTTGAA_W16	C05.Ost_P2	0.926806	3.8152
CGTAGGCGTGTTTGGT_W16	C06.Ost_P3	-0.784241	-2.04791
CGTCACTAGATGAGAG_W16	C01.MSC	1.44867	6.635
CGTCACTAGCACAGGT_W16	C05.Ost_P2	-0.827912	6.50006
CGTCACTAGGCACATG_W16	C07.Ost	1.60679	-4.25324
CGTCACTAGGGATCTG_W16	C04.Ost_P1	-0.554131	2.05677
CGTCACTCATCGGGTC_W16	C05.Ost_P2	1.04829	2.79054
CGTCACTGTCCAGTAT_W16	C06.Ost_P3	3.66444	-1.80584
CGTCAGGCAACGCACC_W16	C05.Ost_P2	1.42064	3.37056
CGTCAGGTCATGGTCA_W16	C02.Cyc	-3.389	5.29954
CGTCCATAGGGTGTGT_W16	C01.MSC	0.852439	6.07539
CGTCCATCATAGTAAG_W16	C07.Ost	3.36406	-1.99533
CGTCCATTCCTGCTTG_W16	C07.Ost	2.81631	-5.14025
CGTCTACCAAGAGTCG_W16	C02.Cyc	-3.72716	5.11762
CGTCTACCAATCGAAA_W16	C07.Ost	2.51766	-6.13661
CGTGAGCAGAATCTCC_W16	C05.Ost_P2	1.3996	1.9416
CGTGAGCCAGTCACTA_W16	C07.Ost	1.22323	-5.87242
CGTGTCTGTCACACGC_W16	C06.Ost_P3	0.393298	0.241316
CGTGTCTTCTGTCCGT_W16	C04.Ost_P1	-1.60552	1.92455
CGTTAGACACCTATCC_W16	C05.Ost_P2	1.93076	2.59458
CTAAGACTCAGGATCT_W16	C01.MSC	0.687146	5.90273
CTAAGACTCCCTAATT_W16	C07.Ost	-1.76135	-0.802258
CTAATGGAGTAGCGGT_W16	C06.Ost_P3	1.19306	-0.123217
CTACACCTCCTAGAAC_W16	C02.Cyc	-4.8264	4.64551
CTACCCACATTAGGCT_W16	C07.Ost	4.47936	-3.20691
CTACCCAGTTTAAGCC_W16	C01.MSC	1.83022	7.37697
CTACGTCAGGCTCAGA_W16	C07.Ost	2.91871	-5.97145
CTACGTCCATACGCTA_W16	C07.Ost	-1.08603	-4.77699
CTACGTCGTAAAGGAG_W16	C07.Ost	-2.24805	-3.49924
CTACGTCGTGTTTGGT_W16	C06.Ost_P3	2.01267	-2.16591
CTAGAGTTCGAATCCA_W16	C06.Ost_P3	4.25581	-3.78965
CTAGCCTAGAGGTACC_W16	C06.Ost_P3	3.60709	-0.961184
CTAGCCTGTCGAAAGC_W16	C06.Ost_P3	0.753433	-0.92969
CTAGTGAGTAAGCACG_W16	C05.Ost_P2	0.421009	4.29249
CTCACACCAGCGTTCG_W16	C01.MSC	-0.100192	5.86712
CTCACACGTGATGTCT_W16	C06.Ost_P3	0.824721	-0.676004
CTCAGAAAGGCCCTCA_W16	C06.Ost_P3	1.98203	-1.67543
CTCAGAACAAGGACAC_W16	C05.Ost_P2	1.69563	1.34616
CTCAGAAGTAGAAGGA_W16	C07.Ost	-2.15863	-2.11545
CTCAGAAGTGTTAAGA_W16	C07.Ost	3.98528	-4.50008
CTCCTAGGTAAGCACG_W16	C06.Ost_P3	3.43441	0.0542344
CTCCTAGGTAAGTGTA_W16	C07.Ost	-2.54603	-5.3868
CTCCTAGGTCTAGCGC_W16	C04.Ost_P1	-1.6239	2.42639
CTCCTAGTCGTCTGCT_W16	C07.Ost	2.46145	-6.04429
CTCGAAACAGTGAGTG_W16	C07.Ost	-3.26727	-5.07289
CTCGAAATCAAACCAC_W16	C03.Cho	-1.67895	7.46729
CTCGAAATCGAGAGCA_W16	C07.Ost	3.20094	-5.25259
CTCGGAGCATATACGC_W16	C04.Ost_P1	-0.218472	3.51179
CTCGGGAAGAATTGTG_W16	C01.MSC	1.55955	8.48777
CTCTAATTCATGTCTT_W16	C02.Cyc	-3.20342	5.12497
CTCTACGAGATCGGGT_W16	C06.Ost_P3	1.06321	2.17266
CTCTACGGTGCTCTTC_W16	C07.Ost	1.70947	-5.7758
CTGAAACTCACTCCTG_W16	C04.Ost_P1	-1.28612	2.78328
CTGAAGTTCACGCATA_W16	C06.Ost_P3	0.685492	0.601062
CTGAAGTTCCTGTAGA_W16	C06.Ost_P3	4.0241	-0.78993
CTGATAGAGGCTCATT_W16	C07.Ost	2.33117	-3.63985
CTGATCCCACCGTTGG_W16	C07.Ost	2.22111	-3.31835
CTGATCCCACGAAACG_W16	C05.Ost_P2	1.08146	0.0827426
CTGCGGAAGATAGGAG_W16	C07.Ost	0.408567	-5.92268
CTGCGGAAGGTTACCT_W16	C04.Ost_P1	-2.14528	1.6099
[truncated: 6,727 more rows]

## Sheet: STRT_Fresh_Dataset
Fig. 3a
Cell	UMAP1	UMAP2	Cell_Type
BM_W8_E3_L1.sc2	7.15718	-6.42293	Mes
BM_W8_E3_L1.sc13	6.30615	-5.8708	Mes
BM_W8_E3_L1.sc14	8.30072	-7.01004	Mes
BM_W8_E3_L1.sc15	9.46385	-5.45828	Mes
BM_W8_E3_L1.sc1	9.41296	-6.35956	Mes
BM_W8_E3_L1.sc69	9.60895	-5.83104	Mes
BM_W8_E3_L1.sc16	9.02997	-5.54906	Mes
BM_W8_E3_L1.sc70	7.16003	-7.88355	Mes
BM_W8_E3_L1.sc71	7.63805	-5.69067	Mes
BM_W8_E3_L1.sc17	7.30828	-7.18399	Mes
BM_W8_E3_L1.sc72	6.78327	-5.18282	Mes
BM_W8_E3_L1.sc73	7.43468	-5.78229	Mes
BM_W8_E3_L1.sc10	6.93574	-7.20224	Mes
BM_W8_E3_L1.sc18	8.29634	-7.92782	Mes
BM_W8_E3_L1.sc74	7.49028	-6.61016	Mes
BM_W8_E3_L1.sc75	6.1647	-6.82126	Mes
BM_W8_E3_L1.sc19	9.40037	-5.96458	Mes
BM_W8_E3_L1.sc6	9.23128	-5.44696	Mes
BM_W8_E3_L1.sc20	8.74711	-7.66091	Mes
BM_W8_E3_L1.sc21	9.11126	-6.29924	Mes
BM_W8_E3_L1.sc22	8.58259	-6.97915	Mes
BM_W8_E3_L1.sc23	8.82912	-4.48816	Mes
BM_W8_E3_L1.sc24	8.81317	-7.1679	Mes
BM_W8_E3_L1.sc25	6.67875	-5.62814	Mes
BM_W8_E3_L1.sc76	8.37797	-7.59775	Mes
BM_W8_E3_L1.sc77	8.69297	-4.46464	Mes
BM_W8_E3_L1.sc26	9.0161	-6.09856	Mes
BM_W8_E3_L1.sc78	6.63534	-5.19117	Mes
BM_W8_E3_L1.sc12	7.45223	-6.82134	Mes
BM_W8_E3_L1.sc27	9.88063	-5.35297	Mes
BM_W8_E3_L1.sc4	6.49524	-5.87799	Mes
BM_W8_E3_L1.sc80	8.42656	-7.55894	Mes
BM_W8_E3_L1.sc81	6.40156	-5.86659	Mes
BM_W8_E3_L1.sc28	7.20049	-7.17407	Mes
BM_W8_E3_L1.sc3	7.24354	-6.75961	Mes
BM_W8_E3_L1.sc29	7.24875	-6.62808	Mes
BM_W8_E3_L1.sc82	8.56963	-4.84204	Mes
BM_W8_E3_L1.sc31	9.89788	-5.52843	Mes
BM_W8_E3_L1.sc32	6.89535	-7.04647	Mes
BM_W8_E3_L1.sc33	7.88715	-5.01575	Mes
BM_W8_E3_L1.sc34	8.27933	-4.76599	Mes
BM_W8_E3_L1.sc35	6.68455	-5.93141	Mes
BM_W8_E3_L1.sc8	7.36362	-6.88484	Mes
BM_W8_E3_L1.sc36	5.95041	-6.02992	Mes
BM_W8_E3_L1.sc85	6.50078	-5.33549	Mes
BM_W8_E3_L1.sc37	8.52364	-7.47185	Mes
BM_W8_E3_L1.sc86	8.33861	-6.95823	Mes
BM_W8_E3_L1.sc38	9.95404	-6.02407	Mes
BM_W8_E3_L1.sc87	9.09772	-5.88854	Mes
BM_W8_E3_L1.sc39	9.37933	-5.44809	Mes
BM_W8_E3_L1.sc88	6.29355	-5.55807	Mes
BM_W8_E3_L1.sc40	6.93033	-7.80277	Mes
BM_W8_E3_L1.sc89	6.22128	-5.6734	Mes
BM_W8_E3_L1.sc41	6.56498	-5.19092	Mes
BM_W8_E3_L1.sc42	7.66692	-5.42671	Mes
BM_W8_E3_L1.sc90	6.77637	-6.00318	Mes
BM_W8_E3_L1.sc91	5.89728	-6.37609	Mes
BM_W8_E3_L1.sc43	9.94029	-5.95439	Mes
BM_W8_E3_L1.sc44	9.6627	-5.2521	Mes
BM_W8_E3_L1.sc45	7.28123	-5.79733	Mes
BM_W8_E3_L1.sc11	9.63619	-4.82171	Mes
BM_W8_E3_L1.sc92	7.03378	-7.84483	Mes
BM_W8_E3_L1.sc46	6.53813	-6.38765	Mes
BM_W8_E3_L1.sc93	6.1563	-5.82267	Mes
BM_W8_E3_L1.sc48	7.32933	-7.76223	Mes
BM_W8_E3_L1.sc94	7.83589	-5.70143	Mes
BM_W8_E3_L1.sc49	6.8043	-6.58543	Mes
BM_W8_E3_L1.sc95	9.00579	-5.31872	Mes
BM_W8_E3_L1.sc96	9.96698	-5.61586	Mes
BM_W8_E3_L1.sc50	9.83035	-6.3342	Mes
BM_W8_E3_L1.sc51	9.55931	-5.51271	Mes
BM_W8_E3_L1.sc52	7.33555	-7.31357	Mes
BM_W8_E3_L1.sc53	8.84471	-4.83781	Mes
BM_W8_E3_L1.sc54	6.95709	-6.01621	Mes
BM_W8_E3_L1.sc55	9.40781	-5.59153	Mes
BM_W8_E3_L1.sc56	7.43945	-7.5967	Mes
BM_W8_E3_L1.sc58	5.98474	-6.36155	Mes
BM_W8_E3_L1.sc60	8.90623	-5.39641	Mes
BM_W8_E3_L1.sc61	8.28295	-6.76651	Mes
BM_W8_E3_L1.sc62	7.89025	-7.032	Mes
BM_W8_E3_L1.sc63	6.71672	-5.66274	Mes
BM_W8_E3_L1.sc64	7.23898	-7.82783	Mes
BM_W8_E3_L1.sc65	8.61133	-6.91806	Mes
BM_W8_E3_L1.sc66	6.20641	-5.73279	Mes
BM_W8_E3_L1.sc67	7.08006	-7.83565	Mes
BM_W8_E3_L1.sc68	5.97706	-6.0367	Mes
BM_W8_E3_L2.sc2	6.34232	-5.4245	Mes
BM_W8_E3_L2.sc14	6.04722	-6.0854	Mes
BM_W8_E3_L2.sc15	8.4801	-7.55387	Mes
BM_W8_E3_L2.sc1	7.67504	-7.62811	Mes
BM_W8_E3_L2.sc69	6.48697	-6.53102	Mes
BM_W8_E3_L2.sc16	6.50318	-6.60615	Mes
BM_W8_E3_L2.sc70	8.01041	-7.91265	Mes
BM_W8_E3_L2.sc17	6.7556	-6.54113	Mes
BM_W8_E3_L2.sc72	7.34277	-6.46248	Mes
BM_W8_E3_L2.sc73	6.49576	-6.62961	Mes
BM_W8_E3_L2.sc10	6.05914	-6.72344	Mes
BM_W8_E3_L2.sc18	7.58978	-6.58746	Mes
BM_W8_E3_L2.sc74	7.61547	-6.28866	Mes
BM_W8_E3_L2.sc19	6.849	-6.26648	Mes
BM_W8_E3_L2.sc6	8.84949	-5.14357	Mes
BM_W8_E3_L2.sc5	8.92305	-4.77762	Mes
BM_W8_E3_L2.sc20	6.0676	-6.55834	Mes
BM_W8_E3_L2.sc21	9.269	-5.71298	Mes
BM_W8_E3_L2.sc22	7.08541	-7.46361	Mes
BM_W8_E3_L2.sc24	6.21626	-6.96758	Mes
BM_W8_E3_L2.sc76	8.07876	-7.84236	Mes
BM_W8_E3_L2.sc77	8.59594	-4.77437	Mes
BM_W8_E3_L2.sc26	9.59318	-5.55525	Mes
BM_W8_E3_L2.sc78	7.27712	-6.49818	Mes
BM_W8_E3_L2.sc79	9.70877	-5.52406	Mes
BM_W8_E3_L2.sc12	9.51511	-5.64494	Mes
BM_W8_E3_L2.sc27	6.39274	-6.60559	Mes
BM_W8_E3_L2.sc4	9.38634	-4.61885	Mes
BM_W8_E3_L2.sc80	6.74391	-6.85653	Mes
BM_W8_E3_L2.sc81	6.64009	-7.29685	Mes
BM_W8_E3_L2.sc28	6.39954	-6.29306	Mes
BM_W8_E3_L2.sc3	6.83217	-7.10106	Mes
BM_W8_E3_L2.sc29	9.35112	-5.80783	Mes
BM_W8_E3_L2.sc82	7.03161	-6.44239	Mes
BM_W8_E3_L2.sc30	9.9795	-5.88964	Mes
BM_W8_E3_L2.sc31	7.94479	-5.15451	Mes
BM_W8_E3_L2.sc83	9.16636	-5.61305	Mes
BM_W8_E3_L2.sc32	7.88678	-6.15528	Mes
BM_W8_E3_L2.sc84	8.73592	-7.27081	Mes
BM_W8_E3_L2.sc33	6.69047	-5.09195	Mes
BM_W8_E3_L2.sc7	7.49625	-6.37127	Mes
BM_W8_E3_L2.sc35	9.83019	-6.24534	Mes
BM_W8_E3_L2.sc8	7.89824	-4.6219	Mes
BM_W8_E3_L2.sc36	6.08097	-6.44725	Mes
BM_W8_E3_L2.sc85	6.26407	-5.50612	Mes
BM_W8_E3_L2.sc37	5.90283	-6.59586	Mes
BM_W8_E3_L2.sc86	7.49535	-6.66465	Mes
BM_W8_E3_L2.sc38	6.00627	-6.56538	Mes
BM_W8_E3_L2.sc87	6.80921	-6.70667	Mes
BM_W8_E3_L2.sc39	6.36205	-7.29676	Mes
BM_W8_E3_L2.sc88	6.87012	-6.60021	Mes
BM_W8_E3_L2.sc89	7.4544	-6.10761	Mes
BM_W8_E3_L2.sc42	7.72023	-5.81402	Mes
BM_W8_E3_L2.sc43	7.50501	-6.13024	Mes
BM_W8_E3_L2.sc11	6.30178	-6.04587	Mes
BM_W8_E3_L2.sc46	6.63601	-6.77806	Mes
BM_W8_E3_L2.sc93	6.94935	-4.73178	Mes
BM_W8_E3_L2.sc48	6.73135	-6.94956	Mes
BM_W8_E3_L2.sc94	5.92748	-6.47222	Mes
BM_W8_E3_L2.sc49	6.52262	-6.27236	Mes
BM_W8_E3_L2.sc95	6.16854	-5.62635	Mes
BM_W8_E3_L2.sc96	9.9238	-5.80235	Mes
BM_W8_E3_L2.sc50	9.04715	-7.21035	Mes
BM_W8_E3_L2.sc51	6.95524	-6.48472	Mes
BM_W8_E3_L2.sc52	9.8379	-6.17594	Mes
BM_W8_E3_L2.sc53	9.31287	-5.38771	Mes
BM_W8_E3_L2.sc54	7.70539	-5.92223	Mes
BM_W8_E3_L2.sc55	7.67583	-7.47208	Mes
BM_W8_E3_L2.sc56	8.63748	-5.27032	Mes
BM_W8_E3_L2.sc57	8.82145	-6.42197	Mes
BM_W8_E3_L2.sc59	6.66663	-7.56679	Mes
BM_W8_E3_L2.sc60	9.08688	-5.35282	Mes
BM_W8_E3_L2.sc61	7.16854	-7.36887	Mes
BM_W8_E3_L2.sc62	8.84592	-4.27817	Mes
BM_W8_E3_L2.sc63	6.00045	-6.03319	Mes
BM_W8_E3_L2.sc64	6.87495	-6.81787	Mes
BM_W8_E3_L2.sc67	8.67043	-7.99903	Mes
BM_W8_E3_L2.sc68	6.88438	-7.5005	Mes
BM_W8_E1_L1.sc15	8.9424	-5.10174	Mes
BM_W8_E1_L1.sc17	9.06879	-4.67884	Mes
BM_W8_E1_L1.sc18	6.60512	-6.36988	Mes
BM_W8_E1_L1.sc19	7.23231	-7.94922	Mes
BM_W8_E1_L1.sc20	7.605	-6.33057	Mes
BM_W8_E1_L1.sc24	9.51725	-6.51212	Mes
BM_W8_E1_L1.sc25	9.07038	-5.97174	Mes
BM_W8_E1_L1.sc26	9.03518	-6.78948	Mes
BM_W8_E1_L1.sc28	7.75779	-5.41817	Mes
BM_W8_E1_L1.sc30	7.31992	-5.02999	Mes
BM_W8_E1_L1.sc31	9.35433	-5.30612	Mes
BM_W8_E1_L1.sc32	8.987	-5.04215	Mes
BM_W8_E1_L1.sc35	6.73154	-5.33843	Mes
BM_W8_E1_L1.sc8	8.69753	-5.02705	Mes
BM_W8_E1_L1.sc37	9.73053	-6.39823	Mes
BM_W8_E1_L1.sc43	8.82071	-5.1208	Mes
BM_W8_E1_L1.sc45	6.96552	-7.72016	Mes
BM_W8_E1_L1.sc46	6.214	-6.77548	Mes
BM_W8_E1_L1.sc47	8.19223	-7.66515	Mes
BM_W8_E1_L1.sc49	6.98725	-7.64954	Mes
BM_W8_E1_L1.sc53	5.9754	-5.06493	Mes
BM_W8_E1_L1.sc55	6.9991	-6.94005	Mes
BM_W8_E1_L1.sc56	7.77436	-5.13924	Mes
BM_W8_E2_L1.sc72	7.94373	-5.11567	Mes
BM_W8_E2_L2.sc32	8.10614	-7.72529	Mes
BM_W8_E2_L2.sc94	8.76626	-7.44921	Mes
BM_W8_E3_L2.sc47	8.9556	-4.14152	Mes
BM_W8_E3_L3.sc72	6.43189	-0.904678	Mes
BM_W8_E3_L3.sc10	6.33055	-0.563602	Mes
BM_W8_E3_L3.sc29	6.36858	-0.869246	Mes
BM_W8_E3_L3.sc82	6.40248	-0.871826	Mes
BM_W8_E3_L3.sc84	6.63102	-1.33831	Mes
BM_W8_E3_L3.sc36	6.37729	-0.863115	Mes
BM_W8_E3_L3.sc41	6.34683	-0.903924	Mes
BM_W8_E3_L3.sc93	6.26077	-0.888544	Mes
BM_W8_E3_L3.sc68	6.36895	-0.787256	Mes
BM_W8_E1_L1.sc13	8.10699	-3.26447	Mes
BM_W8_E1_L1.sc1	6.79358	-3.55964	Mes
BM_W8_E1_L1.sc6	8.13846	-2.83874	Mes
BM_W8_E1_L1.sc22	5.73005	-3.7184	Mes
BM_W8_E1_L1.sc12	6.14469	-2.8256	Mes
BM_W8_E1_L1.sc29	7.55116	-3.20719	Mes
BM_W8_E1_L1.sc33	5.86518	-2.99342	Mes
BM_W8_E1_L1.sc34	5.86748	-2.78716	Mes
BM_W8_E1_L1.sc9	5.82395	-3.10932	Mes
BM_W8_E1_L1.sc11	8.54363	-4.09143	Mes
BM_W8_E1_L1.sc54	8.89504	-4.34938	Mes
BM_W8_E2_L1.sc14	6.47793	-3.03212	Mes
BM_W8_E2_L1.sc41	6.90728	-3.47355	Mes
BM_W8_E2_L1.sc55	7.29129	-2.55149	Mes
BM_W8_E2_L1.sc56	6.83557	-2.51712	Mes
BM_W8_E2_L2.sc46	6.79253	-3.32236	Mes
BM_W9_E5_L1.sc69	7.21598	-7.97757	Mes
BM_W9_E5_L1.sc16	9.35263	-4.74758	Mes
BM_W9_E5_L1.sc70	9.4945	-6.93259	Mes
BM_W9_E5_L1.sc71	8.80288	-7.60023	Mes
BM_W9_E5_L1.sc17	7.71019	-6.83448	Mes
BM_W9_E5_L1.sc72	7.983	-5.72928	Mes
BM_W9_E5_L1.sc6	7.1543	-5.32742	Mes
BM_W9_E5_L1.sc5	9.49166	-5.30887	Mes
BM_W9_E5_L1.sc20	7.7127	-7.94778	Mes
BM_W9_E5_L1.sc21	9.7782	-5.34931	Mes
BM_W9_E5_L1.sc24	8.11708	-6.7317	Mes
BM_W9_E5_L1.sc25	6.9497	-7.93398	Mes
BM_W9_E5_L1.sc26	5.90776	-6.17155	Mes
BM_W9_E5_L1.sc28	9.76487	-5.46851	Mes
BM_W9_E5_L1.sc29	8.45365	-6.06188	Mes
BM_W9_E5_L1.sc30	9.78152	-5.30453	Mes
BM_W9_E5_L1.sc32	9.14189	-6.7978	Mes
BM_W9_E5_L1.sc33	9.44902	-4.91912	Mes
BM_W9_E5_L1.sc34	6.28921	-5.58681	Mes
BM_W9_E5_L1.sc35	9.81101	-5.12579	Mes
BM_W9_E5_L1.sc36	9.65368	-5.00245	Mes
BM_W9_E5_L1.sc37	9.64848	-5.75779	Mes
BM_W9_E5_L1.sc38	9.29909	-5.24777	Mes
BM_W9_E5_L1.sc39	8.64567	-5.56527	Mes
BM_W9_E5_L1.sc40	6.02563	-6.6363	Mes
BM_W9_E5_L1.sc42	6.7486	-5.40187	Mes
BM_W9_E5_L1.sc9	6.13715	-4.97418	Mes
BM_W9_E5_L1.sc43	6.1632	-5.85256	Mes
BM_W9_E5_L1.sc46	6.12299	-5.95494	Mes
BM_W9_E5_L1.sc49	9.69422	-5.08174	Mes
BM_W9_E5_L1.sc50	9.22024	-5.55588	Mes
BM_W9_E5_L1.sc51	7.4921	-5.56902	Mes
BM_W9_E5_L1.sc54	8.76742	-5.67322	Mes
BM_W9_E5_L1.sc56	6.85562	-4.79289	Mes
BM_W9_E5_L1.sc57	8.51192	-6.60396	Mes
BM_W9_E5_L1.sc58	8.91795	-5.28373	Mes
BM_W9_E5_L1.sc59	7.03509	-7.90746	Mes
BM_W9_E5_L1.sc60	7.79489	-7.0767	Mes
BM_W9_E5_L1.sc62	6.71195	-6.07535	Mes
BM_W9_E5_L1.sc64	8.26457	-6.4665	Mes
BM_W9_E5_L1.sc65	7.37864	-7.71361	Mes
BM_W9_E5_L1.sc66	9.69349	-5.67491	Mes
BM_W9_E5_L1.sc67	8.18515	-6.39616	Mes
BM_W9_E5_L1.sc68	9.26102	-7.22186	Mes
BM_W9_E5_L2.sc13	9.44358	-5.08186	Mes
BM_W9_E5_L2.sc15	8.09637	-5.54435	Mes
BM_W9_E5_L2.sc71	8.19309	-6.58844	Mes
BM_W9_E5_L2.sc73	9.36494	-5.02583	Mes
BM_W9_E5_L2.sc75	9.22638	-4.95752	Mes
BM_W9_E5_L2.sc19	7.29975	-7.79423	Mes
BM_W9_E5_L2.sc20	7.88767	-7.83157	Mes
BM_W9_E5_L2.sc76	7.57699	-7.89857	Mes
BM_W9_E5_L2.sc4	6.74836	-7.41847	Mes
BM_W9_E5_L2.sc28	6.22877	-5.70133	Mes
BM_W9_E5_L2.sc3	6.37158	-6.83335	Mes
BM_W9_E5_L2.sc29	6.11687	-5.35969	Mes
BM_W9_E5_L2.sc35	6.42733	-6.85606	Mes
BM_W9_E5_L2.sc37	8.45016	-5.7162	Mes
BM_W9_E5_L2.sc45	9.25607	-5.8194	Mes
BM_W9_E5_L2.sc92	6.26806	-6.1647	Mes
BM_W9_E5_L2.sc93	8.34137	-5.75048	Mes
BM_W9_E5_L2.sc95	7.8692	-7.08017	Mes
BM_W9_E5_L2.sc50	7.08124	-7.57062	Mes
BM_W9_E5_L2.sc53	8.07189	-6.78473	Mes
BM_W9_E5_L2.sc55	6.68599	-7.40959	Mes
BM_W9_E5_L2.sc57	6.99237	-6.48805	Mes
BM_W9_E5_L2.sc66	6.80589	-7.65842	Mes
BM_W9_E5_L2.sc67	6.72494	-7.53169	Mes
BM_W9_E5_L2.sc68	6.36543	-6.07754	Mes
BM_W9_E5_L3.sc17	7.0492	-6.94226	Mes
BM_W9_E5_L3.sc30	7.87152	-2.11149	Mes
BM_W9_E5_L4.sc14	7.3434	-7.9106	Mes
BM_W9_E5_L4.sc15	9.34837	-4.86624	Mes
BM_W9_E5_L4.sc1	9.56846	-5.27591	Mes
BM_W9_E5_L4.sc69	9.10225	-5.39746	Mes
BM_W9_E5_L4.sc16	9.30885	-5.36456	Mes
BM_W9_E5_L4.sc70	7.95062	-7.89317	Mes
BM_W9_E5_L4.sc71	9.21802	-5.06691	Mes
BM_W9_E5_L4.sc17	6.93702	-5.23455	Mes
BM_W9_E5_L4.sc10	9.67001	-5.6902	Mes
BM_W9_E5_L4.sc18	7.78281	-7.8999	Mes
BM_W9_E5_L4.sc74	9.32944	-5.07033	Mes
BM_W9_E5_L4.sc75	8.28151	-6.85667	Mes
BM_W9_E5_L4.sc5	8.648	-4.38504	Mes
BM_W9_E5_L4.sc22	6.7427	-7.39291	Mes
BM_W9_E5_L4.sc76	7.63709	-8.02622	Mes
BM_W9_E5_L4.sc26	6.71722	-7.16945	Mes
BM_W9_E5_L4.sc78	9.14483	-4.18491	Mes
BM_W9_E5_L4.sc79	6.71956	-7.0444	Mes
BM_W9_E5_L4.sc12	7.64769	-7.35565	Mes
BM_W9_E5_L4.sc27	7.52126	-8.02095	Mes
BM_W9_E5_L4.sc4	9.52424	-5.74067	Mes
BM_W9_E5_L4.sc81	8.60074	-5.22523	Mes
BM_W9_E5_L4.sc28	5.94906	-6.59431	Mes
BM_W9_E5_L4.sc29	7.15798	-6.64422	Mes
BM_W9_E5_L4.sc82	9.83031	-5.23384	Mes
BM_W9_E5_L4.sc30	7.73578	-7.44562	Mes
BM_W9_E5_L4.sc83	9.29155	-6.00797	Mes
BM_W9_E5_L4.sc8	7.00971	-5.61448	Mes
BM_W9_E5_L4.sc86	7.27626	-6.44668	Mes
BM_W9_E5_L4.sc87	7.17303	-7.90356	Mes
BM_W9_E5_L4.sc89	6.96533	-7.57197	Mes
BM_W9_E5_L4.sc41	9.27452	-5.51866	Mes
BM_W9_E5_L4.sc42	7.08237	-7.06587	Mes
BM_W9_E5_L4.sc9	7.46104	-6.14128	Mes
BM_W9_E5_L4.sc91	6.55333	-6.02393	Mes
BM_W9_E5_L4.sc43	6.87501	-7.61387	Mes
BM_W9_E5_L4.sc92	9.63651	-6.58859	Mes
BM_W9_E5_L4.sc46	9.56055	-4.8843	Mes
BM_W9_E5_L4.sc93	6.70871	-5.91821	Mes
BM_W9_E5_L4.sc48	9.16365	-6.43429	Mes
BM_W9_E5_L4.sc94	7.31178	-7.16392	Mes
BM_W9_E5_L4.sc96	6.8499	-6.4027	Mes
BM_W9_E5_L4.sc52	8.05841	-7.79159	Mes
BM_W9_E5_L4.sc55	7.51652	-7.73012	Mes
BM_W9_E5_L4.sc56	7.54264	-7.35279	Mes
BM_W9_E5_L4.sc59	9.34418	-4.64675	Mes
BM_W9_E5_L4.sc60	7.23078	-6.23108	Mes
BM_W9_E5_L4.sc61	9.71622	-5.70483	Mes
BM_W9_E5_L4.sc62	8.36106	-7.86811	Mes
BM_W9_E5_L4.sc64	9.65945	-5.75469	Mes
BM_W9_E5_L4.sc65	7.70002	-7.25742	Mes
BM_W9_E5_L4.sc66	8.57435	-6.67849	Mes
BM_W9_E5_L4.sc67	9.54525	-6.27985	Mes
BM_W9_E2_L1.sc10	7.87835	-6.35663	Mes
BM_W9_E2_L1.sc42	8.92877	-7.26456	Mes
BM_W9_E2_L2.sc65	6.19165	-6.20637	Mes
BM_W9_E4_L1.sc27	8.00643	-8.00388	Mes
BM_W9_E4_L1.sc8	8.1959	-5.68756	Mes
BM_W9_E5_L1.sc10	6.62503	-4.17992	Mes
BM_W9_E5_L1.sc23	6.7035	-2.46929	Mes
BM_W9_E5_L1.sc4	8.53183	-3.32386	Mes
BM_W9_E5_L1.sc7	8.56983	-3.66448	Mes
BM_W9_E5_L1.sc45	6.39042	-2.54754	Mes
BM_W9_E5_L1.sc53	6.99053	-2.92185	Mes
BM_W9_E5_L2.sc74	6.05407	-3.02704	Mes
BM_W9_E5_L2.sc79	6.32764	-4.24533	Mes
BM_W9_E5_L2.sc27	5.99614	-4.44012	Mes
BM_W9_E5_L2.sc34	6.4414	-2.72057	Mes
BM_W9_E5_L2.sc85	6.26322	-3.89982	Mes
BM_W9_E5_L2.sc86	6.2936	-2.85136	Mes
BM_W9_E5_L3.sc2	8.1025	-3.79165	Mes
BM_W9_E5_L3.sc13	7.6081	-2.73431	Mes
BM_W9_E5_L3.sc1	8.24135	-2.79235	Mes
BM_W9_E5_L3.sc70	6.14023	-2.59283	Mes
BM_W9_E5_L3.sc72	6.42261	-2.50563	Mes
BM_W9_E5_L3.sc75	6.86888	-2.70191	Mes
BM_W9_E5_L3.sc19	6.35191	-3.41048	Mes
BM_W9_E5_L3.sc5	6.42453	-3.95504	Mes
BM_W9_E5_L3.sc20	8.13111	-3.50833	Mes
BM_W9_E5_L3.sc21	7.16621	-2.48572	Mes
BM_W9_E5_L3.sc24	6.10326	-2.82045	Mes
BM_W9_E5_L3.sc25	7.38986	-3.29498	Mes
BM_W9_E5_L3.sc79	6.86377	-2.7617	Mes
BM_W9_E5_L3.sc12	6.01153	-3.23377	Mes
BM_W9_E5_L3.sc27	7.5634	-3.37768	Mes
BM_W9_E5_L3.sc4	8.06267	-2.84607	Mes
BM_W9_E5_L3.sc80	7.57778	-1.87869	Mes
BM_W9_E5_L3.sc81	7.81905	-2.31432	Mes
BM_W9_E5_L3.sc3	8.11936	-3.15781	Mes
BM_W9_E5_L3.sc29	7.69962	-1.98553	Mes
BM_W9_E5_L3.sc82	7.04273	-2.00749	Mes
BM_W9_E5_L3.sc31	7.75256	-2.0079	Mes
BM_W9_E5_L3.sc83	7.43841	-2.00507	Mes
BM_W9_E5_L3.sc32	8.11546	-2.30601	Mes
BM_W9_E5_L3.sc84	7.73531	-1.95017	Mes
BM_W9_E5_L3.sc33	8.12006	-2.55211	Mes
BM_W9_E5_L3.sc7	8.0581	-2.53232	Mes
BM_W9_E5_L3.sc8	7.34342	-2.63188	Mes
BM_W9_E5_L3.sc37	7.45317	-3.43699	Mes
BM_W9_E5_L3.sc38	5.77656	-3.80318	Mes
BM_W9_E5_L3.sc39	7.29026	-2.05661	Mes
BM_W9_E5_L3.sc88	6.57965	-3.55969	Mes
BM_W9_E5_L3.sc42	7.57974	-1.87188	Mes
BM_W9_E5_L3.sc90	7.1692	-2.61735	Mes
BM_W9_E5_L3.sc91	7.23397	-3.18219	Mes
BM_W9_E5_L3.sc43	7.50713	-1.89581	Mes
BM_W9_E5_L3.sc44	8.41961	-3.02777	Mes
BM_W9_E5_L3.sc45	8.26688	-2.92223	Mes
BM_W9_E5_L3.sc11	8.19975	-2.8615	Mes
BM_W9_E5_L3.sc92	8.5767	-3.51102	Mes
BM_W9_E5_L3.sc48	7.6721	-1.96304	Mes
BM_W9_E5_L3.sc94	7.56271	-1.91312	Mes
BM_W9_E5_L3.sc95	7.65644	-3.5122	Mes
BM_W9_E5_L3.sc96	7.89244	-2.35158	Mes
BM_W9_E5_L3.sc50	7.70053	-2.0006	Mes
BM_W9_E5_L3.sc51	8.13047	-2.84856	Mes
BM_W9_E5_L3.sc54	7.10026	-2.06619	Mes
BM_W9_E5_L3.sc56	6.14644	0.412996	Mes
BM_W9_E5_L3.sc57	7.0679	-2.09644	Mes
BM_W9_E5_L3.sc58	7.6254	-3.54951	Mes
BM_W9_E5_L3.sc59	7.4799	-1.92443	Mes
BM_W9_E5_L3.sc60	6.80508	-2.24789	Mes
BM_W9_E5_L3.sc62	7.97722	-2.71622	Mes
BM_W9_E5_L3.sc63	8.18294	-2.61529	Mes
BM_W9_E5_L3.sc64	8.39788	-2.96578	Mes
BM_W9_E5_L3.sc66	6.39867	-2.67818	Mes
BM_W9_E5_L3.sc67	5.71942	-2.92202	Mes
BM_W9_E5_L4.sc73	6.54783	-4.7518	Mes
BM_W9_E5_L4.sc23	6.70167	-2.51937	Mes
BM_W9_E5_L4.sc77	6.62633	-2.22687	Mes
BM_W9_E2_L1.sc36	7.34403	-2.53635	Mes
BM_W9_E3_L1.sc77	7.20189	-3.60938	Mes
BM_W9_E4_L1.sc21	6.3815	-3.36251	Mes
BM_W9_E4_L1.sc25	6.2866	-2.71196	Mes
BM_W9_E4_L1.sc44	7.37077	-2.95957	Mes
BM_W22_E1_L5.sc92	7.10243	-3.4096	Mes
BM_W6_E1_L1.sc2	8.74738	-5.89241	Mes
BM_W6_E1_L1.sc13	8.72186	-5.57698	Mes
BM_W6_E1_L1.sc14	8.32758	-5.2861	Mes
BM_W6_E1_L1.sc10	8.62755	-5.57516	Mes
BM_W6_E1_L1.sc18	8.06111	-7.62006	Mes
BM_W6_E1_L1.sc19	8.80309	-6.26155	Mes
BM_W6_E1_L1.sc6	7.67145	-5.84366	Mes
BM_W6_E1_L1.sc5	7.69537	-6.95111	Mes
BM_W6_E1_L1.sc20	8.24407	-7.41646	Mes
BM_W6_E1_L1.sc22	7.87744	-6.50561	Mes
BM_W6_E1_L1.sc24	7.85681	-7.7046	Mes
BM_W6_E1_L1.sc25	7.89306	-7.6991	Mes
BM_W6_E1_L1.sc26	7.7963	-7.73782	Mes
BM_W6_E1_L1.sc12	8.05302	-6.36813	Mes
BM_W6_E1_L1.sc27	8.62672	-6.43632	Mes
BM_W6_E1_L1.sc28	8.24511	-5.8818	Mes
BM_W6_E1_L1.sc29	8.05065	-5.4996	Mes
BM_W6_E1_L1.sc30	8.92274	-7.2225	Mes
BM_W6_E1_L1.sc32	7.90721	-7.47371	Mes
BM_W6_E1_L1.sc33	7.63432	-5.14614	Mes
BM_W6_E1_L1.sc7	7.38745	-6.4279	Mes
BM_W6_E1_L1.sc8	8.42781	-5.3481	Mes
BM_W6_E1_L1.sc36	9.0607	-6.96118	Mes
BM_W6_E1_L1.sc37	7.6908	-6.44633	Mes
BM_W6_E1_L1.sc38	8.61319	-5.98922	Mes
BM_W6_E1_L1.sc40	7.89763	-6.94306	Mes
BM_W6_E1_L1.sc9	8.10643	-5.71637	Mes
BM_W6_E1_L1.sc43	7.00338	-5.49474	Mes
BM_W6_E1_L1.sc11	8.75754	-6.02177	Mes
BM_W6_E1_L2.sc69	7.49303	-6.80516	Mes
BM_W6_E1_L2.sc71	7.7413	-6.24826	Mes
BM_W6_E1_L2.sc72	7.87311	-5.61224	Mes
BM_W6_E1_L2.sc74	8.7143	-6.02871	Mes
BM_W6_E1_L2.sc77	8.29684	-5.66656	Mes
BM_W6_E1_L2.sc82	6.93437	-5.57543	Mes
BM_W6_E1_L2.sc84	7.64364	-6.26871	Mes
BM_W6_E1_L2.sc85	7.96905	-4.92622	Mes
BM_W6_E1_L2.sc86	8.15037	-6.0148	Mes
BM_W6_E1_L2.sc87	8.80511	-6.99808	Mes
BM_W6_E1_L2.sc90	8.31613	-5.70751	Mes
BM_W6_E1_L2.sc91	8.17153	-6.13183	Mes
BM_W6_E1_L2.sc93	7.5474	-6.56429	Mes
BM_W6_E1_L2.sc94	8.74683	-7.34033	Mes
BM_W6_E1_L2.sc49	7.33342	-5.49517	Mes
BM_W6_E1_L2.sc50	7.01348	-5.41823	Mes
BM_W6_E1_L2.sc57	7.48391	-5.73482	Mes
BM_W6_E1_L2.sc59	7.27028	-6.83157	Mes
BM_W6_E1_L2.sc62	8.16435	-4.47066	Mes
BM_W6_E1_L2.sc63	8.76392	-5.79825	Mes
BM_W6_E1_L2.sc64	7.48035	-5.45611	Mes
BM_W6_E1_L2.sc66	8.24887	-5.40223	Mes
BM_W6_E1_L1.sc15	6.47327	-2.12151	Mes
BM_W6_E1_L1.sc1	7.5911	-3.72349	Mes
BM_W6_E1_L1.sc16	6.65752	-2.67657	Mes
BM_W6_E1_L1.sc17	7.82579	-4.0476	Mes
BM_W6_E1_L1.sc23	7.3559	-2.81905	Mes
BM_W6_E1_L1.sc31	7.45543	-3.81511	Mes
BM_W6_E1_L1.sc34	6.53093	-2.19333	Mes
BM_W6_E1_L1.sc39	6.18334	-3.30024	Mes
BM_W6_E1_L1.sc41	7.56177	-3.65969	Mes
BM_W6_E1_L1.sc44	6.934	-4.64218	Mes
BM_W6_E1_L1.sc48	6.36805	-2.13358	Mes
BM_W6_E1_L2.sc70	7.76552	-3.53625	Mes
BM_W6_E1_L2.sc73	6.16589	-3.68053	Mes
BM_W6_E1_L2.sc79	7.2504	-4.24704	Mes
BM_W6_E1_L2.sc83	7.69257	-3.78725	Mes
BM_W6_E1_L2.sc53	6.01054	-3.29296	Mes
BM_W6_E1_L2.sc54	7.21329	-3.9287	Mes
BM_W6_E1_L2.sc55	7.1436	-2.7682	Mes
BM_W6_E1_L2.sc56	6.62879	-3.35095	Mes
BM_W6_E1_L2.sc60	8.14933	-4.45031	Mes
BM_W6_E1_L2.sc65	7.7765	-3.83294	Mes
BM_W6_E1_L2.sc67	7.02472	-4.85934	Mes
BM_W6_E1_L2.sc68	7.47785	-3.96941	Mes
BM_W7_E6_L1.sc13	8.81313	-6.06549	Mes
BM_W7_E6_L1.sc71	9.04652	-6.83575	Mes
BM_W7_E6_L1.sc17	7.80613	-5.06537	Mes
BM_W7_E6_L1.sc74	6.75543	-5.84775	Mes
BM_W7_E6_L1.sc75	8.86289	-7.40535	Mes
BM_W7_E6_L1.sc21	8.22448	-5.58105	Mes
BM_W7_E6_L1.sc76	7.71399	-7.73393	Mes
BM_W7_E6_L1.sc79	8.78793	-7.22823	Mes
BM_W7_E6_L1.sc82	7.7115	-5.19968	Mes
BM_W7_E6_L1.sc30	9.77032	-5.78829	Mes
BM_W7_E6_L1.sc32	8.14374	-5.90515	Mes
BM_W7_E6_L1.sc84	7.00485	-6.86396	Mes
BM_W7_E6_L1.sc36	9.54726	-6.84007	Mes
BM_W7_E6_L1.sc85	7.2534	-6.08485	Mes
BM_W7_E6_L1.sc87	6.60978	-5.39339	Mes
BM_W7_E6_L1.sc9	6.90356	-5.79394	Mes
BM_W7_E6_L1.sc90	8.53615	-6.84778	Mes
BM_W7_E6_L1.sc43	9.74941	-6.52813	Mes
BM_W7_E6_L1.sc44	7.97911	-7.75888	Mes
BM_W7_E6_L1.sc92	6.48999	-6.29199	Mes
BM_W7_E6_L1.sc93	8.09387	-6.21921	Mes
BM_W7_E6_L1.sc47	7.44368	-6.49311	Mes
BM_W7_E6_L1.sc48	9.20552	-6.95895	Mes
BM_W7_E6_L1.sc94	8.5402	-7.22117	Mes
BM_W7_E6_L1.sc49	6.65111	-5.74711	Mes
BM_W7_E6_L1.sc55	7.76493	-4.8946	Mes
BM_W7_E6_L1.sc60	9.29252	-6.63456	Mes
BM_W7_E6_L1.sc66	7.6118	-7.64852	Mes
BM_W7_E6_L1.sc67	9.03694	-7.55748	Mes
BM_W7_E6_L2.sc2	9.60838	-5.45063	Mes
BM_W7_E6_L2.sc13	7.63328	-5.10199	Mes
BM_W7_E6_L2.sc69	8.56599	-6.34127	Mes
BM_W7_E6_L2.sc16	8.4013	-6.09489	Mes
BM_W7_E6_L2.sc70	9.51322	-6.97702	Mes
BM_W7_E6_L2.sc71	9.11895	-6.5459	Mes
BM_W7_E6_L2.sc72	8.2583	-5.84863	Mes
BM_W7_E6_L2.sc10	8.00412	-5.55084	Mes
BM_W7_E6_L2.sc74	9.11384	-6.06099	Mes
BM_W7_E6_L2.sc75	7.21603	-5.23023	Mes
BM_W7_E6_L2.sc19	8.58654	-7.88658	Mes
BM_W7_E6_L2.sc6	7.54852	-4.9409	Mes
BM_W7_E6_L2.sc20	8.76533	-7.21432	Mes
BM_W7_E6_L2.sc24	7.61202	-4.93662	Mes
BM_W7_E6_L2.sc76	8.10008	-4.90716	Mes
BM_W7_E6_L2.sc26	8.68751	-5.87686	Mes
BM_W7_E6_L2.sc78	8.08922	-6.62517	Mes
BM_W7_E6_L2.sc27	7.45465	-4.99931	Mes
BM_W7_E6_L2.sc80	7.59824	-4.84615	Mes
BM_W7_E6_L2.sc3	7.41672	-4.87873	Mes
BM_W7_E6_L2.sc30	9.00081	-7.45357	Mes
BM_W7_E6_L2.sc84	8.76516	-7.22941	Mes
BM_W7_E6_L2.sc7	8.60441	-6.02655	Mes
BM_W7_E6_L2.sc35	6.81973	-6.86258	Mes
BM_W7_E6_L2.sc8	6.78499	-5.38465	Mes
BM_W7_E6_L2.sc86	8.19875	-5.61799	Mes
BM_W7_E6_L2.sc87	7.30431	-4.76187	Mes
BM_W7_E6_L2.sc39	8.22074	-6.88955	Mes
BM_W7_E6_L2.sc40	7.4413	-5.73973	Mes
BM_W7_E6_L2.sc89	8.47246	-6.02851	Mes
BM_W7_E6_L2.sc90	8.84419	-4.36936	Mes
BM_W7_E6_L2.sc91	9.20233	-6.0237	Mes
BM_W7_E6_L2.sc43	8.11596	-6.94138	Mes
BM_W7_E6_L2.sc92	8.72394	-7.70444	Mes
BM_W7_E6_L2.sc46	7.29432	-5.89009	Mes
BM_W7_E6_L2.sc93	7.22547	-5.73759	Mes
BM_W7_E6_L2.sc48	8.06223	-7.4697	Mes
BM_W7_E6_L2.sc95	8.15417	-4.84754	Mes
BM_W7_E6_L2.sc96	8.57538	-5.43501	Mes
BM_W7_E6_L2.sc50	8.81817	-6.35034	Mes
BM_W7_E6_L2.sc52	6.94031	-7.22347	Mes
BM_W7_E6_L2.sc58	7.60448	-5.15744	Mes
BM_W7_E6_L2.sc61	7.0392	-7.35811	Mes
BM_W7_E6_L2.sc64	8.47908	-7.11135	Mes
BM_W7_E6_L2.sc65	8.19928	-5.15956	Mes
BM_W7_E6_L2.sc68	9.05264	-7.11531	Mes
BM_W7_E6_L3.sc1	7.32621	-4.2623	Mes
BM_W7_E6_L3.sc70	7.07438	-6.37492	Mes
BM_W7_E6_L3.sc71	6.66809	-6.26199	Mes
BM_W7_E6_L3.sc17	8.03632	-6.06483	Mes
BM_W7_E6_L3.sc73	7.54435	-5.56475	Mes
BM_W7_E6_L3.sc18	7.45941	-5.16758	Mes
BM_W7_E6_L3.sc75	8.50572	-5.50497	Mes
BM_W7_E6_L3.sc19	7.84755	-7.38234	Mes
BM_W7_E6_L3.sc22	7.01703	-5.80243	Mes
BM_W7_E6_L3.sc76	7.60545	-6.23094	Mes
BM_W7_E6_L3.sc26	9.28655	-7.20459	Mes
BM_W7_E6_L3.sc12	6.79129	-6.91003	Mes
BM_W7_E6_L3.sc81	7.59214	-5.31401	Mes
BM_W7_E6_L3.sc82	8.78107	-5.99969	Mes
BM_W7_E6_L3.sc32	6.52284	-5.37912	Mes
BM_W7_E6_L3.sc84	8.86231	-6.23666	Mes
BM_W7_E6_L3.sc33	7.16449	-5.06889	Mes
BM_W7_E6_L3.sc36	9.28957	-6.74586	Mes
BM_W7_E6_L3.sc85	7.61836	-4.80881	Mes
BM_W7_E6_L3.sc86	9.37349	-6.59525	Mes
BM_W7_E6_L3.sc38	8.37759	-7.00045	Mes
BM_W7_E6_L3.sc39	8.46635	-6.00447	Mes
BM_W7_E6_L3.sc40	8.98465	-6.81662	Mes
BM_W7_E6_L3.sc89	8.51724	-5.84406	Mes
BM_W7_E6_L3.sc90	8.46054	-5.80511	Mes
BM_W7_E6_L3.sc44	7.74086	-4.58821	Mes
BM_W7_E6_L3.sc92	8.57206	-7.66224	Mes
BM_W7_E6_L3.sc93	7.27799	-5.87962	Mes
BM_W7_E6_L3.sc94	7.02167	-6.27945	Mes
BM_W7_E6_L3.sc49	9.27372	-6.82716	Mes
BM_W7_E6_L3.sc95	8.11682	-4.29363	Mes
BM_W7_E6_L3.sc50	7.41141	-4.83571	Mes
BM_W7_E6_L3.sc51	7.93508	-5.8172	Mes
BM_W7_E6_L3.sc57	8.80446	-7.21517	Mes
BM_W7_E6_L3.sc58	8.6441	-5.39032	Mes
BM_W7_E6_L3.sc60	8.34663	-6.78441	Mes
BM_W7_E6_L3.sc61	8.36672	-6.92542	Mes
BM_W7_E6_L3.sc62	8.84408	-5.93052	Mes
BM_W7_E6_L3.sc63	8.93163	-7.26701	Mes
BM_W7_E6_L3.sc67	7.65268	-7.46189	Mes
BM_W7_E6_L3.sc68	7.4779	-6.42565	Mes
BM_W7_E6_L4.sc13	7.36541	-7.10767	Mes
BM_W7_E6_L4.sc1	7.15584	-6.22534	Mes
BM_W7_E6_L4.sc69	9.1606	-7.5571	Mes
BM_W7_E6_L4.sc17	7.90766	-5.35981	Mes
BM_W7_E6_L4.sc73	8.79264	-7.88778	Mes
BM_W7_E6_L4.sc10	7.84187	-4.99066	Mes
BM_W7_E6_L4.sc18	8.48913	-7.20791	Mes
BM_W7_E6_L4.sc74	7.80869	-7.73911	Mes
BM_W7_E6_L4.sc75	7.45852	-7.58039	Mes
BM_W7_E6_L4.sc20	7.49951	-7.33506	Mes
BM_W7_E6_L4.sc24	9.14274	-7.01754	Mes
BM_W7_E6_L4.sc76	8.89606	-7.25809	Mes
BM_W7_E6_L4.sc78	8.22835	-5.91667	Mes
BM_W7_E6_L4.sc27	8.62434	-7.70542	Mes
BM_W7_E6_L4.sc80	8.66976	-7.56966	Mes
BM_W7_E6_L4.sc82	8.39945	-7.96758	Mes
BM_W7_E6_L4.sc30	9.05471	-5.9013	Mes
BM_W7_E6_L4.sc84	8.85214	-6.76097	Mes
BM_W7_E6_L4.sc33	8.80053	-7.89295	Mes
BM_W7_E6_L4.sc7	8.72286	-6.91457	Mes
BM_W7_E6_L4.sc8	9.03524	-7.86519	Mes
BM_W7_E6_L4.sc36	8.95277	-7.77413	Mes
BM_W7_E6_L4.sc85	8.90986	-6.87054	Mes
BM_W7_E6_L4.sc37	9.00886	-7.85787	Mes
BM_W7_E6_L4.sc86	9.36819	-6.9104	Mes
BM_W7_E6_L4.sc38	8.85805	-7.80296	Mes
BM_W7_E6_L4.sc87	6.93585	-5.81628	Mes
BM_W7_E6_L4.sc39	8.49168	-7.58668	Mes
BM_W7_E6_L4.sc91	7.58049	-4.67075	Mes
BM_W7_E6_L4.sc43	8.67919	-5.32894	Mes
BM_W7_E6_L4.sc44	9.15929	-6.38451	Mes
BM_W7_E6_L4.sc45	9.11409	-6.22171	Mes
BM_W7_E6_L4.sc92	6.51811	-5.81893	Mes
BM_W7_E6_L4.sc46	8.76604	-5.51183	Mes
BM_W7_E6_L4.sc93	8.40373	-6.52932	Mes
BM_W7_E6_L4.sc48	8.4013	-5.32884	Mes
BM_W7_E6_L4.sc94	7.68417	-5.3034	Mes
BM_W7_E6_L4.sc95	7.62383	-5.39828	Mes
BM_W7_E6_L4.sc50	8.87483	-7.16896	Mes
BM_W7_E6_L4.sc52	7.91092	-5.32394	Mes
BM_W7_E6_L4.sc55	9.07688	-6.76212	Mes
BM_W7_E6_L4.sc57	8.52481	-6.41751	Mes
BM_W7_E6_L4.sc61	8.88859	-6.95541	Mes
BM_W7_E6_L4.sc65	8.59837	-7.93366	Mes
BM_W7_E6_L4.sc66	9.16976	-6.46067	Mes
BM_W7_E6_L4.sc68	6.6039	-5.17259	Mes
BM_W7_E6_L5.sc2	7.43012	-7.41595	Mes
BM_W7_E6_L5.sc14	6.77399	-4.88884	Mes
BM_W7_E6_L5.sc1	8.35297	-7.68687	Mes
BM_W7_E6_L5.sc69	8.99358	-6.54292	Mes
BM_W7_E6_L5.sc16	8.14088	-5.87042	Mes
BM_W7_E6_L5.sc70	6.77924	-4.44115	Mes
BM_W7_E6_L5.sc71	7.92391	-7.57327	Mes
BM_W7_E6_L5.sc17	8.08561	-6.35453	Mes
BM_W7_E6_L5.sc10	8.65887	-6.01252	Mes
BM_W7_E6_L5.sc75	7.18183	-5.53255	Mes
BM_W7_E6_L5.sc6	7.59932	-5.84538	Mes
BM_W7_E6_L5.sc20	7.21079	-6.3041	Mes
BM_W7_E6_L5.sc22	8.55749	-7.42065	Mes
BM_W7_E6_L5.sc76	7.51426	-7.39997	Mes
BM_W7_E6_L5.sc4	8.70184	-5.89173	Mes
BM_W7_E6_L5.sc84	7.07611	-7.46364	Mes
BM_W7_E6_L5.sc7	8.01903	-5.85465	Mes
BM_W7_E6_L5.sc35	8.23629	-7.33129	Mes
BM_W7_E6_L5.sc8	7.06791	-6.84062	Mes
BM_W7_E6_L5.sc36	8.53887	-7.77636	Mes
BM_W7_E6_L5.sc86	6.9895	-5.68496	Mes
BM_W7_E6_L5.sc39	8.19111	-6.0991	Mes
BM_W7_E6_L5.sc41	7.46219	-5.13497	Mes
BM_W7_E6_L5.sc45	9.39353	-7.0484	Mes
BM_W7_E6_L5.sc92	7.17921	-7.20029	Mes
BM_W7_E6_L5.sc46	6.65441	-6.38438	Mes
BM_W7_E6_L5.sc47	8.53866	-7.87033	Mes
BM_W7_E6_L5.sc94	9.13966	-7.07671	Mes
BM_W7_E6_L5.sc95	7.87074	-6.83387	Mes
BM_W7_E6_L5.sc52	8.91503	-7.5188	Mes
BM_W7_E6_L5.sc55	6.54853	-5.544	Mes
BM_W7_E6_L5.sc59	7.75613	-5.81276	Mes
BM_W7_E6_L5.sc60	7.3421	-5.39612	Mes
BM_W7_E6_L5.sc62	7.21207	-5.84411	Mes
BM_W7_E6_L5.sc63	7.12574	-6.69865	Mes
BM_W7_E6_L5.sc68	6.33844	-6.12907	Mes
BM_W7_E1_L1.sc2	6.83301	-6.75993	Mes
BM_W7_E1_L1.sc13	7.68923	-5.7271	Mes
BM_W7_E1_L1.sc14	9.07674	-4.85015	Mes
BM_W7_E1_L1.sc15	6.25404	-5.98732	Mes
BM_W7_E1_L1.sc10	7.97485	-5.06785	Mes
BM_W7_E1_L1.sc5	6.49543	-6.13017	Mes
BM_W7_E1_L1.sc20	7.94307	-7.79398	Mes
BM_W7_E1_L1.sc21	6.22693	-6.27961	Mes
BM_W7_E1_L1.sc24	9.81647	-5.67576	Mes
BM_W7_E1_L1.sc25	9.51476	-4.83753	Mes
BM_W7_E1_L1.sc4	7.25915	-7.61194	Mes
BM_W7_E1_L1.sc29	9.69884	-6.28146	Mes
BM_W7_E1_L1.sc35	6.23909	-5.87076	Mes
BM_W7_E1_L1.sc38	6.06892	-5.36442	Mes
BM_W7_E1_L1.sc43	6.98246	-7.95917	Mes
BM_W7_E2_L1.sc2	8.70794	-7.80413	Mes
BM_W7_E2_L1.sc14	9.29904	-5.84419	Mes
BM_W7_E2_L1.sc15	7.47582	-6.03883	Mes
BM_W7_E2_L1.sc17	6.24967	-4.86887	Mes
BM_W7_E2_L1.sc6	8.24872	-7.25608	Mes
BM_W7_E2_L1.sc5	7.45308	-5.88257	Mes
BM_W7_E2_L1.sc20	7.32913	-5.62345	Mes
BM_W7_E2_L1.sc22	7.0745	-6.27437	Mes
BM_W7_E2_L1.sc23	8.04175	-6.2132	Mes
BM_W7_E2_L1.sc24	8.08791	-6.52391	Mes
BM_W7_E2_L1.sc4	7.94484	-6.40129	Mes
BM_W7_E2_L1.sc3	8.91054	-7.59348	Mes
BM_W7_E2_L1.sc30	7.52343	-5.5941	Mes
BM_W7_E2_L1.sc31	7.12203	-5.86253	Mes
BM_W7_E2_L1.sc33	7.93677	-7.58995	Mes
BM_W7_E2_L1.sc8	8.44226	-7.65292	Mes
BM_W7_E2_L1.sc9	8.03932	-5.95269	Mes
BM_W7_E2_L1.sc11	7.69832	-6.88794	Mes
BM_W7_E3_L1.sc13	8.43861	-5.16289	Mes
BM_W7_E3_L1.sc15	7.08349	-4.82484	Mes
BM_W7_E3_L1.sc1	8.71636	-4.43134	Mes
BM_W7_E3_L1.sc16	9.4398	-5.6977	Mes
BM_W7_E3_L1.sc17	7.06177	-6.40462	Mes
BM_W7_E3_L1.sc18	8.22564	-7.84408	Mes
BM_W7_E3_L1.sc6	6.66003	-6.49785	Mes
BM_W7_E3_L1.sc20	7.76667	-7.92628	Mes
BM_W7_E3_L1.sc21	9.54051	-5.53018	Mes
BM_W7_E3_L1.sc24	6.92358	-5.57017	Mes
BM_W7_E3_L1.sc12	7.4348	-7.02829	Mes
BM_W7_E3_L1.sc28	9.04593	-6.40029	Mes
BM_W7_E3_L1.sc29	7.52226	-5.65538	Mes
BM_W7_E3_L1.sc30	8.66424	-6.44665	Mes
BM_W7_E3_L1.sc31	7.26728	-6.97165	Mes
BM_W7_E3_L1.sc40	7.44087	-5.67262	Mes
BM_W7_E3_L1.sc47	6.78619	-7.27155	Mes
BM_W7_E3_L2.sc70	7.32448	-7.14775	Mes
BM_W7_E3_L2.sc77	8.21303	-6.6187	Mes
BM_W7_E3_L2.sc78	9.36671	-5.43445	Mes
BM_W7_E3_L2.sc84	8.82669	-7.41939	Mes
BM_W7_E3_L2.sc85	9.86773	-5.46731	Mes
BM_W7_E3_L2.sc86	5.87104	-5.48486	Mes
BM_W7_E3_L2.sc87	7.02664	-7.13173	Mes
BM_W7_E3_L2.sc95	8.66031	-6.69668	Mes
BM_W7_E3_L2.sc96	7.95669	-4.72478	Mes
BM_W7_E3_L2.sc57	8.88712	-5.17011	Mes
BM_W7_E3_L2.sc58	7.25842	-7.18546	Mes
BM_W7_E3_L2.sc59	8.83518	-6.10712	Mes
BM_W7_E3_L2.sc60	8.13014	-5.60373	Mes
BM_W7_E3_L2.sc62	9.0811	-5.57336	Mes
BM_W7_E3_L2.sc68	7.98425	-5.47067	Mes
BM_W7_E4_L1.sc69	7.75428	-6.7696	Mes
BM_W7_E4_L1.sc70	7.36834	-6.84745	Mes
BM_W7_E4_L1.sc71	6.44124	-6.26743	Mes
BM_W7_E4_L1.sc73	7.40868	-4.92623	Mes
BM_W7_E4_L1.sc75	9.09124	-6.64984	Mes
BM_W7_E4_L1.sc79	8.37855	-4.78916	Mes
BM_W7_E4_L1.sc81	7.70029	-7.46937	Mes
BM_W7_E4_L1.sc85	8.27433	-5.74551	Mes
BM_W7_E4_L1.sc86	8.70335	-5.65891	Mes
BM_W7_E4_L1.sc89	7.71851	-4.82458	Mes
BM_W7_E4_L1.sc90	7.60362	-5.83501	Mes
BM_W7_E4_L1.sc91	8.6398	-4.92601	Mes
BM_W7_E4_L1.sc92	8.64142	-6.40901	Mes
BM_W7_E4_L1.sc94	8.85217	-6.17803	Mes
BM_W7_E4_L1.sc49	8.08939	-6.0216	Mes
BM_W7_E4_L1.sc51	7.7619	-6.50737	Mes
BM_W7_E4_L1.sc53	7.20199	-4.81312	Mes
BM_W7_E4_L1.sc58	7.57099	-4.59238	Mes
BM_W7_E4_L1.sc59	6.68231	-6.59016	Mes
BM_W7_E4_L1.sc61	8.03946	-6.81154	Mes
BM_W7_E4_L1.sc62	8.25372	-7.17384	Mes
BM_W7_E4_L1.sc63	7.94074	-7.93063	Mes
BM_W7_E4_L1.sc65	8.62438	-7.06042	Mes
BM_W7_E4_L1.sc67	8.73052	-6.67259	Mes
BM_W7_E4_L1.sc68	6.25126	-4.66633	Mes
BM_W7_E5_L1.sc2	8.12073	-5.92889	Mes
BM_W7_E5_L1.sc13	9.19764	-7.01512	Mes
BM_W7_E5_L1.sc14	8.78459	-6.92215	Mes
BM_W7_E5_L1.sc1	8.33014	-4.84287	Mes
BM_W7_E5_L1.sc18	7.23618	-5.89116	Mes
BM_W7_E5_L1.sc19	7.24887	-5.16463	Mes
BM_W7_E5_L1.sc20	8.26382	-7.94661	Mes
BM_W7_E5_L1.sc24	6.80951	-6.31701	Mes
BM_W7_E5_L1.sc12	7.6992	-5.27339	Mes
BM_W7_E5_L1.sc28	8.01241	-7.09954	Mes
BM_W7_E5_L1.sc30	8.33989	-6.11306	Mes
BM_W7_E5_L1.sc7	6.95816	-5.68896	Mes
BM_W7_E5_L1.sc40	7.96332	-7.05095	Mes
BM_W7_E5_L1.sc41	7.30276	-6.10623	Mes
BM_W7_E5_L1.sc9	9.10885	-7.52083	Mes
BM_W7_E5_L1.sc45	7.50226	-5.07459	Mes
BM_W7_E5_L1.sc47	9.1743	-7.43765	Mes
BM_W7_E5_L1.sc49	7.77075	-6.78343	Mes
BM_W7_E5_L1.sc53	7.80481	-5.37948	Mes
BM_W7_E5_L1.sc56	8.0715	-4.4024	Mes
BM_W7_E6_L1.sc2	6.08066	-4.36534	Mes
BM_W7_E6_L1.sc14	6.9509	-2.40671	Mes
BM_W7_E6_L1.sc1	6.37146	-3.23149	Mes
BM_W7_E6_L1.sc16	6.69922	-3.70565	Mes
BM_W7_E6_L1.sc72	8.14274	-2.81905	Mes
BM_W7_E6_L1.sc73	6.73614	-3.06998	Mes
BM_W7_E6_L1.sc10	7.15971	-3.71251	Mes
BM_W7_E6_L1.sc19	7.26105	-3.10788	Mes
BM_W7_E6_L1.sc6	7.76282	-2.55253	Mes
BM_W7_E6_L1.sc22	6.49165	-2.86761	Mes
BM_W7_E6_L1.sc24	6.93607	-2.62418	Mes
BM_W7_E6_L1.sc25	7.15944	-3.73157	Mes
BM_W7_E6_L1.sc26	8.03075	-2.87371	Mes
BM_W7_E6_L1.sc78	7.53565	-2.54129	Mes
BM_W7_E6_L1.sc12	5.76109	-3.10612	Mes
BM_W7_E6_L1.sc27	6.24488	-4.74919	Mes
BM_W7_E6_L1.sc80	7.08849	-4.0276	Mes
BM_W7_E6_L1.sc28	6.23981	-3.7902	Mes
BM_W7_E6_L1.sc3	7.82129	-3.31435	Mes
BM_W7_E6_L1.sc29	6.52522	-3.91937	Mes
BM_W7_E6_L1.sc83	7.50476	-4.59326	Mes
BM_W7_E6_L1.sc33	5.93648	-4.64122	Mes
BM_W7_E6_L1.sc34	6.56829	-2.36379	Mes
BM_W7_E6_L1.sc35	7.8282	-2.88658	Mes
BM_W7_E6_L1.sc37	5.68989	-4.39289	Mes
BM_W7_E6_L1.sc38	6.12972	0.458157	Mes
BM_W7_E6_L1.sc40	6.78416	-3.98979	Mes
BM_W7_E6_L1.sc89	7.82836	-3.30556	Mes
BM_W7_E6_L1.sc41	6.45667	-3.6593	Mes
BM_W7_E6_L1.sc42	8.06384	-2.68485	Mes
BM_W7_E6_L1.sc91	6.34405	-3.95056	Mes
BM_W7_E6_L1.sc45	5.63424	-3.33692	Mes
BM_W7_E6_L1.sc46	6.23338	-2.46748	Mes
BM_W7_E6_L1.sc95	6.75347	-3.47272	Mes
BM_W7_E6_L1.sc96	7.95028	-3.12895	Mes
BM_W7_E6_L1.sc50	5.95559	-4.45657	Mes
BM_W7_E6_L1.sc51	5.98771	-3.72914	Mes
BM_W7_E6_L1.sc52	6.43105	-4.48007	Mes
BM_W7_E6_L1.sc53	6.92881	-2.27247	Mes
BM_W7_E6_L1.sc54	6.78454	-3.18908	Mes
BM_W7_E6_L1.sc56	7.58217	-2.66759	Mes
BM_W7_E6_L1.sc57	7.92154	-2.87652	Mes
BM_W7_E6_L1.sc58	5.92922	-4.38076	Mes
BM_W7_E6_L1.sc59	6.12893	-4.32626	Mes
BM_W7_E6_L1.sc64	6.03988	-4.01621	Mes
BM_W7_E6_L2.sc14	6.70232	-3.97662	Mes
BM_W7_E6_L2.sc15	7.65692	-3.79177	Mes
BM_W7_E6_L2.sc1	6.59359	-3.12928	Mes
BM_W7_E6_L2.sc17	6.55846	-2.92524	Mes
BM_W7_E6_L2.sc73	7.57505	-2.42068	Mes
BM_W7_E6_L2.sc5	6.13528	-2.85707	Mes
BM_W7_E6_L2.sc21	5.84187	-3.47192	Mes
BM_W7_E6_L2.sc22	5.68998	-4.24581	Mes
BM_W7_E6_L2.sc25	6.19962	-2.55856	Mes
BM_W7_E6_L2.sc77	8.02397	-3.866	Mes
BM_W7_E6_L2.sc12	7.07225	-3.55729	Mes
BM_W7_E6_L2.sc4	8.09048	-3.10526	Mes
BM_W7_E6_L2.sc28	6.96849	-2.7434	Mes
BM_W7_E6_L2.sc82	6.22584	-2.67722	Mes
BM_W7_E6_L2.sc31	6.52188	-2.41263	Mes
BM_W7_E6_L2.sc83	6.39076	-2.85751	Mes
BM_W7_E6_L2.sc33	8.32215	-3.10216	Mes
BM_W7_E6_L2.sc37	6.89744	-4.44657	Mes
BM_W7_E6_L2.sc41	7.35198	-2.66869	Mes
BM_W7_E6_L2.sc42	6.61193	-2.02406	Mes
BM_W7_E6_L2.sc9	5.67683	-4.26766	Mes
BM_W7_E6_L2.sc44	6.33444	-3.63451	Mes
BM_W7_E6_L2.sc45	5.88398	-3.82687	Mes
BM_W7_E6_L2.sc11	6.63773	-2.28867	Mes
BM_W7_E6_L2.sc47	5.83194	-4.19079	Mes
BM_W7_E6_L2.sc94	7.86191	-3.52318	Mes
BM_W7_E6_L2.sc49	7.13838	-3.18579	Mes
BM_W7_E6_L2.sc55	8.17553	-2.95931	Mes
BM_W7_E6_L2.sc56	7.04577	-3.63477	Mes
BM_W7_E6_L2.sc57	6.2228	-4.89511	Mes
BM_W7_E6_L2.sc60	6.65568	-3.20665	Mes
BM_W7_E6_L2.sc62	6.65508	-3.75848	Mes
BM_W7_E6_L2.sc63	7.43505	-4.04907	Mes
BM_W7_E6_L2.sc66	7.53776	-3.41473	Mes
BM_W7_E6_L3.sc2	6.57096	-2.77146	Mes
BM_W7_E6_L3.sc13	8.0508	-3.55695	Mes
BM_W7_E6_L3.sc14	6.66437	-3.43625	Mes
BM_W7_E6_L3.sc15	6.5395	-2.89584	Mes
BM_W7_E6_L3.sc16	6.69138	-2.7672	Mes
BM_W7_E6_L3.sc72	7.08417	-3.41426	Mes
BM_W7_E6_L3.sc74	6.72633	-2.81031	Mes
BM_W7_E6_L3.sc6	7.75998	-3.36724	Mes
BM_W7_E6_L3.sc20	6.75169	-3.92375	Mes
BM_W7_E6_L3.sc24	6.72005	-3.715	Mes
BM_W7_E6_L3.sc25	7.04209	-4.88094	Mes
BM_W7_E6_L3.sc78	7.63613	-2.61503	Mes
BM_W7_E6_L3.sc79	7.18424	-3.64258	Mes
BM_W7_E6_L3.sc27	5.83277	-4.35712	Mes
BM_W7_E6_L3.sc4	7.20984	-2.80945	Mes
BM_W7_E6_L3.sc28	6.02667	-3.24271	Mes
BM_W7_E6_L3.sc3	5.89355	-3.3135	Mes
BM_W7_E6_L3.sc29	6.21602	-3.11589	Mes
BM_W7_E6_L3.sc30	5.94347	-4.04092	Mes
BM_W7_E6_L3.sc31	6.00765	-3.68339	Mes
BM_W7_E6_L3.sc83	7.95074	-4.00384	Mes
BM_W7_E6_L3.sc7	7.45883	-3.9118	Mes
BM_W7_E6_L3.sc35	7.62818	-3.91956	Mes
BM_W7_E6_L3.sc87	5.91973	-3.37729	Mes
BM_W7_E6_L3.sc88	7.85342	-2.87275	Mes
BM_W7_E6_L3.sc91	6.07687	-4.30715	Mes
BM_W7_E6_L3.sc45	8.14332	-3.72136	Mes
BM_W7_E6_L3.sc11	6.2495	-2.50009	Mes
BM_W7_E6_L3.sc46	6.06668	-3.85337	Mes
BM_W7_E6_L3.sc47	5.74426	-3.35202	Mes
BM_W7_E6_L3.sc52	5.77357	-4.03051	Mes
BM_W7_E6_L3.sc53	7.2401	-2.72462	Mes
BM_W7_E6_L3.sc54	6.2629	-2.94687	Mes
BM_W7_E6_L3.sc56	7.16258	-4.13288	Mes
BM_W7_E6_L3.sc59	6.67267	-3.441	Mes
BM_W7_E6_L3.sc64	6.80918	-3.48841	Mes
BM_W7_E6_L3.sc66	5.95424	-3.94483	Mes
BM_W7_E6_L4.sc2	6.66109	-2.70813	Mes
BM_W7_E6_L4.sc15	6.59958	-3.44646	Mes
BM_W7_E6_L4.sc16	6.56474	-2.47253	Mes
BM_W7_E6_L4.sc70	7.45865	-3.63503	Mes
BM_W7_E6_L4.sc19	6.10211	-3.63906	Mes
BM_W7_E6_L4.sc6	6.28118	-2.9877	Mes
BM_W7_E6_L4.sc5	6.76098	-3.27106	Mes
BM_W7_E6_L4.sc21	5.9232	-2.99587	Mes
BM_W7_E6_L4.sc22	5.95015	-4.372	Mes
BM_W7_E6_L4.sc25	6.627	-2.37689	Mes
BM_W7_E6_L4.sc26	6.54343	-3.0136	Mes
BM_W7_E6_L4.sc12	6.0021	-3.90997	Mes
BM_W7_E6_L4.sc4	7.14111	-3.1362	Mes
BM_W7_E6_L4.sc81	6.24463	-3.73006	Mes
BM_W7_E6_L4.sc28	6.2209	-4.20621	Mes
BM_W7_E6_L4.sc3	6.3428	-3.19587	Mes
BM_W7_E6_L4.sc29	6.13944	-3.52088	Mes
BM_W7_E6_L4.sc83	6.155	-4.82468	Mes
BM_W7_E6_L4.sc32	6.16324	-3.04815	Mes
BM_W7_E6_L4.sc35	6.53867	-4.00981	Mes
BM_W7_E6_L4.sc40	6.08445	-5.09883	Mes
BM_W7_E6_L4.sc89	7.0871	-2.33364	Mes
BM_W7_E6_L4.sc41	6.43211	-3.09298	Mes
BM_W7_E6_L4.sc42	6.54444	-3.01786	Mes
BM_W7_E6_L4.sc9	6.3455	-3.75449	Mes
BM_W7_E6_L4.sc90	6.56887	-3.00686	Mes
BM_W7_E6_L4.sc47	5.85184	-2.77734	Mes
BM_W7_E6_L4.sc49	6.73944	-2.34072	Mes
BM_W7_E6_L4.sc51	7.29767	-3.78268	Mes
BM_W7_E6_L4.sc53	6.31677	-2.49381	Mes
BM_W7_E6_L4.sc54	6.12486	-3.90542	Mes
BM_W7_E6_L4.sc56	6.92958	-2.89882	Mes
BM_W7_E6_L4.sc59	6.10401	-3.73501	Mes
BM_W7_E6_L4.sc60	7.49455	-3.95382	Mes
BM_W7_E6_L4.sc64	6.14885	-4.12503	Mes
BM_W7_E6_L4.sc67	5.75164	-3.53809	Mes
BM_W7_E6_L5.sc13	6.33395	-3.30764	Mes
BM_W7_E6_L5.sc15	6.80877	-3.60016	Mes
BM_W7_E6_L5.sc72	5.73129	-3.91636	Mes
BM_W7_E6_L5.sc73	7.11953	-2.59238	Mes
BM_W7_E6_L5.sc18	6.54938	-3.41894	Mes
BM_W7_E6_L5.sc74	7.31872	-3.41138	Mes
BM_W7_E6_L5.sc19	7.20711	-2.95212	Mes
BM_W7_E6_L5.sc5	6.58787	-3.08298	Mes
BM_W7_E6_L5.sc21	7.41052	-2.74556	Mes
BM_W7_E6_L5.sc25	6.17926	-2.54449	Mes
BM_W7_E6_L5.sc26	6.50977	-2.41811	Mes
BM_W7_E6_L5.sc78	7.73995	-4.30907	Mes
BM_W7_E6_L5.sc79	6.40525	-3.68392	Mes
BM_W7_E6_L5.sc27	5.69164	-3.91992	Mes
BM_W7_E6_L5.sc80	5.98334	-3.1862	Mes
BM_W7_E6_L5.sc28	5.79261	-2.81153	Mes
BM_W7_E6_L5.sc3	6.29513	-4.11138	Mes
BM_W7_E6_L5.sc82	6.37145	-2.59673	Mes
BM_W7_E6_L5.sc30	7.53215	-3.68884	Mes
BM_W7_E6_L5.sc31	7.07866	-3.66697	Mes
BM_W7_E6_L5.sc83	5.85735	-1.50657	Mes
BM_W7_E6_L5.sc32	7.93299	-3.2299	Mes
BM_W7_E6_L5.sc33	5.95024	-4.3848	Mes
BM_W7_E6_L5.sc85	7.80629	-4.65111	Mes
BM_W7_E6_L5.sc37	7.4244	-3.03023	Mes
BM_W7_E6_L5.sc38	6.10027	-3.98015	Mes
BM_W7_E6_L5.sc88	6.35467	-2.46399	Mes
BM_W7_E6_L5.sc40	7.86614	-3.43134	Mes
BM_W7_E6_L5.sc89	7.94237	-2.79638	Mes
BM_W7_E6_L5.sc42	5.89025	-3.91533	Mes
BM_W7_E6_L5.sc9	6.65054	-3.38787	Mes
BM_W7_E6_L5.sc91	7.52474	-4.56137	Mes
BM_W7_E6_L5.sc11	6.41959	-2.87202	Mes
BM_W7_E6_L5.sc93	6.81326	-3.06003	Mes
BM_W7_E6_L5.sc48	5.94534	-3.68656	Mes
BM_W7_E6_L5.sc49	6.09463	-5.4862	Mes
BM_W7_E6_L5.sc96	6.24555	-3.36523	Mes
BM_W7_E6_L5.sc53	6.28942	-3.26671	Mes
BM_W7_E6_L5.sc56	6.44108	-3.21118	Mes
BM_W7_E6_L5.sc57	5.83255	-3.37029	Mes
BM_W7_E6_L5.sc58	5.73607	-4.07852	Mes
BM_W7_E6_L5.sc61	6.7205	-4.00621	Mes
BM_W7_E6_L5.sc65	6.38714	-3.3604	Mes
BM_W7_E6_L5.sc66	6.95269	-3.98942	Mes
BM_W7_E6_L5.sc67	7.1843	-3.41217	Mes
BM_W7_E1_L1.sc1	8.20587	-3.17967	Mes
BM_W7_E1_L1.sc26	7.67835	-2.43769	Mes
BM_W7_E1_L1.sc30	6.00999	-3.74994	Mes
BM_W7_E1_L1.sc31	8.77924	-4.29909	Mes
BM_W7_E1_L1.sc32	8.10933	-2.80804	Mes
BM_W7_E1_L1.sc46	7.53688	-3.12385	Mes
BM_W7_E2_L1.sc13	5.97381	-4.3149	Mes
BM_W7_E2_L1.sc1	7.63054	-4.00494	Mes
BM_W7_E2_L1.sc10	7.53932	-2.74375	Mes
BM_W7_E2_L1.sc18	7.41258	-2.48766	Mes
BM_W7_E2_L1.sc19	7.35187	-2.62986	Mes
BM_W7_E2_L1.sc25	6.93598	-3.68773	Mes
BM_W7_E2_L1.sc26	7.60893	-2.68701	Mes
BM_W7_E2_L1.sc27	5.92665	-2.90905	Mes
BM_W7_E2_L1.sc28	6.45324	-2.58261	Mes
BM_W7_E2_L1.sc29	6.93276	-4.02821	Mes
BM_W7_E2_L1.sc32	7.42888	-2.73184	Mes
BM_W7_E2_L1.sc7	7.71847	-4.48123	Mes
BM_W7_E2_L1.sc35	7.57678	-2.8309	Mes
BM_W7_E2_L1.sc37	7.92796	-4.172	Mes
BM_W7_E2_L1.sc39	7.03005	-3.12011	Mes
BM_W7_E2_L1.sc40	5.8428	-3.05668	Mes
BM_W7_E3_L1.sc2	6.98603	-3.30598	Mes
BM_W7_E3_L1.sc14	6.92489	-3.75539	Mes
BM_W7_E3_L1.sc5	6.91515	-3.69711	Mes
BM_W7_E3_L1.sc23	6.94483	-2.36153	Mes
BM_W7_E3_L1.sc7	7.37902	-3.59227	Mes
BM_W7_E3_L1.sc35	7.35351	-3.87034	Mes
BM_W7_E3_L1.sc37	6.15403	-3.25094	Mes
BM_W7_E3_L1.sc41	6.84471	-3.69749	Mes
BM_W7_E3_L1.sc9	6.78427	-2.31078	Mes
BM_W7_E3_L1.sc45	6.91977	-2.4747	Mes
BM_W7_E3_L1.sc11	6.41294	-2.63156	Mes
BM_W7_E3_L2.sc75	6.71893	-2.28969	Mes
BM_W7_E3_L2.sc76	6.10875	-2.84161	Mes
BM_W7_E3_L2.sc93	6.99615	-2.81264	Mes
BM_W7_E3_L2.sc50	6.91909	-2.65089	Mes
BM_W7_E3_L2.sc52	6.88433	-2.69878	Mes
BM_W7_E3_L2.sc65	6.17756	-3.36698	Mes
BM_W7_E4_L1.sc72	7.93522	-3.95466	Mes
BM_W7_E4_L1.sc74	7.3503	-2.85876	Mes
BM_W7_E4_L1.sc76	8.05771	-4.17593	Mes
BM_W7_E4_L1.sc82	7.59278	-4.33599	Mes
BM_W7_E4_L1.sc83	6.82415	-2.31591	Mes
BM_W7_E4_L1.sc84	7.20962	-4.58356	Mes
BM_W7_E4_L1.sc87	6.84162	-2.88826	Mes
BM_W7_E4_L1.sc88	7.56141	-3.26176	Mes
BM_W7_E4_L1.sc95	8.15849	-4.21065	Mes
BM_W7_E4_L1.sc96	8.11116	-4.16485	Mes
BM_W7_E4_L1.sc50	6.44481	-3.79265	Mes
BM_W7_E4_L1.sc54	6.81544	-2.22805	Mes
BM_W7_E4_L1.sc55	6.44258	-5.25147	Mes
BM_W7_E4_L1.sc60	6.17335	-2.63945	Mes
BM_W7_E4_L1.sc66	7.84535	-3.26603	Mes
BM_W7_E5_L1.sc16	6.47969	-2.26729	Mes
BM_W7_E5_L1.sc17	6.68399	-2.9167	Mes
BM_W7_E5_L1.sc5	7.27164	-4.08644	Mes
BM_W7_E5_L1.sc21	7.42682	-2.75165	Mes
BM_W7_E5_L1.sc27	7.92212	-4.34765	Mes
BM_W7_E5_L1.sc4	7.04155	-3.30261	Mes
BM_W7_E5_L1.sc3	7.27373	-3.0713	Mes
BM_W7_E5_L1.sc31	5.83781	-3.79858	Mes
BM_W7_E5_L1.sc32	7.8209	-4.13864	Mes
BM_W7_E5_L1.sc34	7.4742	-2.86228	Mes
BM_W7_E5_L1.sc35	6.75345	-3.04669	Mes
BM_W7_E5_L1.sc38	7.38741	-4.5598	Mes
BM_W7_E5_L1.sc39	6.01862	-3.36017	Mes
BM_W7_E5_L1.sc42	7.50542	-4.3202	Mes
BM_W7_E5_L1.sc44	7.13937	-2.87632	Mes
BM_W7_E5_L1.sc46	7.4424	-2.61747	Mes
BM_W7_E5_L1.sc55	6.58434	-3.65402	Mes
BM_W8_E3_L2.sc13	5.13583	-1.63543	Mes
BM_W8_E3_L2.sc71	4.48183	-1.11328	Mes
BM_W8_E3_L2.sc75	4.43782	-1.26814	Mes
BM_W8_E3_L2.sc45	4.07755	-0.906952	Mes
BM_W8_E3_L2.sc58	4.12596	-0.996206	Mes
BM_W8_E3_L3.sc22	3.82851	-0.424166	Mes
BM_W8_E3_L3.sc39	3.91193	-0.328837	Mes
BM_W8_E3_L3.sc88	4.58644	-0.349166	Mes
BM_W8_E3_L3.sc90	4.33499	-0.322834	Mes
BM_W8_E3_L3.sc52	4.40051	-0.338519	Mes
BM_W8_E3_L3.sc53	5.06078	-0.698947	Mes
BM_W8_E3_L3.sc54	5.66337	-0.705592	Mes
BM_W8_E3_L3.sc63	4.91384	-0.539057	Mes
BM_W8_E2_L1.sc89	4.62275	-0.89471	Mes
BM_W8_E2_L1.sc62	3.88498	-0.362397	Mes
BM_W8_E2_L2.sc70	4.53298	-0.748164	Mes
BM_W9_E5_L1.sc27	4.32234	-0.992188	Mes
BM_W9_E5_L3.sc34	4.56734	-0.662801	Mes
BM_W9_E5_L3.sc35	4.1841	-0.485195	Mes
BM_W9_E5_L3.sc68	3.81432	-0.351833	Mes
BM_W9_E2_L1.sc45	4.14642	-0.498664	Mes
BM_W9_E4_L1.sc16	4.08308	-0.574711	Mes
BM_W6_E1_L1.sc42	4.1484	-0.524517	Mes
BM_W6_E1_L1.sc45	4.12172	-0.791705	Mes
BM_W7_E6_L1.sc69	4.62513	-0.994864	Mes
BM_W7_E6_L1.sc70	4.59199	-0.750394	Mes
BM_W7_E6_L1.sc18	4.13565	-0.427227	Mes
BM_W7_E6_L1.sc20	4.61864	-0.867358	Mes
BM_W7_E6_L1.sc31	4.4199	-0.60341	Mes
BM_W7_E6_L1.sc39	3.8299	-0.381457	Mes
BM_W7_E6_L1.sc68	4.21623	-0.746152	Mes
BM_W7_E6_L2.sc81	4.01833	-0.498736	Mes
BM_W7_E6_L2.sc36	4.18613	-0.856209	Mes
BM_W7_E6_L2.sc85	3.8526	-0.381865	Mes
BM_W7_E6_L2.sc38	3.66773	-0.415284	Mes
BM_W7_E6_L2.sc51	3.92274	-0.612714	Mes
BM_W7_E6_L2.sc53	4.57275	-0.665607	Mes
BM_W7_E6_L2.sc54	3.79011	-0.457571	Mes
BM_W7_E6_L2.sc67	5.28274	-1.10946	Mes
BM_W7_E6_L3.sc69	4.3894	-0.748942	Mes
BM_W7_E6_L3.sc10	4.31965	-0.525715	Mes
BM_W7_E6_L3.sc21	4.64162	-0.794839	Mes
BM_W7_E6_L3.sc80	3.96892	-0.400212	Mes
BM_W7_E6_L3.sc8	3.78492	-0.364683	Mes
BM_W7_E6_L3.sc37	3.96895	-0.537303	Mes
BM_W7_E6_L3.sc41	4.43062	-0.81909	Mes
BM_W7_E6_L3.sc42	5.10159	-0.924999	Mes
BM_W7_E6_L3.sc9	4.33863	-0.490122	Mes
BM_W7_E6_L3.sc43	5.56481	-1.20022	Mes
BM_W7_E6_L3.sc65	3.8092	-0.356334	Mes
BM_W7_E6_L4.sc14	3.97019	-0.561436	Mes
BM_W7_E6_L4.sc71	5.19589	-1.09345	Mes
BM_W7_E6_L4.sc58	5.30088	-1.2965	Mes
BM_W7_E6_L4.sc62	5.15912	-1.02458	Mes
BM_W7_E6_L5.sc24	4.63898	-0.754826	Mes
BM_W7_E6_L5.sc81	4.518	-0.755101	Mes
BM_W7_E6_L5.sc87	3.67925	-0.470666	Mes
BM_W7_E6_L5.sc90	4.46182	-0.497516	Mes
BM_W7_E6_L5.sc50	3.71602	-0.407457	Mes
BM_W7_E6_L5.sc51	4.51813	-0.698283	Mes
BM_W7_E6_L5.sc54	5.21328	-1.20145	Mes
BM_W7_E6_L5.sc64	3.77566	-0.457938	Mes
BM_W7_E1_L1.sc41	4.18683	-0.602805	Mes
BM_W7_E2_L1.sc21	4.49146	-0.812504	Mes
BM_W7_E2_L1.sc38	3.91201	-0.476922	Mes
BM_W7_E3_L1.sc32	4.69949	-0.875215	Mes
BM_W7_E3_L1.sc8	3.93317	-0.626242	Mes
BM_W7_E3_L2.sc56	3.91698	-0.465513	Mes
BM_W7_E3_L2.sc67	4.25384	-0.504263	Mes
BM_W7_E4_L1.sc52	4.34496	-0.416983	Mes
BM_W7_E4_L1.sc64	4.25935	-0.775541	Mes
BM_W7_E5_L1.sc15	4.5552	-0.733378	Mes
BM_W7_E5_L1.sc10	4.36012	-0.633239	Mes
BM_W7_E5_L1.sc6	4.34932	-0.809465	Mes
BM_W7_E5_L1.sc22	3.68296	-0.4526	Mes
BM_W7_E5_L1.sc25	4.7161	-0.727177	Mes
BM_W7_E5_L1.sc26	3.92219	-0.553469	Mes
BM_W7_E5_L1.sc11	3.85179	-0.397477	Mes
BM_W7_E5_L1.sc50	5.27551	-1.36342	Mes
BM_W7_E5_L1.sc51	4.34801	-0.617499	Mes
BM_W7_E5_L1.sc54	4.56676	-0.733051	Mes
BM_W8_E3_L2.sc25	5.8827	2.15669	Mes
BM_W8_E3_L3.sc2	6.27062	0.822633	Mes
BM_W8_E3_L3.sc13	6.17991	1.69994	Mes
BM_W8_E3_L3.sc14	6.11891	0.668375	Mes
BM_W8_E3_L3.sc15	6.06365	1.75267	Mes
BM_W8_E3_L3.sc1	6.04033	1.83771	Mes
BM_W8_E3_L3.sc69	6.21737	1.66981	Mes
BM_W8_E3_L3.sc70	6.26965	0.958859	Mes
BM_W8_E3_L3.sc71	5.86984	1.58518	Mes
BM_W8_E3_L3.sc17	6.23124	1.75892	Mes
BM_W8_E3_L3.sc73	6.27128	1.52627	Mes
BM_W8_E3_L3.sc74	6.30735	0.311693	Mes
BM_W8_E3_L3.sc75	5.85869	0.963183	Mes
BM_W8_E3_L3.sc19	6.17077	1.81843	Mes
BM_W8_E3_L3.sc5	5.96004	1.34502	Mes
BM_W8_E3_L3.sc20	6.02323	1.74662	Mes
BM_W8_E3_L3.sc24	6.18813	0.67998	Mes
BM_W8_E3_L3.sc25	6.04642	1.92223	Mes
BM_W8_E3_L3.sc26	5.98003	1.70545	Mes
BM_W8_E3_L3.sc78	6.31567	1.42733	Mes
BM_W8_E3_L3.sc79	6.32196	1.53071	Mes
BM_W8_E3_L3.sc12	6.03111	1.98485	Mes
BM_W8_E3_L3.sc27	6.082	1.60236	Mes
BM_W8_E3_L3.sc4	5.88272	2.03431	Mes
BM_W8_E3_L3.sc3	5.89666	1.67007	Mes
BM_W8_E3_L3.sc30	6.22676	1.25652	Mes
BM_W8_E3_L3.sc31	6.05029	1.67967	Mes
BM_W8_E3_L3.sc83	6.23436	1.37731	Mes
BM_W8_E3_L3.sc32	6.16363	1.69873	Mes
BM_W8_E3_L3.sc7	6.21059	0.817124	Mes
BM_W8_E3_L3.sc35	6.26005	1.17611	Mes
BM_W8_E3_L3.sc85	6.40601	1.50975	Mes
BM_W8_E3_L3.sc37	6.10479	1.08757	Mes
BM_W8_E3_L3.sc86	6.25194	1.26249	Mes
BM_W8_E3_L3.sc38	5.84437	1.61037	Mes
BM_W8_E3_L3.sc87	5.93328	1.41335	Mes
BM_W8_E3_L3.sc40	6.00233	1.68654	Mes
BM_W8_E3_L3.sc89	6.23116	0.667804	Mes
BM_W8_E3_L3.sc42	6.22603	1.62574	Mes
BM_W8_E3_L3.sc91	6.37954	1.48884	Mes
BM_W8_E3_L3.sc43	6.41316	1.28909	Mes
BM_W8_E3_L3.sc44	6.14902	0.668372	Mes
BM_W8_E3_L3.sc45	6.07434	1.31708	Mes
BM_W8_E3_L3.sc11	5.89844	1.77732	Mes
BM_W8_E3_L3.sc92	6.39281	1.63084	Mes
BM_W8_E3_L3.sc46	5.82846	1.90912	Mes
BM_W8_E3_L3.sc47	6.20535	1.42227	Mes
BM_W8_E3_L3.sc48	6.27224	1.31512	Mes
BM_W8_E3_L3.sc94	5.94385	1.98216	Mes
BM_W8_E3_L3.sc95	5.87019	2.05953	Mes
BM_W8_E3_L3.sc96	5.81583	1.64359	Mes
BM_W8_E3_L3.sc50	6.22636	0.717802	Mes
BM_W8_E3_L3.sc51	6.2224	0.955509	Mes
BM_W8_E3_L3.sc55	6.15639	0.954574	Mes
BM_W8_E3_L3.sc56	5.74433	1.55813	Mes
BM_W8_E3_L3.sc57	6.11755	2.12268	Mes
BM_W8_E3_L3.sc60	6.26084	0.670585	Mes
BM_W8_E3_L3.sc61	5.96685	1.88136	Mes
BM_W8_E3_L3.sc62	6.36129	1.47695	Mes
BM_W8_E3_L3.sc64	6.15158	1.63218	Mes
BM_W8_E3_L3.sc65	6.21151	0.577122	Mes
BM_W8_E3_L3.sc66	5.91575	1.83093	Mes
BM_W8_E3_L3.sc67	6.12844	1.90226	Mes
BM_W8_E1_L1.sc2	6.12024	1.79877	Mes
BM_W8_E2_L1.sc65	6.16845	1.64112	Mes
BM_W8_E2_L2.sc13	6.32487	2.3613	Mes
BM_W8_E2_L2.sc95	6.01001	1.8418	Mes
BM_W9_E5_L2.sc80	6.00758	1.98165	Mes
BM_W9_E5_L2.sc30	6.10796	2.21527	Mes
BM_W9_E5_L2.sc88	5.97536	1.80126	Mes
BM_W9_E5_L2.sc9	5.92725	2.10054	Mes
BM_W9_E5_L3.sc6	6.3911	1.49132	Mes
BM_W9_E5_L3.sc86	6.15258	0.901741	Mes
BM_W9_E5_L3.sc52	6.2531	1.78909	Mes
BM_W9_E2_L1.sc13	6.07655	1.70022	Mes
BM_W9_E4_L1.sc95	6.22765	1.68112	Mes
BM_W9_E4_L1.sc52	5.99065	1.81897	Mes
BM_W11_E2_L2.sc14	6.02272	1.78802	Mes
BM_W6_E1_L1.sc47	6.03041	1.69875	Mes
BM_W7_E6_L1.sc86	5.9858	1.8601	Mes
BM_W7_E6_L1.sc65	6.03625	2.07295	Mes
BM_W7_E6_L2.sc88	6.24302	1.48688	Mes
BM_W7_E6_L4.sc79	5.91803	2.12196	Mes
BM_W7_E6_L4.sc31	6.39438	1.42165	Mes
BM_W7_E6_L4.sc63	6.1219	1.88682	Mes
BM_W7_E6_L5.sc12	5.98615	1.78349	Mes
BM_W7_E2_L1.sc16	6.15147	1.70998	Mes
BM_W7_E3_L1.sc38	5.93383	2.16912	Mes
BM_W7_E3_L2.sc83	6.26298	1.32193	Mes
BM_W8_E3_L1.sc79	10.2001	6.05464	Mes
BM_W8_E3_L1.sc30	10.9959	6.12512	Mes
BM_W8_E3_L1.sc83	10.1268	7.40913	Mes
BM_W8_E3_L1.sc84	11.284	6.56085	Mes
BM_W8_E3_L1.sc9	10.5653	7.61864	Mes
BM_W8_E3_L1.sc47	10.0696	7.74275	Mes
BM_W8_E3_L1.sc57	10.3956	6.01977	Mes
BM_W8_E3_L1.sc59	10.0545	8.50415	Mes
BM_W8_E3_L2.sc23	9.5958	6.2688	Mes
BM_W8_E3_L2.sc9	10.0191	8.72112	Mes
BM_W8_E3_L2.sc90	9.69845	7.12928	Mes
BM_W8_E3_L2.sc92	10.6023	6.07154	Mes
BM_W8_E3_L2.sc65	10.6003	7.18347	Mes
BM_W8_E3_L3.sc16	8.40211	6.67923	Mes
BM_W8_E3_L3.sc6	8.34828	6.78358	Mes
BM_W8_E3_L3.sc81	8.3969	6.62588	Mes
BM_W8_E3_L3.sc28	8.31501	6.73106	Mes
BM_W8_E3_L3.sc9	8.2717	6.77378	Mes
BM_W8_E3_L3.sc49	8.58496	6.58639	Mes
BM_W8_E3_L3.sc58	8.39384	6.81793	Mes
BM_W8_E1_L1.sc14	10.6528	6.48084	Mes
BM_W8_E1_L1.sc16	10.2747	8.35928	Mes
BM_W8_E1_L1.sc10	8.142	6.66949	Mes
BM_W8_E1_L1.sc21	10.0403	6.1736	Mes
BM_W8_E1_L1.sc27	10.1598	6.27874	Mes
BM_W8_E1_L1.sc4	9.94063	7.09108	Mes
BM_W8_E1_L1.sc3	9.73104	6.44279	Mes
BM_W8_E1_L1.sc40	10.4433	7.19057	Mes
BM_W8_E1_L1.sc41	10.1957	6.76135	Mes
BM_W8_E1_L1.sc42	10.1865	8.5028	Mes
BM_W8_E1_L1.sc44	10.301	6.65339	Mes
BM_W8_E1_L1.sc48	9.77094	6.22405	Mes
BM_W8_E1_L1.sc50	8.5351	6.89451	Mes
BM_W8_E1_L1.sc52	11.3663	6.66148	Mes
BM_W8_E2_L1.sc5	9.06062	6.50964	Mes
BM_W8_E2_L1.sc33	10.33	6.60471	Mes
BM_W8_E2_L1.sc35	10.239	8.59314	Mes
BM_W8_E2_L1.sc87	9.35831	6.72221	Mes
BM_W8_E2_L1.sc88	9.97754	7.20744	Mes
BM_W8_E2_L1.sc92	10.797	6.38841	Mes
BM_W8_E2_L1.sc52	9.20343	7.00827	Mes
BM_W8_E2_L2.sc14	11.1581	6.47729	Mes
BM_W8_E2_L2.sc15	10.1392	6.61632	Mes
BM_W8_E2_L2.sc71	10.0583	6.10951	Mes
BM_W8_E2_L2.sc17	10.5293	6.74343	Mes
BM_W8_E2_L2.sc72	10.0022	7.34566	Mes
BM_W8_E2_L2.sc19	11.316	6.48856	Mes
BM_W8_E2_L2.sc6	11.1539	7.10136	Mes
BM_W8_E2_L2.sc5	10.7288	5.95169	Mes
BM_W8_E2_L2.sc24	10.1806	6.73848	Mes
BM_W8_E2_L2.sc79	9.17019	7.05688	Mes
BM_W8_E2_L2.sc27	9.85014	6.73242	Mes
BM_W8_E2_L2.sc4	10.3894	8.48195	Mes
BM_W8_E2_L2.sc28	10.2625	5.98171	Mes
BM_W8_E2_L2.sc29	10.3399	8.39676	Mes
BM_W8_E2_L2.sc82	8.89781	6.78101	Mes
BM_W8_E2_L2.sc30	10.1189	8.05524	Mes
BM_W8_E2_L2.sc31	10.2656	6.90316	Mes
BM_W8_E2_L2.sc84	9.16129	6.76589	Mes
BM_W8_E2_L2.sc7	10.4734	6.33546	Mes
BM_W8_E2_L2.sc34	8.62868	6.4914	Mes
BM_W8_E2_L2.sc36	9.14331	6.78748	Mes
BM_W8_E2_L2.sc37	9.98289	6.55978	Mes
BM_W8_E2_L2.sc38	9.03309	6.80164	Mes
BM_W8_E2_L2.sc40	10.5459	6.12574	Mes
BM_W8_E2_L2.sc41	10.0187	6.78907	Mes
BM_W8_E2_L2.sc44	9.29007	6.57839	Mes
BM_W8_E2_L2.sc92	9.24462	6.85319	Mes
BM_W8_E2_L2.sc93	10.5493	6.2927	Mes
BM_W8_E2_L2.sc47	10.9141	6.75768	Mes
BM_W8_E2_L2.sc49	10.4412	8.75265	Mes
BM_W8_E2_L2.sc96	8.17444	6.61127	Mes
BM_W8_E2_L2.sc51	10.5264	6.20722	Mes
BM_W8_E2_L2.sc52	10.3296	6.24531	Mes
BM_W8_E2_L2.sc54	8.31179	6.6698	Mes
BM_W8_E2_L2.sc56	8.90396	6.58858	Mes
BM_W8_E2_L2.sc57	10.8079	6.22798	Mes
BM_W8_E2_L2.sc58	10.9739	7.04431	Mes
BM_W8_E2_L2.sc59	9.69141	7.16172	Mes
BM_W8_E2_L2.sc60	10.8733	6.85968	Mes
BM_W8_E2_L2.sc61	11.1105	6.38153	Mes
BM_W8_E2_L2.sc62	10.1574	6.45495	Mes
BM_W8_E2_L2.sc63	10.3638	6.25716	Mes
BM_W8_E2_L2.sc64	8.22059	6.62013	Mes
BM_W8_E2_L2.sc65	11.0488	7.05823	Mes
BM_W8_E2_L2.sc66	10.6034	6.58294	Mes
BM_W8_E2_L2.sc68	8.62952	6.94663	Mes
BM_W9_E5_L1.sc18	10.3125	8.07577	Mes
BM_W9_E5_L1.sc19	9.44343	6.61637	Mes
BM_W9_E5_L1.sc22	9.68104	7.37024	Mes
BM_W9_E5_L1.sc3	10.9505	7.56176	Mes
BM_W9_E5_L1.sc41	10.2671	7.48515	Mes
BM_W9_E5_L1.sc44	9.99823	8.63279	Mes
BM_W9_E5_L1.sc47	9.9549	7.61312	Mes
BM_W9_E5_L1.sc55	11.143	7.21307	Mes
BM_W9_E5_L1.sc61	10.5696	7.17692	Mes
BM_W9_E5_L2.sc2	10.1767	6.38233	Mes
BM_W9_E5_L2.sc14	10.1976	8.70361	Mes
BM_W9_E5_L2.sc1	10.1717	7.66477	Mes
BM_W9_E5_L2.sc17	10.5952	6.52825	Mes
BM_W9_E5_L2.sc10	10.0829	8.6824	Mes
BM_W9_E5_L2.sc18	10.336	7.98368	Mes
BM_W9_E5_L2.sc6	10.4449	6.38161	Mes
BM_W9_E5_L2.sc5	10.0259	7.14622	Mes
BM_W9_E5_L2.sc25	10.3074	7.37199	Mes
BM_W9_E5_L2.sc77	8.63659	6.54486	Mes
BM_W9_E5_L2.sc26	9.48286	7.29611	Mes
BM_W9_E5_L2.sc78	9.93655	6.39568	Mes
BM_W9_E5_L2.sc12	10.074	7.73222	Mes
BM_W9_E5_L2.sc82	10.0705	8.48417	Mes
BM_W9_E5_L2.sc31	9.93056	5.99872	Mes
BM_W9_E5_L2.sc83	10.2629	7.8971	Mes
BM_W9_E5_L2.sc32	10.5771	6.54831	Mes
BM_W9_E5_L2.sc84	10.0973	7.40351	Mes
BM_W9_E5_L2.sc33	10.3266	7.98916	Mes
BM_W9_E5_L2.sc7	9.28658	6.93995	Mes
BM_W9_E5_L2.sc36	9.952	5.98641	Mes
BM_W9_E5_L2.sc87	10.3265	8.43647	Mes
BM_W9_E5_L2.sc39	9.50051	6.13857	Mes
BM_W9_E5_L2.sc89	10.9399	7.33324	Mes
BM_W9_E5_L2.sc90	10.4068	6.3926	Mes
BM_W9_E5_L2.sc43	9.16571	6.50562	Mes
BM_W9_E5_L2.sc44	8.04822	6.38405	Mes
BM_W9_E5_L2.sc46	9.90847	6.88703	Mes
BM_W9_E5_L2.sc48	10.0691	6.05226	Mes
BM_W9_E5_L2.sc94	10.031	7.5268	Mes
BM_W9_E5_L2.sc49	11.3421	6.65609	Mes
BM_W9_E5_L2.sc96	9.92708	8.30482	Mes
BM_W9_E5_L2.sc51	10.2786	7.61605	Mes
BM_W9_E5_L2.sc52	11.0043	6.56097	Mes
BM_W9_E5_L2.sc54	9.84946	8.17408	Mes
BM_W9_E5_L2.sc56	10.6135	6.52231	Mes
BM_W9_E5_L2.sc64	10.3281	8.0188	Mes
BM_W9_E5_L3.sc71	10.1363	5.91487	Mes
BM_W9_E5_L3.sc74	9.56617	7.67959	Mes
BM_W9_E5_L3.sc22	9.73594	6.16836	Mes
BM_W9_E5_L3.sc23	8.39247	6.72083	Mes
BM_W9_E5_L3.sc76	10.7791	6.74106	Mes
BM_W9_E5_L3.sc28	9.40091	6.02175	Mes
BM_W9_E5_L3.sc85	9.93599	5.99925	Mes
BM_W9_E5_L3.sc89	9.54522	6.0045	Mes
BM_W9_E5_L3.sc9	8.9466	6.29047	Mes
BM_W9_E5_L3.sc46	9.57888	6.13606	Mes
BM_W9_E5_L3.sc49	8.30014	6.72744	Mes
BM_W9_E5_L3.sc53	9.0824	6.21544	Mes
BM_W9_E5_L3.sc55	9.15607	6.57312	Mes
BM_W9_E5_L3.sc61	9.72271	5.92052	Mes
BM_W9_E5_L4.sc2	10.8602	6.08066	Mes
BM_W9_E5_L4.sc13	10.0872	8.73694	Mes
BM_W9_E5_L4.sc6	9.854	7.74299	Mes
BM_W9_E5_L4.sc25	10.3839	5.95941	Mes
BM_W9_E5_L4.sc80	10.4801	6.21447	Mes
BM_W9_E5_L4.sc3	11.0629	6.1986	Mes
BM_W9_E5_L4.sc85	10.5925	5.96486	Mes
BM_W9_E5_L4.sc90	10.4101	6.02452	Mes
BM_W9_E5_L4.sc11	9.9229	7.63184	Mes
BM_W9_E5_L4.sc49	10.5377	6.43153	Mes
BM_W9_E5_L4.sc95	10.858	6.0247	Mes
BM_W9_E5_L4.sc50	10.3509	8.52171	Mes
BM_W9_E5_L4.sc54	11.1701	6.46411	Mes
BM_W9_E5_L4.sc57	8.3457	6.58226	Mes
BM_W9_E5_L4.sc58	10.2235	8.61258	Mes
BM_W9_E5_L4.sc68	10.4981	5.92575	Mes
BM_W9_E1_L1.sc2	10.2121	8.52122	Mes
BM_W9_E1_L1.sc15	11.2829	6.82284	Mes
BM_W9_E1_L1.sc6	9.95621	6.32861	Mes
BM_W9_E1_L1.sc20	11.3044	6.82045	Mes
BM_W9_E1_L1.sc27	8.48539	6.65937	Mes
BM_W9_E1_L1.sc4	9.39792	7.10666	Mes
BM_W9_E1_L1.sc3	9.59889	7.08695	Mes
BM_W9_E1_L1.sc33	8.89421	6.74776	Mes
BM_W9_E1_L1.sc7	9.92511	6.38687	Mes
BM_W9_E2_L1.sc2	11.1845	7.00551	Mes
BM_W9_E2_L1.sc14	10.2683	8.58395	Mes
BM_W9_E2_L1.sc16	9.82667	7.8789	Mes
BM_W9_E2_L1.sc18	10.6164	5.95167	Mes
BM_W9_E2_L1.sc6	10.4059	6.74861	Mes
BM_W9_E2_L1.sc5	10.2006	6.64948	Mes
BM_W9_E2_L1.sc20	10.9987	6.45612	Mes
BM_W9_E2_L1.sc21	10.7827	6.24292	Mes
BM_W9_E2_L1.sc27	9.02062	6.79652	Mes
BM_W9_E2_L1.sc30	10.1571	6.06815	Mes
BM_W9_E2_L1.sc31	11.1129	7.28589	Mes
BM_W9_E2_L1.sc7	10.9213	6.3376	Mes
BM_W9_E2_L1.sc8	10.0958	5.99682	Mes
BM_W9_E2_L1.sc37	10.4935	6.45128	Mes
BM_W9_E2_L1.sc39	10.1082	5.89548	Mes
BM_W9_E2_L1.sc41	9.44624	6.91988	Mes
BM_W9_E2_L1.sc43	10.5984	6.38959	Mes
BM_W9_E2_L1.sc47	10.1521	8.68353	Mes
BM_W9_E2_L1.sc50	11.2118	6.75311	Mes
BM_W9_E2_L2.sc69	9.77104	6.69702	Mes
BM_W9_E2_L2.sc70	9.94545	7.46978	Mes
BM_W9_E2_L2.sc73	9.7802	7.10212	Mes
BM_W9_E2_L2.sc74	9.40547	7.02157	Mes
BM_W9_E2_L2.sc75	9.92649	6.80541	Mes
BM_W9_E2_L2.sc79	9.48184	6.72026	Mes
BM_W9_E2_L2.sc80	10.0202	6.59521	Mes
BM_W9_E2_L2.sc88	11.2503	7.15534	Mes
BM_W9_E2_L2.sc89	11.0466	6.36667	Mes
BM_W9_E2_L2.sc90	11.2767	6.95657	Mes
BM_W9_E2_L2.sc53	9.31529	6.93309	Mes
BM_W9_E2_L2.sc54	8.19008	6.58213	Mes
BM_W9_E2_L2.sc55	10.0782	8.59025	Mes
BM_W9_E2_L2.sc56	9.71601	7.80657	Mes
BM_W9_E2_L2.sc58	9.87561	6.47635	Mes
BM_W9_E2_L2.sc59	9.3975	6.67703	Mes
BM_W9_E2_L2.sc60	9.06538	6.41884	Mes
BM_W9_E2_L2.sc61	9.65792	6.55788	Mes
BM_W9_E2_L2.sc62	9.52029	6.78549	Mes
BM_W9_E2_L2.sc63	8.35098	6.72145	Mes
BM_W9_E2_L2.sc64	9.4784	7.03141	Mes
BM_W9_E2_L2.sc66	9.628	6.7199	Mes
BM_W9_E2_L2.sc68	9.23996	6.4596	Mes
BM_W9_E3_L1.sc81	11.1941	6.86461	Mes
BM_W9_E3_L1.sc88	9.71103	6.33125	Mes
BM_W9_E3_L1.sc91	9.33458	7.11023	Mes
BM_W9_E3_L1.sc54	8.26161	6.68581	Mes
BM_W9_E3_L1.sc57	10.5859	6.79168	Mes
BM_W9_E3_L1.sc63	10.2661	8.47573	Mes
BM_W9_E3_L1.sc64	10.4081	6.12563	Mes
BM_W9_E4_L1.sc1	8.63767	6.60367	Mes
BM_W9_E4_L1.sc17	8.36462	6.70622	Mes
BM_W9_E4_L1.sc10	10.4001	6.63848	Mes
BM_W9_E4_L1.sc74	9.07607	6.41205	Mes
BM_W9_E4_L1.sc75	8.698	6.68643	Mes
BM_W9_E4_L1.sc19	9.48539	7.52795	Mes
BM_W9_E4_L1.sc6	9.34556	6.41551	Mes
BM_W9_E4_L1.sc22	10.1662	8.62394	Mes
BM_W9_E4_L1.sc26	10.8153	7.25893	Mes
BM_W9_E4_L1.sc81	10.4383	6.24103	Mes
BM_W9_E4_L1.sc29	10.0389	8.40386	Mes
BM_W9_E4_L1.sc82	10.4485	6.04047	Mes
BM_W9_E4_L1.sc31	11.1582	6.84842	Mes
BM_W9_E4_L1.sc83	10.8125	6.30673	Mes
BM_W9_E4_L1.sc35	10.0451	6.41885	Mes
BM_W9_E4_L1.sc37	8.75773	7.14341	Mes
BM_W9_E4_L1.sc39	10.4647	6.7708	Mes
BM_W9_E4_L1.sc9	10.897	6.13204	Mes
BM_W9_E4_L1.sc92	10.666	6.83932	Mes
BM_W9_E4_L1.sc46	10.4846	8.25065	Mes
BM_W9_E4_L1.sc47	10.6741	6.44349	Mes
BM_W9_E4_L1.sc96	10.2759	6.46398	Mes
BM_W9_E4_L1.sc55	9.14853	6.56178	Mes
BM_W9_E4_L1.sc60	10.7556	5.95891	Mes
BM_W9_E4_L1.sc61	9.89257	7.54242	Mes
BM_W9_E4_L1.sc62	10.8487	6.15779	Mes
BM_W9_E4_L1.sc64	8.53757	6.95261	Mes
BM_W11_E2_L2.sc13	9.05122	6.96974	Mes
BM_W11_E2_L2.sc27	9.442	6.31906	Mes
BM_W11_E2_L2.sc31	10.2145	8.55039	Mes
BM_W11_E2_L2.sc33	11.3392	6.99603	Mes
BM_W11_E2_L2.sc85	10.3588	6.49781	Mes
BM_W11_E2_L2.sc39	8.26796	6.7391	Mes
BM_W11_E2_L2.sc40	10.3288	8.58401	Mes
BM_W11_E2_L2.sc51	10.0058	5.97579	Mes
BM_W11_E2_L2.sc54	10.6813	6.62524	Mes
BM_W11_E2_L2.sc63	10.0882	8.24061	Mes
BM_W11_E2_L2.sc65	10.7318	6.72912	Mes
BM_W11_E1_L1.sc40	10.8976	7.12124	Mes
BM_W11_E1_L1.sc45	8.3711	6.80737	Mes
BM_W11_E1_L2.sc83	9.2314	6.66035	Mes
BM_W11_E1_L2.sc86	10.2015	6.63409	Mes
BM_W15_E1_L1.sc34	10.2601	6.52693	Mes
BM_W16_E1_L2.sc74	9.66277	6.28933	Mes
BM_W16_E1_L3.sc88	10.2236	6.77228	Mes
BM_W16_E1_L3.sc41	10.1813	6.48443	Mes
BM_W16_E1_L3.sc93	10.0547	6.97747	Mes
BM_W16_E1_L3.sc63	10.7666	6.57525	Mes
BM_W22_E1_L2.sc89	10.465	6.32515	Mes
BM_W22_E1_L5.sc95	8.38597	6.84193	Mes
BM_W24_E1_L2.sc63	10.2841	6.55396	Mes
BM_W6_E1_L2.sc25	8.88935	6.81195	Mes
BM_W7_E6_L1.sc15	9.82152	6.81718	Mes
BM_W7_E6_L1.sc81	9.01057	6.59416	Mes
BM_W7_E6_L1.sc62	11.0188	7.03717	Mes
BM_W7_E6_L5.sc77	8.52511	6.80088	Mes
BM_W7_E1_L1.sc42	8.85014	6.85178	Mes
BM_W7_E3_L1.sc22	9.74204	7.07139	Mes
BM_W7_E3_L1.sc26	9.73561	6.80277	Mes
BM_W7_E3_L1.sc78	8.21662	6.75082	Mes
BM_W7_E3_L1.sc4	10.1667	8.61619	Mes
BM_W7_E3_L1.sc33	10.8871	6.18763	Mes
BM_W7_E3_L1.sc36	8.50371	6.81844	Mes
BM_W7_E3_L1.sc39	10.1742	8.62445	Mes
BM_W7_E3_L1.sc42	10.3553	6.22916	Mes
BM_W7_E3_L1.sc90	8.2454	6.67058	Mes
BM_W7_E3_L1.sc43	10.2299	6.52974	Mes
BM_W7_E3_L1.sc44	11.2067	6.46172	Mes
BM_W7_E3_L1.sc46	10.1842	6.07135	Mes
BM_W7_E3_L2.sc71	9.61502	6.15725	Mes
BM_W7_E3_L2.sc72	10.0108	7.74289	Mes
BM_W7_E3_L2.sc74	9.78607	6.85772	Mes
BM_W7_E3_L2.sc79	9.69324	7.33466	Mes
BM_W7_E3_L2.sc80	10.2076	6.19891	Mes
BM_W7_E3_L2.sc81	10.3485	6.3168	Mes
BM_W7_E3_L2.sc82	10.136	6.22908	Mes
BM_W7_E3_L2.sc89	9.78889	7.99723	Mes
BM_W7_E3_L2.sc90	11.2629	6.83724	Mes
BM_W7_E3_L2.sc91	10.0864	6.85669	Mes
BM_W7_E3_L2.sc94	10.3589	7.19684	Mes
BM_W7_E3_L2.sc49	10.3441	6.29516	Mes
BM_W7_E3_L2.sc54	9.44507	7.58254	Mes
BM_W7_E3_L2.sc63	9.952	6.19021	Mes
BM_W7_E3_L2.sc64	11.1253	6.32481	Mes
BM_W7_E3_L2.sc66	10.3201	8.52238	Mes
BM_W7_E4_L1.sc78	8.52507	6.7177	Mes
BM_W7_E4_L1.sc57	10.2914	6.56535	Mes
BM_W7_E5_L1.sc48	8.79121	6.73376	Mes
BM_W8_E3_L3.sc59	12.486	9.22923	Endothelial
BM_W8_E2_L2.sc88	12.4051	9.15038	Endothelial
BM_W9_E5_L2.sc24	12.4571	9.21555	Endothelial
BM_W9_E5_L2.sc63	12.4263	9.17285	Endothelial
BM_W9_E5_L4.sc20	12.4715	9.21292	Endothelial
BM_W9_E5_L4.sc88	12.5421	9.2735	Endothelial
BM_W9_E2_L1.sc84	12.3363	9.14176	Endothelial
BM_W9_E2_L2.sc77	12.1979	8.95151	Endothelial
BM_W9_E2_L2.sc78	12.404	9.14685	Endothelial
BM_W9_E2_L2.sc86	12.5448	9.28564	Endothelial
BM_W9_E4_L1.sc30	12.4677	9.21465	Endothelial
BM_W11_E2_L2.sc73	12.5271	9.2747	Endothelial
BM_W11_E2_L2.sc32	12.4759	9.18568	Endothelial
BM_W11_E2_L2.sc9	12.4738	9.223	Endothelial
BM_W11_E2_L2.sc61	12.4807	9.22634	Endothelial
BM_W7_E3_L2.sc40	12.5283	9.27806	Endothelial
BM_W9_E3_L1.sc76	-15.1269	-1.61352	Hematopoietic
BM_W11_E2_L1.sc4	-15.172	-1.54161	Hematopoietic
BM_W11_E2_L1.sc89	-14.8755	-1.65589	Hematopoietic
BM_W11_E2_L1.sc51	-15.2331	-1.7362	Hematopoietic
BM_W11_E2_L2.sc20	-13.9882	-1.78622	Hematopoietic
BM_W11_E2_L2.sc82	-14.3788	-1.78079	Hematopoietic
BM_W11_E2_L2.sc44	-15.2204	-1.49377	Hematopoietic
BM_W11_E2_L2.sc59	-15.2095	-1.47983	Hematopoietic
BM_W11_E1_L1.sc26	-14.3584	-1.6941	Hematopoietic
BM_W11_E1_L1.sc42	-15.0414	-1.43127	Hematopoietic
BM_W11_E1_L1.sc9	-15.2395	-1.49617	Hematopoietic
BM_W11_E1_L2.sc88	-15.1655	-1.60887	Hematopoietic
BM_W11_E1_L2.sc89	-14.0921	-1.67995	Hematopoietic
BM_W15_E1_L1.sc6	-14.7452	-1.481	Hematopoietic
BM_W15_E1_L1.sc25	-14.1811	-1.76017	Hematopoietic
BM_W15_E1_L1.sc81	-14.3832	-1.59027	Hematopoietic
BM_W15_E1_L1.sc29	-15.3651	-1.38658	Hematopoietic
BM_W15_E1_L1.sc32	-15.2317	-1.50798	Hematopoietic
BM_W15_E1_L1.sc41	-14.088	-1.67201	Hematopoietic
BM_W15_E1_L1.sc44	-14.1621	-1.57963	Hematopoietic
BM_W15_E1_L1.sc46	-15.0845	-1.56961	Hematopoietic
BM_W15_E1_L1.sc48	-14.8182	-1.5693	Hematopoietic
BM_W15_E1_L1.sc96	-14.506	-1.70944	Hematopoietic
BM_W15_E1_L1.sc56	-14.2153	-1.73936	Hematopoietic
BM_W16_E1_L2.sc69	-14.5271	-1.76945	Hematopoietic
BM_W16_E1_L2.sc75	-14.1125	-1.71818	Hematopoietic
BM_W16_E1_L2.sc77	-15.203	-1.53036	Hematopoietic
BM_W19_E2_L1.sc20	-14.2646	-1.68796	Hematopoietic
BM_W19_E2_L1.sc88	-14.0602	-1.67931	Hematopoietic
BM_W19_E2_L1.sc9	-15.2136	-1.57897	Hematopoietic
BM_W19_E2_L1.sc64	-15.2595	-1.47005	Hematopoietic
BM_W19_E1_L1.sc23	-15.2624	-1.51615	Hematopoietic
BM_W19_E1_L4.sc82	-14.1946	-1.781	Hematopoietic
BM_W19_E1_L4.sc54	-15.1716	-1.55161	Hematopoietic
BM_W22_E1_L1.sc8	-15.2946	-1.39596	Hematopoietic
BM_W22_E1_L2.sc54	-15.0538	-1.46268	Hematopoietic
BM_W22_E1_L4.sc49	-15.328	-1.59228	Hematopoietic
BM_W22_E1_L5.sc25	-14.2523	-1.70945	Hematopoietic
BM_W22_E1_L5.sc27	-14.0945	-1.69452	Hematopoietic
BM_W22_E1_L6.sc74	-15.0721	-1.65232	Hematopoietic
BM_W22_E2_L1.sc13	-14.1287	-1.7138	Hematopoietic
BM_W22_E2_L1.sc15	-14.2927	-1.68788	Hematopoietic
BM_W22_E2_L1.sc1	-15.2293	-1.44205	Hematopoietic
BM_W22_E2_L1.sc16	-15.0744	-1.63561	Hematopoietic
BM_W22_E2_L1.sc17	-14.6695	-1.56253	Hematopoietic
BM_W22_E2_L1.sc18	-15.039	-1.5655	Hematopoietic
BM_W22_E2_L1.sc6	-14.5439	-1.63242	Hematopoietic
BM_W22_E2_L1.sc23	-15.1761	-1.48134	Hematopoietic
BM_W22_E2_L1.sc25	-15.2496	-1.54863	Hematopoietic
BM_W22_E2_L1.sc12	-14.1214	-1.69231	Hematopoietic
BM_W22_E2_L1.sc3	-14.317	-1.63393	Hematopoietic
BM_W22_E2_L1.sc30	-15.1148	-1.53386	Hematopoietic
BM_W22_E2_L1.sc7	-14.5952	-1.65993	Hematopoietic
BM_W22_E2_L1.sc35	-14.3852	-1.69541	Hematopoietic
BM_W22_E2_L1.sc8	-14.1438	-1.68024	Hematopoietic
BM_W22_E2_L1.sc36	-14.2465	-1.71658	Hematopoietic
BM_W22_E2_L1.sc41	-14.1661	-1.72188	Hematopoietic
BM_W22_E2_L1.sc43	-15.0576	-1.48523	Hematopoietic
BM_W22_E2_L1.sc11	-15.1643	-1.61502	Hematopoietic
BM_W24_E1_L2.sc81	-15.1324	-1.59222	Hematopoietic
BM_W11_E2_L1.sc14	-2.37606	1.5608	Hematopoietic
BM_W11_E2_L1.sc25	-2.10867	1.77725	Hematopoietic
BM_W11_E2_L1.sc3	-1.98822	1.87036	Hematopoietic
BM_W11_E2_L1.sc86	-1.63131	2.2307	Hematopoietic
BM_W11_E2_L1.sc92	-1.58294	2.25919	Hematopoietic
BM_W11_E2_L2.sc2	-2.15698	1.72728	Hematopoietic
BM_W11_E2_L2.sc50	-1.7456	2.10764	Hematopoietic
BM_W11_E1_L1.sc32	-1.86761	1.98125	Hematopoietic
BM_W11_E1_L2.sc53	-1.8027	2.02164	Hematopoietic
BM_W15_E1_L1.sc15	-1.89803	1.94724	Hematopoietic
BM_W15_E1_L1.sc18	-2.28497	1.60897	Hematopoietic
BM_W15_E1_L1.sc30	-1.81567	2.05111	Hematopoietic
BM_W15_E1_L1.sc83	-1.62683	2.228	Hematopoietic
BM_W15_E1_L1.sc9	-2.24792	1.65255	Hematopoietic
BM_W15_E1_L1.sc43	-2.17059	1.76544	Hematopoietic
BM_W15_E1_L1.sc11	-2.18469	1.71594	Hematopoietic
BM_W15_E1_L1.sc93	-1.61696	2.23465	Hematopoietic
BM_W15_E1_L1.sc58	-1.67081	2.17769	Hematopoietic
BM_W15_E1_L1.sc63	-1.90198	1.95293	Hematopoietic
BM_W15_E1_L1.sc67	-2.30451	1.61968	Hematopoietic
BM_W15_E1_L1.sc68	-2.16919	1.68943	Hematopoietic
BM_W16_E1_L1.sc21	-1.83051	2.08765	Hematopoietic
BM_W16_E1_L1.sc25	-1.78666	2.06735	Hematopoietic
BM_W16_E1_L1.sc32	-1.87486	2.00338	Hematopoietic
BM_W19_E2_L1.sc8	-1.53155	2.3199	Hematopoietic
BM_W19_E2_L1.sc65	-2.10187	1.73777	Hematopoietic
BM_W19_E2_L1.sc67	-2.09041	1.78602	Hematopoietic
BM_W19_E1_L1.sc48	-1.86894	2.00982	Hematopoietic
BM_W19_E1_L2.sc76	-2.03037	1.84654	Hematopoietic
BM_W19_E1_L2.sc80	-1.96744	1.87023	Hematopoietic
BM_W19_E1_L2.sc56	-1.75575	2.18909	Hematopoietic
BM_W19_E1_L3.sc10	-1.80001	2.03014	Hematopoietic
BM_W19_E1_L3.sc41	-1.9678	2.08846	Hematopoietic
BM_W19_E1_L3.sc42	-1.83481	2.01819	Hematopoietic
BM_W22_E1_L1.sc15	-1.87287	2.08526	Hematopoietic
BM_W22_E1_L1.sc1	-2.01893	1.7345	Hematopoietic
BM_W22_E1_L1.sc16	-2.15722	1.75863	Hematopoietic
BM_W22_E1_L1.sc4	-2.01966	1.85563	Hematopoietic
BM_W22_E1_L1.sc35	-2.12115	1.76677	Hematopoietic
BM_W22_E1_L1.sc37	-2.01025	1.87661	Hematopoietic
BM_W22_E1_L1.sc42	-1.68065	2.03731	Hematopoietic
BM_W22_E1_L1.sc45	-1.83053	2.0771	Hematopoietic
BM_W22_E1_L1.sc11	-1.65832	2.20164	Hematopoietic
BM_W22_E1_L3.sc17	-1.66461	2.17939	Hematopoietic
BM_W22_E1_L4.sc70	-1.77059	2.05415	Hematopoietic
BM_W22_E1_L4.sc66	-1.70355	2.15554	Hematopoietic
BM_W22_E1_L4.sc68	-2.48482	1.49368	Hematopoietic
BM_W22_E1_L6.sc80	-2.12408	1.75493	Hematopoietic
BM_W22_E2_L1.sc21	-1.76014	2.09405	Hematopoietic
BM_W22_E2_L1.sc33	-2.33578	1.58607	Hematopoietic
BM_W22_E2_L1.sc46	-2.03073	1.86122	Hematopoietic
BM_W22_E2_L1.sc47	-1.85416	1.99398	Hematopoietic
BM_W24_E1_L1.sc24	-2.06928	1.83065	Hematopoietic
BM_W24_E1_L1.sc29	-1.77471	2.06159	Hematopoietic
BM_W24_E1_L1.sc31	-1.88011	1.98401	Hematopoietic
BM_W24_E1_L1.sc33	-2.13332	1.74228	Hematopoietic
BM_W24_E1_L2.sc53	-1.55121	2.30152	Hematopoietic
BM_W24_E1_L2.sc66	-2.25352	1.66006	Hematopoietic
BM_W8_E2_L2.sc77	-6.32728	1.8868	Hematopoietic
BM_W9_E2_L1.sc22	-6.27773	1.9487	Hematopoietic
BM_W9_E4_L1.sc65	-6.25018	1.95166	Hematopoietic
BM_W11_E2_L2.sc15	-6.35603	1.81436	Hematopoietic
BM_W11_E2_L2.sc1	-5.06653	0.926094	Hematopoietic
BM_W11_E2_L2.sc17	-6.58989	1.73123	Hematopoietic
BM_W11_E2_L2.sc72	-6.02489	1.98854	Hematopoietic
BM_W11_E2_L2.sc10	-6.02545	2.09838	Hematopoietic
BM_W11_E2_L2.sc75	-6.44735	2.02123	Hematopoietic
BM_W11_E2_L2.sc19	-6.0947	1.67568	Hematopoietic
BM_W11_E2_L2.sc24	-6.43067	1.88284	Hematopoietic
BM_W11_E2_L2.sc25	-6.39996	1.82552	Hematopoietic
BM_W11_E2_L2.sc76	-6.67761	1.71023	Hematopoietic
BM_W11_E2_L2.sc12	-6.16141	2.06122	Hematopoietic
BM_W11_E2_L2.sc80	-6.38672	1.96552	Hematopoietic
BM_W11_E2_L2.sc3	-6.65859	1.77397	Hematopoietic
BM_W11_E2_L2.sc30	-6.74105	1.61687	Hematopoietic
BM_W11_E2_L2.sc83	-6.18512	1.93959	Hematopoietic
BM_W11_E2_L2.sc84	-6.3748	1.85959	Hematopoietic
BM_W11_E2_L2.sc7	-6.49963	2.10629	Hematopoietic
BM_W11_E2_L2.sc8	-7.30255	1.13734	Hematopoietic
BM_W11_E2_L2.sc42	-6.37608	1.91501	Hematopoietic
BM_W11_E2_L2.sc90	-6.08855	1.69383	Hematopoietic
BM_W11_E2_L2.sc43	-5.68586	1.41008	Hematopoietic
BM_W11_E2_L2.sc11	-6.35549	2.04483	Hematopoietic
BM_W11_E2_L2.sc92	-6.42916	1.58964	Hematopoietic
BM_W11_E2_L2.sc94	-6.27654	1.51383	Hematopoietic
BM_W11_E2_L2.sc66	-6.33263	1.59656	Hematopoietic
BM_W15_E1_L1.sc76	-6.25074	1.81204	Hematopoietic
BM_W15_E1_L1.sc47	-6.04339	0.454852	Hematopoietic
BM_W15_E1_L1.sc50	-6.48523	1.92085	Hematopoietic
BM_W15_E1_L1.sc52	-3.21996	-19.984	Hematopoietic
BM_W16_E1_L1.sc19	-6.36214	1.89272	Hematopoietic
BM_W19_E2_L1.sc24	-6.34664	1.99919	Hematopoietic
BM_W19_E1_L2.sc92	-6.29455	2.06104	Hematopoietic
BM_W19_E1_L3.sc18	-6.43093	1.92413	Hematopoietic
BM_W19_E1_L3.sc24	-6.12873	1.97687	Hematopoietic
BM_W19_E1_L3.sc7	-7.06698	0.255978	Hematopoietic
BM_W22_E1_L6.sc70	-6.29702	1.90078	Hematopoietic
BM_W22_E1_L6.sc75	-6.34259	2.01123	Hematopoietic
BM_W22_E1_L6.sc91	-7.31034	-0.681909	Hematopoietic
BM_W22_E1_L6.sc94	-6.32579	1.97325	Hematopoietic
BM_W22_E1_L6.sc96	-7.17473	-0.607095	Hematopoietic
BM_W22_E1_L6.sc51	-6.29764	1.95042	Hematopoietic
BM_W22_E2_L1.sc32	-6.30749	1.99791	Hematopoietic
BM_W24_E1_L1.sc35	-6.23604	1.93258	Hematopoietic
BM_W7_E1_L1.sc22	-6.27714	1.88641	Hematopoietic
BM_W15_E1_L1.sc85	-6.22905	-5.73487	Hematopoietic
BM_W16_E1_L1.sc40	-6.11046	-5.636	Hematopoietic
BM_W19_E2_L1.sc11	-6.23874	-5.73853	Hematopoietic
BM_W19_E1_L1.sc20	-6.17907	-5.42736	Hematopoietic
BM_W19_E1_L1.sc31	-6.1121	-5.69918	Hematopoietic
BM_W19_E1_L2.sc31	-6.33928	-5.92545	Hematopoietic
BM_W19_E1_L3.sc20	-6.10056	-5.64582	Hematopoietic
BM_W22_E1_L1.sc2	-5.99827	-5.36679	Hematopoietic
BM_W22_E1_L3.sc2	-6.10139	-5.49258	Hematopoietic
BM_W22_E1_L3.sc1	-6.25156	-5.48468	Hematopoietic
BM_W22_E1_L3.sc6	-6.01722	-5.62419	Hematopoietic
BM_W22_E1_L3.sc5	-6.1104	-5.48678	Hematopoietic
BM_W22_E1_L3.sc4	-6.15226	-5.59739	Hematopoietic
BM_W22_E1_L3.sc3	-6.36346	-5.88217	Hematopoietic
BM_W22_E1_L3.sc7	-5.99086	-5.46776	Hematopoietic
BM_W22_E1_L3.sc8	-6.2591	-5.81773	Hematopoietic
BM_W22_E1_L4.sc2	-6.30841	-5.89801	Hematopoietic
BM_W22_E1_L4.sc1	-6.34051	-5.88211	Hematopoietic
BM_W22_E1_L4.sc78	-6.38184	-5.85772	Hematopoietic
BM_W22_E1_L4.sc7	-6.27519	-5.87303	Hematopoietic
BM_W24_E1_L1.sc13	-6.02881	-5.62996	Hematopoietic
BM_W24_E1_L1.sc14	-6.33038	-5.8965	Hematopoietic
BM_W24_E1_L1.sc15	-6.15131	-5.66447	Hematopoietic
BM_W24_E1_L1.sc16	-6.17372	-5.56554	Hematopoietic
BM_W24_E1_L1.sc5	-6.26043	-5.80569	Hematopoietic
BM_W24_E1_L1.sc12	-6.32041	-5.84851	Hematopoietic
BM_W24_E1_L1.sc27	-6.0747	-5.53126	Hematopoietic
BM_W24_E1_L1.sc38	-6.3351	-5.78049	Hematopoietic
BM_W24_E1_L1.sc39	-6.13859	-5.65138	Hematopoietic
BM_W24_E1_L1.sc41	-5.98014	-5.47818	Hematopoietic
BM_W24_E1_L1.sc42	-6.14576	-5.71578	Hematopoietic
BM_W24_E1_L1.sc11	-6.09426	-5.51919	Hematopoietic
BM_W24_E1_L1.sc46	-6.1998	-5.72444	Hematopoietic
BM_W24_E1_L2.sc77	-6.17761	-5.56496	Hematopoietic
BM_W24_E1_L2.sc83	-6.04849	-5.64726	Hematopoietic
BM_W9_E5_L1.sc2	12.9743	3.14761	Hematopoietic
BM_W9_E5_L1.sc13	6.78169	-4.80695	Hematopoietic
BM_W9_E5_L1.sc14	12.9937	3.07157	Hematopoietic
BM_W9_E5_L1.sc15	13.0495	3.14285	Hematopoietic
BM_W9_E5_L1.sc76	7.6172	-8.06098	Hematopoietic
BM_W9_E5_L2.sc69	13.0214	3.09046	Hematopoietic
BM_W9_E5_L2.sc16	13.0135	3.02915	Hematopoietic
BM_W9_E5_L2.sc70	12.9715	3.1916	Hematopoietic
BM_W9_E5_L2.sc72	13.0167	3.16271	Hematopoietic
BM_W9_E5_L2.sc21	12.9909	3.15928	Hematopoietic
BM_W9_E5_L2.sc22	6.64548	-4.87146	Hematopoietic
BM_W9_E5_L2.sc40	12.9491	3.20949	Hematopoietic
BM_W9_E5_L2.sc11	13.0507	3.19303	Hematopoietic
BM_W9_E5_L2.sc59	6.66555	-5.04072	Hematopoietic
BM_W9_E5_L2.sc65	12.9872	3.14235	Hematopoietic
BM_W9_E5_L3.sc14	6.66124	-4.78605	Hematopoietic
BM_W9_E5_L3.sc15	12.941	3.21444	Hematopoietic
BM_W9_E5_L3.sc69	13.0075	3.0869	Hematopoietic
BM_W9_E5_L3.sc18	13.0799	3.04283	Hematopoietic
BM_W9_E5_L3.sc41	12.9773	3.05997	Hematopoietic
BM_W9_E5_L3.sc65	13.017	3.10465	Hematopoietic
BM_W9_E5_L4.sc24	12.9101	3.22453	Hematopoietic
BM_W9_E5_L4.sc53	13.0277	3.15116	Hematopoietic
BM_W9_E2_L1.sc19	-5.88225	-1.11646	Hematopoietic
BM_W9_E2_L1.sc29	-7.75015	-1.54044	Hematopoietic
BM_W9_E3_L1.sc67	-6.80614	-1.28071	Hematopoietic
BM_W9_E4_L1.sc57	-6.54828	-1.42892	Hematopoietic
BM_W11_E2_L1.sc18	-6.88464	-1.47976	Hematopoietic
BM_W11_E2_L1.sc26	-7.17063	-1.7064	Hematopoietic
BM_W11_E2_L1.sc31	-7.93611	-1.70476	Hematopoietic
BM_W11_E2_L1.sc33	-6.34558	-1.34496	Hematopoietic
BM_W11_E2_L1.sc37	-6.91002	-1.16611	Hematopoietic
BM_W11_E2_L1.sc11	-6.65991	-1.90075	Hematopoietic
BM_W11_E2_L1.sc94	-7.3876	-2.03299	Hematopoietic
BM_W11_E2_L1.sc95	-7.57192	-1.76181	Hematopoietic
BM_W11_E2_L1.sc96	-6.67471	-2.0036	Hematopoietic
BM_W11_E2_L1.sc52	-7.36267	-2.00426	Hematopoietic
BM_W11_E2_L1.sc61	-6.51045	-1.95717	Hematopoietic
BM_W11_E2_L1.sc65	-8.03708	-0.613277	Hematopoietic
BM_W11_E2_L2.sc71	-6.01911	-2.03757	Hematopoietic
BM_W11_E2_L2.sc91	-7.84139	-1.58551	Hematopoietic
BM_W11_E2_L2.sc47	-5.56653	-1.66445	Hematopoietic
BM_W11_E2_L2.sc52	-8.13567	-1.33386	Hematopoietic
BM_W11_E2_L2.sc57	-6.51622	-1.96389	Hematopoietic
BM_W11_E2_L2.sc62	-8.02453	-1.58889	Hematopoietic
BM_W11_E2_L2.sc68	-6.83921	-2.01965	Hematopoietic
BM_W11_E1_L1.sc14	-7.01287	-1.99991	Hematopoietic
BM_W11_E1_L1.sc1	-7.84827	-1.94698	Hematopoietic
BM_W11_E1_L1.sc16	-8.12196	-1.70569	Hematopoietic
BM_W11_E1_L1.sc5	-7.9295	-1.89184	Hematopoietic
BM_W11_E1_L1.sc21	-7.53568	-1.00396	Hematopoietic
BM_W11_E1_L1.sc30	-8.08064	-1.25578	Hematopoietic
BM_W11_E1_L1.sc7	-7.53478	-1.86412	Hematopoietic
BM_W11_E1_L1.sc35	-6.59762	-1.44572	Hematopoietic
BM_W11_E1_L1.sc39	-8.10565	-0.908669	Hematopoietic
BM_W11_E1_L1.sc46	-6.36613	-0.805854	Hematopoietic
BM_W11_E1_L1.sc47	-6.95425	-1.14845	Hematopoietic
BM_W11_E1_L2.sc70	-6.74806	-1.62498	Hematopoietic
BM_W11_E1_L2.sc96	-6.05401	-0.456345	Hematopoietic
BM_W11_E1_L2.sc50	-6.67559	-1.55574	Hematopoietic
BM_W11_E1_L2.sc56	-5.84759	-0.277875	Hematopoietic
BM_W11_E1_L2.sc59	-6.63619	-1.14684	Hematopoietic
BM_W11_E1_L2.sc61	-7.0146	-1.49009	Hematopoietic
BM_W11_E1_L2.sc62	-5.69439	-1.02855	Hematopoietic
BM_W11_E1_L2.sc68	-7.75028	-1.21445	Hematopoietic
BM_W15_E1_L1.sc14	-5.59061	-0.694711	Hematopoietic
BM_W15_E1_L1.sc70	-5.88801	-0.419568	Hematopoietic
BM_W15_E1_L1.sc17	-7.59386	-1.91787	Hematopoietic
BM_W15_E1_L1.sc75	-6.98471	-1.06408	Hematopoietic
BM_W15_E1_L1.sc20	-8.07837	-1.69533	Hematopoietic
BM_W15_E1_L1.sc21	-6.28806	-1.96743	Hematopoietic
BM_W15_E1_L1.sc24	-5.62021	-0.943057	Hematopoietic
BM_W15_E1_L1.sc26	-7.49647	-1.45331	Hematopoietic
BM_W15_E1_L1.sc80	-7.44696	-1.83719	Hematopoietic
BM_W15_E1_L1.sc7	-7.2895	-1.93372	Hematopoietic
BM_W15_E1_L1.sc86	-5.62963	-0.772432	Hematopoietic
BM_W15_E1_L1.sc87	-6.60497	-0.985015	Hematopoietic
BM_W15_E1_L1.sc42	-6.62581	-1.24493	Hematopoietic
BM_W15_E1_L1.sc90	-6.15762	-1.79346	Hematopoietic
BM_W15_E1_L1.sc45	-7.53684	-1.3665	Hematopoietic
BM_W15_E1_L1.sc94	-8.40042	-1.18732	Hematopoietic
BM_W15_E1_L1.sc51	-6.97795	-0.494408	Hematopoietic
BM_W15_E1_L1.sc53	-6.05173	-0.564272	Hematopoietic
BM_W16_E1_L1.sc2	-6.26076	-1.17166	Hematopoietic
BM_W16_E1_L1.sc14	-7.89111	-1.7249	Hematopoietic
BM_W16_E1_L1.sc17	-7.1544	-1.85046	Hematopoietic
BM_W16_E1_L1.sc10	-6.2991	-1.26254	Hematopoietic
BM_W16_E1_L1.sc18	-5.30146	-0.236822	Hematopoietic
BM_W16_E1_L1.sc6	-5.58106	-0.305952	Hematopoietic
BM_W16_E1_L1.sc20	-6.13031	-0.927499	Hematopoietic
BM_W16_E1_L1.sc26	-6.7902	-1.98609	Hematopoietic
BM_W16_E1_L1.sc3	-5.45846	-0.442537	Hematopoietic
BM_W16_E1_L1.sc31	-7.73014	-1.79393	Hematopoietic
BM_W16_E1_L1.sc7	-5.16373	-0.240733	Hematopoietic
BM_W16_E1_L1.sc35	-8.0805	-1.52982	Hematopoietic
BM_W16_E1_L1.sc36	-7.94487	-1.45565	Hematopoietic
BM_W16_E1_L1.sc37	-5.94069	-1.56994	Hematopoietic
BM_W16_E1_L1.sc39	-5.3857	-1.43568	Hematopoietic
BM_W16_E1_L1.sc42	-6.96348	-1.58402	Hematopoietic
BM_W16_E1_L2.sc70	-7.46396	-1.01288	Hematopoietic
BM_W16_E1_L2.sc71	-7.18847	-1.34676	Hematopoietic
BM_W16_E1_L2.sc72	-6.88798	-2.12252	Hematopoietic
BM_W16_E1_L2.sc80	-6.49469	-1.13312	Hematopoietic
BM_W16_E1_L2.sc83	-7.33468	-1.42158	Hematopoietic
BM_W16_E1_L2.sc86	-5.72546	-1.17181	Hematopoietic
BM_W16_E1_L2.sc89	-7.79614	-1.70972	Hematopoietic
BM_W16_E1_L2.sc90	-6.05136	-1.05966	Hematopoietic
BM_W16_E1_L2.sc55	-6.55864	-0.704149	Hematopoietic
BM_W16_E1_L2.sc56	-8.40502	-0.892581	Hematopoietic
BM_W16_E1_L2.sc57	-6.28507	-1.28422	Hematopoietic
BM_W16_E1_L2.sc61	-6.29344	-0.466893	Hematopoietic
BM_W16_E1_L2.sc62	-7.51592	-1.40628	Hematopoietic
BM_W16_E1_L2.sc65	-6.96289	-1.2107	Hematopoietic
BM_W16_E1_L3.sc70	-6.79614	-1.22515	Hematopoietic
BM_W16_E1_L3.sc71	-7.3187	-1.26534	Hematopoietic
BM_W16_E1_L3.sc72	-5.91183	-1.54777	Hematopoietic
BM_W16_E1_L3.sc73	-7.61201	-1.72979	Hematopoietic
BM_W16_E1_L3.sc74	-5.07057	-0.286415	Hematopoietic
BM_W16_E1_L3.sc75	-5.26449	-0.142837	Hematopoietic
BM_W16_E1_L3.sc80	-6.69501	-2.03704	Hematopoietic
BM_W16_E1_L3.sc81	-7.67978	-1.54785	Hematopoietic
BM_W16_E1_L3.sc84	-6.44598	-1.16111	Hematopoietic
BM_W16_E1_L3.sc86	-6.43686	-1.9433	Hematopoietic
BM_W16_E1_L3.sc87	-6.36511	-1.81408	Hematopoietic
BM_W16_E1_L3.sc90	-7.64723	-1.62004	Hematopoietic
BM_W16_E1_L3.sc92	-6.26049	-1.67354	Hematopoietic
BM_W16_E1_L3.sc58	-6.09395	-0.399269	Hematopoietic
BM_W16_E1_L3.sc60	-7.68975	-1.4445	Hematopoietic
BM_W16_E1_L3.sc65	-7.36123	-1.57262	Hematopoietic
BM_W16_E1_L3.sc66	-6.18713	-0.407601	Hematopoietic
BM_W19_E2_L1.sc16	-6.8546	-1.67226	Hematopoietic
BM_W19_E2_L1.sc17	-6.10195	-0.920197	Hematopoietic
BM_W19_E2_L1.sc6	-7.09483	-2.04817	Hematopoietic
BM_W19_E2_L1.sc78	-8.0048	-1.53552	Hematopoietic
BM_W19_E2_L1.sc82	-8.16106	-1.14015	Hematopoietic
BM_W19_E2_L1.sc30	-5.7926	0.095749	Hematopoietic
BM_W19_E2_L1.sc31	-8.2539	-1.29226	Hematopoietic
BM_W19_E2_L1.sc33	-6.51059	-0.8225	Hematopoietic
BM_W19_E2_L1.sc39	-8.16921	-1.53538	Hematopoietic
BM_W19_E2_L1.sc59	-5.53296	-0.228863	Hematopoietic
BM_W19_E2_L1.sc61	-7.13827	-1.91509	Hematopoietic
BM_W19_E1_L1.sc2	-6.65655	-1.29429	Hematopoietic
BM_W19_E1_L1.sc15	-5.11127	-0.119262	Hematopoietic
BM_W19_E1_L1.sc1	-6.68729	-0.660635	Hematopoietic
BM_W19_E1_L1.sc16	-7.79842	-1.48417	Hematopoietic
BM_W19_E1_L1.sc6	-4.92117	-0.423853	Hematopoietic
BM_W19_E1_L1.sc5	-6.30462	-1.5378	Hematopoietic
BM_W19_E1_L1.sc21	-6.12523	-0.562244	Hematopoietic
BM_W19_E1_L1.sc22	-6.37439	-0.558987	Hematopoietic
BM_W19_E1_L1.sc24	-6.59158	-1.07746	Hematopoietic
BM_W19_E1_L1.sc26	-7.62568	-1.17485	Hematopoietic
BM_W19_E1_L1.sc4	-6.41508	-1.15765	Hematopoietic
BM_W19_E1_L1.sc28	-5.62564	-1.13904	Hematopoietic
BM_W19_E1_L1.sc29	-6.54041	-0.807666	Hematopoietic
BM_W19_E1_L1.sc37	-6.13747	-1.08027	Hematopoietic
BM_W19_E1_L1.sc39	-5.9747	-0.413939	Hematopoietic
BM_W19_E1_L1.sc40	-5.12865	-0.27531	Hematopoietic
BM_W19_E1_L1.sc41	-5.92041	-0.399937	Hematopoietic
BM_W19_E1_L1.sc42	-6.16273	-0.629431	Hematopoietic
BM_W19_E1_L1.sc45	-8.14286	-1.03762	Hematopoietic
BM_W19_E1_L2.sc71	-6.3546	-0.640067	Hematopoietic
BM_W19_E1_L2.sc10	-7.68783	-2.09366	Hematopoietic
BM_W19_E1_L2.sc74	-5.71129	-1.79763	Hematopoietic
BM_W19_E1_L2.sc75	-6.89457	-1.19137	Hematopoietic
BM_W19_E1_L2.sc3	-8.46419	-0.955022	Hematopoietic
BM_W19_E1_L2.sc82	-7.45414	-1.94388	Hematopoietic
BM_W19_E1_L2.sc83	-6.56566	-1.49354	Hematopoietic
BM_W19_E1_L2.sc84	-6.71459	-1.39853	Hematopoietic
BM_W19_E1_L2.sc85	-5.98366	-1.91792	Hematopoietic
BM_W19_E1_L2.sc87	-6.47219	-1.90475	Hematopoietic
BM_W19_E1_L2.sc88	-6.97944	-1.62462	Hematopoietic
BM_W19_E1_L2.sc90	-6.03518	-1.90603	Hematopoietic
BM_W19_E1_L2.sc93	-7.63724	-1.65533	Hematopoietic
BM_W19_E1_L2.sc94	-6.75205	-1.6848	Hematopoietic
BM_W19_E1_L2.sc49	-8.15277	-0.646066	Hematopoietic
BM_W19_E1_L2.sc95	-5.84713	-0.743939	Hematopoietic
BM_W19_E1_L2.sc96	-5.39793	-1.44935	Hematopoietic
BM_W19_E1_L2.sc50	-7.83039	-1.44922	Hematopoietic
BM_W19_E1_L2.sc51	-7.30904	-1.53745	Hematopoietic
BM_W19_E1_L2.sc52	-8.29013	-1.35009	Hematopoietic
BM_W19_E1_L2.sc57	-7.68828	-1.59752	Hematopoietic
BM_W19_E1_L2.sc58	-6.3337	-0.508461	Hematopoietic
BM_W19_E1_L2.sc59	-5.73432	-0.645121	Hematopoietic
BM_W19_E1_L2.sc61	-6.73768	-0.934497	Hematopoietic
BM_W19_E1_L2.sc62	-6.9951	-1.65703	Hematopoietic
BM_W19_E1_L2.sc63	-6.80452	-1.45783	Hematopoietic
BM_W19_E1_L2.sc64	-8.00188	-1.16959	Hematopoietic
BM_W19_E1_L2.sc65	-8.36799	-0.507579	Hematopoietic
BM_W19_E1_L2.sc66	-6.41725	-1.36583	Hematopoietic
BM_W19_E1_L3.sc13	-6.78974	-1.31123	Hematopoietic
BM_W19_E1_L3.sc16	-6.92406	-0.695501	Hematopoietic
BM_W19_E1_L3.sc19	-5.50726	-0.44887	Hematopoietic
BM_W19_E1_L3.sc6	-6.80698	-0.351074	Hematopoietic
BM_W19_E1_L3.sc5	-5.42439	-0.39308	Hematopoietic
BM_W19_E1_L3.sc21	-7.21032	-1.54153	Hematopoietic
BM_W19_E1_L3.sc23	-7.39185	-1.76685	Hematopoietic
BM_W19_E1_L3.sc26	-7.73683	-1.29	Hematopoietic
BM_W19_E1_L3.sc27	-5.65623	-0.823525	Hematopoietic
BM_W19_E1_L3.sc28	-6.4324	-1.07647	Hematopoietic
BM_W19_E1_L3.sc30	-5.90936	-0.626819	Hematopoietic
BM_W19_E1_L3.sc31	-6.3449	-1.13556	Hematopoietic
BM_W19_E1_L3.sc32	-6.17112	-1.03361	Hematopoietic
BM_W19_E1_L3.sc34	-7.91511	-1.77004	Hematopoietic
BM_W19_E1_L3.sc8	-6.14666	-0.927271	Hematopoietic
BM_W19_E1_L3.sc36	-7.99254	-1.31583	Hematopoietic
BM_W19_E1_L3.sc39	-5.29618	-1.36328	Hematopoietic
BM_W19_E1_L3.sc40	-6.00397	-0.816058	Hematopoietic
BM_W19_E1_L3.sc43	-7.15042	-1.45651	Hematopoietic
BM_W19_E1_L3.sc48	-5.98704	-0.39266	Hematopoietic
BM_W19_E1_L4.sc71	-7.69016	-1.26858	Hematopoietic
BM_W19_E1_L4.sc74	-7.49421	-2.09644	Hematopoietic
BM_W19_E1_L4.sc75	-5.83375	-0.342464	Hematopoietic
BM_W19_E1_L4.sc76	-6.45643	-2.00825	Hematopoietic
BM_W19_E1_L4.sc77	-7.23936	-1.59442	Hematopoietic
BM_W19_E1_L4.sc78	-8.46338	-0.731205	Hematopoietic
BM_W19_E1_L4.sc80	-6.67892	-0.60544	Hematopoietic
BM_W19_E1_L4.sc81	-7.02325	-1.75136	Hematopoietic
BM_W19_E1_L4.sc83	-7.58499	-1.6321	Hematopoietic
BM_W19_E1_L4.sc84	-7.24574	-1.8519	Hematopoietic
BM_W19_E1_L4.sc85	-6.01879	-1.11129	Hematopoietic
BM_W19_E1_L4.sc86	-6.94857	-1.63949	Hematopoietic
BM_W19_E1_L4.sc88	-6.64566	-1.83767	Hematopoietic
BM_W19_E1_L4.sc89	-6.96504	-1.9483	Hematopoietic
BM_W19_E1_L4.sc93	-8.28014	-1.41839	Hematopoietic
BM_W19_E1_L4.sc49	-6.62779	-1.11553	Hematopoietic
BM_W19_E1_L4.sc95	-5.28527	-1.43474	Hematopoietic
BM_W19_E1_L4.sc96	-5.47373	-1.41447	Hematopoietic
BM_W19_E1_L4.sc52	-5.39818	-1.29662	Hematopoietic
BM_W19_E1_L4.sc58	-7.91326	-1.2586	Hematopoietic
BM_W19_E1_L4.sc63	-6.725	-1.24867	Hematopoietic
[truncated: 991 more rows]
