# Supplementary material for: Characterization of mesenchymal stem cells in human fetal bone marrow by single-cell transcriptomic and functional analysis
Source: Signal Transduct Target Ther. 2023 Mar 31;8:126. doi: 10.1038/s41392-023-01338-2 (PMC10063684; doi:10.1038/s41392-023-01338-2)
Supplement: Supplementary file 3 — Supplementary Table 2 [file 41392_2023_1338_MOESM3_ESM.xlsx]

## Sheet: 10X_DEGs
Fig. 1b
p_val	avg_log2FC	pct.1	pct.2	p_val_adj	cluster	gene
0	2.72916	0.654	0.2	0	C01.MSC	VCAN
0	2.28106	0.569	0.131	0	C01.MSC	CYP1B1
0	2.1523	0.832	0.432	0	C01.MSC	COL3A1
0	2.10893	0.896	0.504	0	C01.MSC	CALD1
0	2.01346	0.931	0.619	0	C01.MSC	TPM1
0	1.74023	0.998	0.933	0	C01.MSC	TMSB4X
0	1.64627	0.461	0.066	0	C01.MSC	SNAI2
0	1.56451	0.959	0.72	0	C01.MSC	MDK
0	1.50124	0.988	0.902	0	C01.MSC	VIM
7.03e-308	2.13451	0.568	0.152	1.41e-303	C01.MSC	LIMCH1
1.68e-297	1.75291	0.682	0.241	3.38e-293	C01.MSC	TNC
4.52e-297	1.64209	0.93	0.684	9.1e-293	C01.MSC	SEPP1
2.11e-290	2.76779	0.278	0.021	4.25e-286	C01.MSC	CXCL12
2.07e-272	1.17366	0.967	0.894	4.17e-268	C01.MSC	MYL6
6.59e-264	1.0492	0.994	0.98	1.33e-259	C01.MSC	ACTB
6.44e-257	1.09646	0.315	0.038	1.3e-252	C01.MSC	MXRA5
2.13e-248	1.08036	0.989	0.921	4.28e-244	C01.MSC	LGALS1
1.31e-247	0.958282	0.998	0.974	2.63e-243	C01.MSC	TMSB10
5.62e-242	1.8107	0.578	0.196	1.13e-237	C01.MSC	IGF2
2.32e-239	1.72409	0.386	0.072	4.68e-235	C01.MSC	APOE
1.47e-220	1.14121	0.945	0.818	2.95e-216	C01.MSC	IFITM3
4.99e-220	1.21189	0.29	0.038	1e-215	C01.MSC	HAS2
8.85e-218	1.73447	0.699	0.313	1.78e-213	C01.MSC	PTN
1.27e-216	1.06734	0.27	0.033	2.56e-212	C01.MSC	PDGFRB
2e-215	1.06455	0.255	0.028	4.02e-211	C01.MSC	SLC7A10
4.43e-214	1.66731	0.665	0.322	8.91e-210	C01.MSC	FSTL1
1.9e-213	1.45509	0.361	0.071	3.81e-209	C01.MSC	TFPI
1.31e-207	0.910166	0.984	0.927	2.64e-203	C01.MSC	ACTG1
1.02e-197	1.51068	0.81	0.578	2.05e-193	C01.MSC	MARCKS
1.45e-195	1.42519	0.289	0.046	2.91e-191	C01.MSC	TF
2.16e-195	1.46011	0.629	0.286	4.35e-191	C01.MSC	OLFML2B
2.77e-186	1.70385	0.294	0.052	5.57e-182	C01.MSC	THY1
1.76e-182	0.898364	0.982	0.935	3.55e-178	C01.MSC	B2M
1.59e-181	2.32183	0.65	0.325	3.19e-177	C01.MSC	IGFBP5
1.28e-178	1.20787	0.338	0.073	2.57e-174	C01.MSC	COL6A3
7.5e-170	1.31196	0.414	0.125	1.51e-165	C01.MSC	ADAMTS9
3.17e-164	1.4059	0.289	0.057	6.38e-160	C01.MSC	PTX3
1.34e-153	1.43948	0.518	0.218	2.69e-149	C01.MSC	PLAC9
1.06e-151	1.19339	0.811	0.654	2.14e-147	C01.MSC	ANXA2
3.14e-149	0.995494	0.265	0.052	6.32e-145	C01.MSC	CRISPLD1
2.04e-148	0.890223	0.992	0.959	4.1e-144	C01.MSC	FTH1
3.1e-147	0.926732	0.976	0.953	6.24e-143	C01.MSC	LUM
1.17e-145	1.41031	0.513	0.229	2.36e-141	C01.MSC	MYL9
1.79e-144	1.00226	0.269	0.056	3.6e-140	C01.MSC	FBLN2
3.24e-143	1.03003	0.878	0.793	6.51e-139	C01.MSC	CD99
6.09e-139	1.2328	0.479	0.198	1.22e-134	C01.MSC	ENAH
4.59e-129	1.2093	0.853	0.743	9.24e-125	C01.MSC	ID3
3.66e-126	1.34013	0.756	0.596	7.36e-122	C01.MSC	OLFML3
9.14e-126	1.21079	0.553	0.291	1.84e-121	C01.MSC	CCDC80
8.75e-124	1.0911	0.757	0.566	1.76e-119	C01.MSC	CALR
8.46e-123	1.14506	0.695	0.413	1.7e-118	C01.MSC	MMP13
1.01e-122	0.918893	0.281	0.071	2.04e-118	C01.MSC	PALLD
2.25e-122	0.951887	0.274	0.067	4.53e-118	C01.MSC	FNDC1
8.91e-121	1.00711	0.327	0.097	1.79e-116	C01.MSC	SCIN
1.33e-117	1.15002	0.698	0.483	2.68e-113	C01.MSC	ZFP36L1
1.85e-115	0.912668	0.266	0.068	3.73e-111	C01.MSC	PTGES
6.82e-115	0.84104	0.261	0.065	1.37e-110	C01.MSC	DLC1
1.04e-113	1.09201	0.684	0.497	2.1e-109	C01.MSC	CNN3
1.04e-113	1.39601	0.43	0.184	2.1e-109	C01.MSC	HEY1
1.31e-112	1.24027	0.557	0.32	2.63e-108	C01.MSC	COL12A1
1.46e-112	0.800088	0.881	0.797	2.94e-108	C01.MSC	CFL1
8.81e-112	0.730616	0.917	0.856	1.77e-107	C01.MSC	HNRNPA1
1.49e-110	0.858146	0.272	0.073	3.01e-106	C01.MSC	EDIL3
1.07e-109	0.476326	0.997	0.969	2.14e-105	C01.MSC	RPS23
7.44e-109	0.924857	0.266	0.071	1.5e-104	C01.MSC	C1R
3.89e-105	1.07831	0.758	0.618	7.83e-101	C01.MSC	COL6A2
4.39e-105	1.22951	0.533	0.293	8.84e-101	C01.MSC	BICC1
2.79e-102	1.01483	0.729	0.592	5.62e-98	C01.MSC	MYL12A
2.28e-99	1.03608	0.675	0.507	4.59e-95	C01.MSC	TPM2
1.98e-94	0.388064	1	0.991	3.98e-90	C01.MSC	RPS18
7.57e-94	1.04243	0.573	0.364	1.52e-89	C01.MSC	MARCKSL1
5.43e-93	0.776931	0.864	0.801	1.09e-88	C01.MSC	S100A11
2.45e-92	0.733512	0.787	0.657	4.94e-88	C01.MSC	TUBB
6.83e-91	0.685949	0.889	0.791	1.37e-86	C01.MSC	MIF
2.2e-89	0.923951	0.749	0.591	4.42e-85	C01.MSC	RGS3
3.44e-89	0.713552	0.901	0.852	6.92e-85	C01.MSC	H3F3B
8.83e-89	0.891241	0.738	0.6	1.78e-84	C01.MSC	HLA-A
3.11e-87	0.747443	0.886	0.782	6.26e-83	C01.MSC	CLEC11A
3.48e-87	0.960669	0.398	0.182	7e-83	C01.MSC	LGMN
8.45e-87	0.944702	0.289	0.099	1.7e-82	C01.MSC	TGFBI
1.98e-86	1.02248	0.745	0.618	3.98e-82	C01.MSC	FN1
7.29e-86	0.995211	0.595	0.413	1.47e-81	C01.MSC	CDH11
1.26e-85	0.886357	0.349	0.143	2.53e-81	C01.MSC	LIMD2
1.99e-85	0.959315	0.678	0.54	4e-81	C01.MSC	FCGRT
1.44e-84	0.357292	1	0.995	2.89e-80	C01.MSC	RPL10
1.67e-83	1.01897	0.414	0.204	3.36e-79	C01.MSC	LAMA4
2.04e-83	0.978916	0.367	0.162	4.1e-79	C01.MSC	SCARA3
3.1e-83	0.777561	0.264	0.087	6.23e-79	C01.MSC	SLC27A3
2.59e-81	0.967285	0.291	0.107	5.21e-77	C01.MSC	THBS2
4.46e-81	0.872841	0.811	0.779	8.97e-77	C01.MSC	GJA1
6.39e-81	0.736982	0.809	0.715	1.28e-76	C01.MSC	ITGB1
4.95e-80	0.996621	0.439	0.236	9.96e-76	C01.MSC	TNFRSF1A
1.47e-78	1.08304	0.272	0.098	2.96e-74	C01.MSC	GMDS
1.67e-78	0.437653	0.992	0.954	3.37e-74	C01.MSC	RPL35A
2.27e-78	0.916674	0.576	0.408	4.57e-74	C01.MSC	PEBP1
3.45e-78	1.08055	0.522	0.333	6.93e-74	C01.MSC	SEPT11
1.37e-77	0.795977	0.68	0.541	2.75e-73	C01.MSC	HSPB1
9.01e-77	0.937725	0.419	0.215	1.81e-72	C01.MSC	AEBP1
3.44e-76	0.344094	0.997	0.991	6.92e-72	C01.MSC	RPL11
1.22e-75	0.90541	0.355	0.163	2.45e-71	C01.MSC	FLNA
1.2e-74	1.09022	0.389	0.197	2.42e-70	C01.MSC	GPM6B
2.42e-74	0.361796	0.999	0.984	4.86e-70	C01.MSC	RPS19
7.56e-74	0.837247	0.316	0.132	1.52e-69	C01.MSC	PODNL1
1.49e-71	1.03862	0.519	0.348	3e-67	C01.MSC	SERPING1
2.92e-71	0.907041	0.626	0.486	5.87e-67	C01.MSC	APP
3.07e-71	0.422629	0.975	0.949	6.18e-67	C01.MSC	RPL18
5.3e-71	0.883781	0.689	0.605	1.07e-66	C01.MSC	NAP1L1
1.83e-69	1.14541	0.553	0.392	3.68e-65	C01.MSC	TUBA1A
5.93e-68	0.414667	0.981	0.948	1.19e-63	C01.MSC	RPL26
2.41e-67	0.354889	0.982	0.96	4.85e-63	C01.MSC	RPS9
1.3e-66	0.596991	0.822	0.776	2.61e-62	C01.MSC	HSP90AB1
1.6e-66	0.447226	0.938	0.898	3.22e-62	C01.MSC	H3F3A
1.74e-66	0.411712	0.987	0.933	3.5e-62	C01.MSC	RPL29
4.65e-66	1.06234	0.408	0.226	9.35e-62	C01.MSC	MMP14
9.07e-66	0.951642	0.443	0.267	1.82e-61	C01.MSC	ANXA6
1.86e-65	0.357333	0.997	0.974	3.75e-61	C01.MSC	RPL32
2.03e-65	0.903496	0.574	0.444	4.09e-61	C01.MSC	ITM2C
4.3e-65	0.659136	0.767	0.69	8.65e-61	C01.MSC	TPI1
6.67e-64	0.711543	0.717	0.619	1.34e-59	C01.MSC	LDHB
1.28e-63	0.334343	0.998	0.988	2.57e-59	C01.MSC	RPS27
2.22e-62	0.756039	0.734	0.643	4.47e-58	C01.MSC	IFITM2
5.35e-62	0.89066	0.442	0.268	1.08e-57	C01.MSC	ZFHX4
5.65e-62	0.919539	0.628	0.497	1.14e-57	C01.MSC	TXNIP
6.48e-62	0.816147	0.372	0.193	1.3e-57	C01.MSC	CARHSP1
8.39e-62	0.813544	0.324	0.152	1.69e-57	C01.MSC	COL16A1
3.54e-61	0.466578	0.932	0.878	7.11e-57	C01.MSC	ATP5E
5.18e-61	0.425215	0.553	0.35	1.04e-56	C01.MSC	STMN1
6.09e-61	0.75049	0.269	0.111	1.22e-56	C01.MSC	PTRF
2.05e-60	0.533763	0.877	0.836	4.13e-56	C01.MSC	PFN1
3.31e-60	0.471404	0.889	0.843	6.65e-56	C01.MSC	NACA
3.64e-60	0.854516	0.331	0.163	7.32e-56	C01.MSC	PDLIM7
1.1e-59	0.759235	0.689	0.609	2.22e-55	C01.MSC	HSBP1
2.21e-59	0.889555	0.548	0.402	4.46e-55	C01.MSC	COL6A1
2.27e-59	0.487783	0.89	0.859	4.57e-55	C01.MSC	SRP14
5.57e-58	0.613396	0.363	0.174	1.12e-53	C01.MSC	ENPP1
2.72e-57	0.672957	0.707	0.641	5.46e-53	C01.MSC	SNRPD2
3.08e-57	0.367757	0.986	0.948	6.19e-53	C01.MSC	RPL10A
3.55e-57	0.858791	0.351	0.185	7.14e-53	C01.MSC	EML4
4.51e-57	0.810678	0.45	0.287	9.07e-53	C01.MSC	PMP22
1.11e-55	0.846687	0.429	0.254	2.22e-51	C01.MSC	SLIT2
1.57e-55	0.399731	0.967	0.932	3.15e-51	C01.MSC	RPS24
1.04e-54	0.744316	0.276	0.124	2.1e-50	C01.MSC	ENG
2.69e-54	0.436247	0.913	0.885	5.4e-50	C01.MSC	RPL22
1.71e-53	0.866588	0.505	0.358	3.44e-49	C01.MSC	ZEB2
2.26e-52	0.373518	0.991	0.952	4.54e-48	C01.MSC	RPL31
4.27e-52	0.799831	0.331	0.176	8.59e-48	C01.MSC	FHL1
7.5e-52	0.472382	0.876	0.854	1.51e-47	C01.MSC	MORF4L1
8.93e-52	0.908506	0.472	0.342	1.8e-47	C01.MSC	TPST1
1.74e-51	0.367719	0.975	0.921	3.51e-47	C01.MSC	RPL37
8.07e-51	0.424515	0.962	0.904	1.62e-46	C01.MSC	RPL17
2.49e-50	0.741039	0.665	0.582	5.01e-46	C01.MSC	HSP90B1
3.82e-50	0.851192	0.53	0.409	7.69e-46	C01.MSC	PTTG1IP
4.63e-50	0.588668	0.738	0.691	9.32e-46	C01.MSC	EID1
5.7e-50	0.708208	0.662	0.602	1.15e-45	C01.MSC	EFEMP2
8.62e-50	0.406942	0.941	0.907	1.73e-45	C01.MSC	RPL24
1.82e-49	0.34943	0.996	0.964	3.66e-45	C01.MSC	RPL12
3.34e-49	0.851006	0.341	0.189	6.71e-45	C01.MSC	INSIG2
1.65e-47	0.784266	0.438	0.286	3.31e-43	C01.MSC	EMILIN1
6.88e-47	0.831072	0.454	0.314	1.38e-42	C01.MSC	SDCBP
8.7e-47	0.930665	0.399	0.243	1.75e-42	C01.MSC	PGF
1.06e-46	0.835561	0.343	0.189	2.13e-42	C01.MSC	EMP1
1.58e-46	0.855901	0.402	0.262	3.18e-42	C01.MSC	CDC42EP1
6.08e-46	0.79566	0.291	0.149	1.22e-41	C01.MSC	LSP1
1.17e-45	0.816662	0.265	0.127	2.35e-41	C01.MSC	AKAP12
1.33e-45	0.750785	0.561	0.457	2.68e-41	C01.MSC	SEPT7
1.75e-44	0.335863	0.961	0.929	3.53e-40	C01.MSC	FAU
2.3e-44	0.794103	0.448	0.31	4.63e-40	C01.MSC	ACTN1
2.75e-44	0.554632	0.744	0.714	5.53e-40	C01.MSC	TXN
1.13e-43	0.674347	0.302	0.16	2.27e-39	C01.MSC	FLNB
1.58e-42	0.301868	0.993	0.967	3.19e-38	C01.MSC	RPS15A
4.24e-42	0.673415	0.705	0.672	8.53e-38	C01.MSC	MAGED2
5.29e-42	0.370044	0.968	0.914	1.06e-37	C01.MSC	RPL14
4.63e-41	0.558579	0.711	0.658	9.31e-37	C01.MSC	HMGN1
7.08e-41	0.461537	0.818	0.806	1.42e-36	C01.MSC	EIF3E
1.69e-40	0.378551	0.938	0.899	3.41e-36	C01.MSC	RPS20
1.95e-40	0.733385	0.601	0.537	3.93e-36	C01.MSC	TPM4
3.1e-40	0.755304	0.316	0.178	6.23e-36	C01.MSC	LINC00152
3.34e-40	0.54565	0.694	0.626	6.71e-36	C01.MSC	ENO1
6.57e-40	0.78002	0.5	0.399	1.32e-35	C01.MSC	CNN2
2.32e-39	0.724332	0.265	0.139	4.66e-35	C01.MSC	RAI14
2.51e-39	0.357192	0.943	0.906	5.05e-35	C01.MSC	RPL38
1.05e-38	0.667853	0.701	0.658	2.12e-34	C01.MSC	CDC42
1.06e-38	0.789229	0.387	0.26	2.13e-34	C01.MSC	DLX5
1.53e-38	0.391602	0.881	0.858	3.07e-34	C01.MSC	UBB
1.84e-38	0.647121	0.658	0.599	3.7e-34	C01.MSC	SON
3e-38	0.384881	0.871	0.851	6.03e-34	C01.MSC	PFDN5
5.86e-38	0.492792	0.743	0.719	1.18e-33	C01.MSC	SUMO2
6.86e-38	0.713909	0.291	0.164	1.38e-33	C01.MSC	AAMDC
9.8e-38	0.676378	0.632	0.576	1.97e-33	C01.MSC	CLIC1
1.97e-37	0.310894	0.96	0.941	3.96e-33	C01.MSC	GNB2L1
1.99e-37	0.751173	0.278	0.153	4.01e-33	C01.MSC	IL6ST
7.31e-37	0.332498	0.962	0.932	1.47e-32	C01.MSC	GAPDH
7.69e-37	0.529837	0.689	0.661	1.55e-32	C01.MSC	SHFM1
9.81e-37	0.265469	0.994	0.966	1.97e-32	C01.MSC	RPL35
1.56e-36	0.700497	0.287	0.164	3.13e-32	C01.MSC	TGFB1I1
1.88e-36	0.291692	0.836	0.823	3.77e-32	C01.MSC	HMGB1
2.28e-36	0.382453	0.898	0.872	4.59e-32	C01.MSC	TMA7
1.99e-35	0.554707	0.675	0.637	4.01e-31	C01.MSC	EIF4A1
2.98e-35	0.471466	0.776	0.754	6e-31	C01.MSC	CYBA
5.27e-35	0.392337	0.773	0.755	1.06e-30	C01.MSC	PPIA
7.75e-35	0.703663	0.255	0.137	1.56e-30	C01.MSC	NMT2
8.03e-35	0.932907	0.358	0.23	1.62e-30	C01.MSC	ITM2A
2.14e-34	0.644741	0.545	0.469	4.3e-30	C01.MSC	SOD1
6.59e-34	0.527471	0.717	0.678	1.33e-29	C01.MSC	GPX4
7.46e-34	0.796489	0.471	0.378	1.5e-29	C01.MSC	LEPROT
1.28e-33	0.542608	0.71	0.676	2.57e-29	C01.MSC	MDFI
1.89e-33	0.708756	0.286	0.167	3.81e-29	C01.MSC	PTPRD
1.91e-33	0.676624	0.442	0.331	3.85e-29	C01.MSC	PSME2
1.99e-33	0.779812	0.371	0.251	4.01e-29	C01.MSC	SLC38A2
8.26e-33	0.677583	0.503	0.424	1.66e-28	C01.MSC	GPX1
1.7e-32	0.687483	0.523	0.444	3.43e-28	C01.MSC	DYNC1I2
5.59e-32	0.696313	0.445	0.352	1.13e-27	C01.MSC	ARF5
6.46e-32	0.79144	0.306	0.19	1.3e-27	C01.MSC	ARID5B
7.42e-32	0.377883	0.94	0.893	1.49e-27	C01.MSC	NBEAL1
1.87e-31	0.616069	0.264	0.149	3.76e-27	C01.MSC	TANK
6e-31	0.647251	0.302	0.186	1.21e-26	C01.MSC	NT5C
1.72e-30	0.856609	0.418	0.305	3.47e-26	C01.MSC	NNMT
2.84e-30	0.501788	0.679	0.661	5.72e-26	C01.MSC	HNRNPK
3.48e-30	0.293667	0.968	0.935	6.99e-26	C01.MSC	RPS7
4.15e-30	0.588841	0.514	0.418	8.34e-26	C01.MSC	PKM
8.66e-30	0.677038	0.296	0.185	1.74e-25	C01.MSC	EXTL2
2.12e-29	0.667525	0.278	0.165	4.26e-25	C01.MSC	EBF1
2.89e-29	0.541207	0.613	0.581	5.82e-25	C01.MSC	MYL12B
6.06e-29	0.538973	0.63	0.603	1.22e-24	C01.MSC	BRK1
9.01e-29	0.620039	0.326	0.213	1.81e-24	C01.MSC	EMP2
9.29e-29	0.534324	0.634	0.589	1.87e-24	C01.MSC	NUCKS1
1.12e-28	0.398212	0.766	0.748	2.26e-24	C01.MSC	YWHAE
1.69e-28	0.768596	0.484	0.388	3.39e-24	C01.MSC	HLA-B
1.93e-28	0.442005	0.753	0.748	3.89e-24	C01.MSC	COMMD6
7.1e-28	0.5388	0.619	0.582	1.43e-23	C01.MSC	MRPS21
1.02e-27	0.700838	0.348	0.241	2.06e-23	C01.MSC	TBL1XR1
1.56e-27	0.655795	0.511	0.452	3.14e-23	C01.MSC	C6orf48
1.77e-27	0.53782	0.607	0.544	3.56e-23	C01.MSC	HNRNPM
2.74e-27	0.457231	0.684	0.671	5.51e-23	C01.MSC	PSMA7
4.42e-27	0.250524	0.982	0.958	8.89e-23	C01.MSC	RPS5
4.55e-27	0.613065	0.26	0.154	9.15e-23	C01.MSC	TSC22D2
9.78e-27	0.643417	0.516	0.428	1.97e-22	C01.MSC	LGALS3BP
1.15e-26	0.633168	0.313	0.203	2.32e-22	C01.MSC	CFH
1.43e-26	0.625772	0.552	0.505	2.88e-22	C01.MSC	AP2S1
2e-26	0.514143	0.649	0.643	4.02e-22	C01.MSC	RHOC
5.81e-26	0.711874	0.411	0.318	1.17e-21	C01.MSC	TSC22D1
8.81e-26	0.538551	0.559	0.507	1.77e-21	C01.MSC	SNRPE
9.05e-26	0.647662	0.438	0.36	1.82e-21	C01.MSC	TCEAL4
9.14e-26	0.830438	0.518	0.454	1.84e-21	C01.MSC	COL11A1
1.03e-25	0.479367	0.656	0.629	2.08e-21	C01.MSC	PSAP
2.11e-25	0.84888	0.391	0.293	4.25e-21	C01.MSC	ID1
2.6e-25	0.716449	0.755	0.736	5.22e-21	C01.MSC	DDIT4
3.8e-25	0.488341	0.624	0.6	7.64e-21	C01.MSC	HNRNPC
5.06e-25	0.675728	0.256	0.16	1.02e-20	C01.MSC	IFNGR2
6.26e-25	0.604207	0.276	0.173	1.26e-20	C01.MSC	MFAP2
7.71e-25	0.670017	0.448	0.373	1.55e-20	C01.MSC	CFDP1
7.91e-25	0.664852	0.723	0.7	1.59e-20	C01.MSC	PPP1CB
1.47e-24	0.474717	0.674	0.652	2.96e-20	C01.MSC	NCL
2.59e-24	0.446987	0.676	0.664	5.2e-20	C01.MSC	PDIA6
2.98e-24	0.52465	0.499	0.433	6e-20	C01.MSC	S100A10
3.01e-24	0.488501	0.635	0.618	6.06e-20	C01.MSC	ST13
1.15e-23	0.532602	0.666	0.659	2.32e-19	C01.MSC	CD164
1.66e-23	0.673579	0.641	0.622	3.35e-19	C01.MSC	SOX4
1.74e-23	0.329205	0.829	0.832	3.5e-19	C01.MSC	ATP5L
3.16e-23	0.645054	0.364	0.276	6.36e-19	C01.MSC	MGMT
7.11e-23	0.618794	0.304	0.209	1.43e-18	C01.MSC	CTNND1
7.74e-23	0.46454	0.636	0.641	1.56e-18	C01.MSC	TBCA
8.05e-23	0.311807	0.777	0.777	1.62e-18	C01.MSC	SKP1
8.41e-23	0.674058	0.316	0.222	1.69e-18	C01.MSC	KCTD12
1.11e-22	0.677581	0.386	0.303	2.24e-18	C01.MSC	CTSK
1.19e-22	0.471865	0.583	0.541	2.39e-18	C01.MSC	SRSF3
3.49e-22	0.531643	0.492	0.424	7.03e-18	C01.MSC	HSPA5
6.61e-22	0.354017	0.91	0.898	1.33e-17	C01.MSC	DSTN
7.28e-22	0.359034	0.801	0.801	1.46e-17	C01.MSC	POLR2L
8.93e-22	0.621858	0.451	0.38	1.8e-17	C01.MSC	DNAJC8
1.06e-21	0.362258	0.772	0.784	2.13e-17	C01.MSC	NDUFA13
1.46e-21	0.251861	0.956	0.914	2.95e-17	C01.MSC	RPL9
1.48e-21	0.51207	0.565	0.525	2.98e-17	C01.MSC	GLTSCR2
2.56e-21	0.438948	0.256	0.159	5.15e-17	C01.MSC	CD74
3.12e-21	0.28743	0.811	0.799	6.28e-17	C01.MSC	NPM1
3.12e-21	0.5577	0.497	0.443	6.28e-17	C01.MSC	PSME1
3.66e-21	0.560987	0.345	0.25	7.37e-17	C01.MSC	SAT1
4.58e-21	0.448368	0.619	0.614	9.21e-17	C01.MSC	FKBP1A
1.03e-20	0.603546	0.348	0.26	2.07e-16	C01.MSC	FAT3
3.43e-20	0.456045	0.593	0.567	6.89e-16	C01.MSC	ZFAS1
4.66e-20	0.437066	0.629	0.613	9.38e-16	C01.MSC	PDIA3
7.84e-20	0.274037	0.829	0.819	1.58e-15	C01.MSC	BTF3
9.01e-20	0.563174	0.294	0.207	1.81e-15	C01.MSC	SMARCA1
1.34e-19	0.25752	0.944	0.918	2.7e-15	C01.MSC	RPL30
1.54e-19	0.554304	0.291	0.205	3.09e-15	C01.MSC	ZNF22
3.58e-19	0.543387	0.508	0.472	7.21e-15	C01.MSC	GADD45GIP1
4.37e-19	0.499486	0.603	0.563	8.78e-15	C01.MSC	SET
5.64e-19	0.599538	0.394	0.323	1.13e-14	C01.MSC	FAT1
5.82e-19	0.65102	0.285	0.198	1.17e-14	C01.MSC	SOCS3
1.16e-18	0.535198	0.258	0.175	2.33e-14	C01.MSC	PDLIM5
1.35e-18	0.676384	0.801	0.846	2.71e-14	C01.MSC	CLU
2e-18	0.640912	0.374	0.307	4.02e-14	C01.MSC	TLN1
3.44e-18	0.541177	0.368	0.297	6.93e-14	C01.MSC	FAAP20
3.72e-18	0.53508	0.279	0.196	7.49e-14	C01.MSC	AHNAK
3.79e-18	0.383765	0.686	0.71	7.63e-14	C01.MSC	ATP5J2
3.99e-18	0.378408	0.695	0.678	8.03e-14	C01.MSC	LDHA
6.17e-18	0.495087	0.262	0.178	1.24e-13	C01.MSC	CAMK2D
6.43e-18	0.543973	0.466	0.423	1.29e-13	C01.MSC	FUS
8.82e-18	0.491234	0.565	0.534	1.78e-13	C01.MSC	HLA-C
1.06e-17	0.611731	0.424	0.367	2.13e-13	C01.MSC	PRMT2
2.23e-17	0.511175	0.452	0.396	4.49e-13	C01.MSC	PRMT1
2.3e-17	0.544829	0.443	0.379	4.63e-13	C01.MSC	KLF6
2.38e-17	0.425771	0.627	0.63	4.79e-13	C01.MSC	UBC
1.05e-16	0.345213	0.729	0.742	2.11e-12	C01.MSC	DYNLL1
1.19e-16	0.50891	0.258	0.181	2.4e-12	C01.MSC	HNMT
1.47e-16	0.488628	0.439	0.382	2.96e-12	C01.MSC	HNRNPA3
1.79e-16	0.517761	0.478	0.446	3.61e-12	C01.MSC	PNISR
2.53e-16	0.543461	0.5	0.475	5.09e-12	C01.MSC	CTSD
4.42e-16	0.558119	0.436	0.393	8.89e-12	C01.MSC	RAB34
4.49e-16	0.310816	0.8	0.784	9.04e-12	C01.MSC	PPDPF
5.22e-16	0.561544	0.443	0.391	1.05e-11	C01.MSC	SLC16A3
6.71e-16	0.660695	0.527	0.487	1.35e-11	C01.MSC	HNRNPH1
8.54e-16	0.308208	0.764	0.766	1.72e-11	C01.MSC	COX6B1
9.79e-16	0.379828	0.636	0.653	1.97e-11	C01.MSC	SUB1
1.44e-15	0.547322	0.27	0.195	2.89e-11	C01.MSC	RND3
1.9e-15	0.363716	0.609	0.606	3.83e-11	C01.MSC	HNRNPA2B1
2.02e-15	0.553223	0.432	0.387	4.07e-11	C01.MSC	RTF1
2.06e-15	0.618236	0.329	0.263	4.13e-11	C01.MSC	NBPF14
2.16e-15	0.45487	0.603	0.622	4.35e-11	C01.MSC	NEDD8
3e-15	0.398474	0.573	0.519	6.04e-11	C01.MSC	ALPL
3.18e-15	0.535175	0.287	0.214	6.4e-11	C01.MSC	HIF1A
3.28e-15	0.376446	0.571	0.55	6.59e-11	C01.MSC	PRDX1
3.33e-15	0.48803	0.252	0.178	6.7e-11	C01.MSC	PARP1
3.36e-15	0.397253	0.614	0.616	6.75e-11	C01.MSC	RBX1
4.79e-15	0.506917	0.277	0.206	9.64e-11	C01.MSC	IRF2BP2
5.06e-15	0.531351	0.407	0.361	1.02e-10	C01.MSC	NPC2
5.99e-15	0.550138	0.357	0.298	1.21e-10	C01.MSC	WASF2
6.44e-15	0.391447	0.573	0.56	1.29e-10	C01.MSC	RBMX
9.09e-15	0.515964	0.311	0.24	1.83e-10	C01.MSC	HLA-E
1.38e-14	0.410609	0.597	0.601	2.78e-10	C01.MSC	HMGN3
2.68e-14	0.542688	0.376	0.329	5.38e-10	C01.MSC	DYNLRB1
2.74e-14	0.39233	0.582	0.583	5.51e-10	C01.MSC	HNRNPA0
3.35e-14	0.470162	0.487	0.451	6.75e-10	C01.MSC	ARGLU1
3.45e-14	0.541439	0.396	0.345	6.95e-10	C01.MSC	HACD3
3.65e-14	0.431177	0.586	0.601	7.33e-10	C01.MSC	ROMO1
4.59e-14	0.507039	0.453	0.414	9.23e-10	C01.MSC	HNRNPA1L2
4.81e-14	0.415783	0.538	0.521	9.67e-10	C01.MSC	PSMA4
4.9e-14	0.389779	0.588	0.593	9.85e-10	C01.MSC	EIF3F
6.11e-14	0.526227	0.285	0.221	1.23e-09	C01.MSC	ADH5
1.19e-13	0.495729	0.563	0.578	2.39e-09	C01.MSC	RBM39
1.47e-13	0.491654	0.333	0.271	2.95e-09	C01.MSC	APEX1
1.78e-13	0.601057	0.341	0.286	3.58e-09	C01.MSC	ANGPT1
1.89e-13	0.599122	0.371	0.318	3.79e-09	C01.MSC	CSTB
1.9e-13	0.478424	0.557	0.568	3.82e-09	C01.MSC	DRAP1
2.83e-13	0.456795	0.487	0.466	5.7e-09	C01.MSC	YWHAZ
2.88e-13	0.526073	0.409	0.374	5.8e-09	C01.MSC	ESD
3.42e-13	0.564825	0.357	0.31	6.88e-09	C01.MSC	ADAM12
7.87e-13	0.334331	0.725	0.738	1.58e-08	C01.MSC	TSPO
1.02e-12	0.380722	0.724	0.728	2.04e-08	C01.MSC	CTNNB1
1.82e-12	0.561268	0.32	0.267	3.67e-08	C01.MSC	DDAH2
3.25e-12	0.549404	0.39	0.356	6.53e-08	C01.MSC	TMEM98
5.15e-12	0.416976	0.524	0.522	1.04e-07	C01.MSC	MRC2
7.01e-12	0.496928	0.35	0.299	1.41e-07	C01.MSC	FSCN1
7.43e-12	0.484837	0.502	0.499	1.49e-07	C01.MSC	IFI27L2
9.34e-12	0.467755	0.346	0.295	1.88e-07	C01.MSC	TSPAN4
9.39e-12	0.479712	0.275	0.214	1.89e-07	C01.MSC	CD81
1.5e-11	0.461261	0.408	0.372	3.01e-07	C01.MSC	HNRNPU
1.67e-11	0.458077	0.314	0.259	3.37e-07	C01.MSC	SSB
2.2e-11	0.51099	0.361	0.324	4.42e-07	C01.MSC	TBCB
2.35e-11	0.496721	0.352	0.311	4.73e-07	C01.MSC	SUMO3
2.51e-11	0.463182	0.459	0.442	5.06e-07	C01.MSC	TPM3
3.09e-11	0.422335	0.553	0.562	6.22e-07	C01.MSC	SH3BGRL3
7.02e-11	0.495932	0.361	0.324	1.41e-06	C01.MSC	VAMP5
7.26e-11	0.485712	0.422	0.398	1.46e-06	C01.MSC	SRI
7.28e-11	0.487106	0.252	0.195	1.46e-06	C01.MSC	CTTN
1.01e-10	0.485731	0.285	0.235	2.03e-06	C01.MSC	HMOX2
1.01e-10	0.317933	0.644	0.682	2.04e-06	C01.MSC	DDX5
1.05e-10	0.409608	0.53	0.539	2.11e-06	C01.MSC	HNRNPDL
1.05e-10	0.441546	0.267	0.207	2.11e-06	C01.MSC	MUM1
1.06e-10	0.491418	0.36	0.318	2.14e-06	C01.MSC	PRKCSH
1.09e-10	0.374856	0.509	0.492	2.19e-06	C01.MSC	PDIA4
1.17e-10	0.581453	0.341	0.302	2.35e-06	C01.MSC	PRRX1
1.17e-10	0.329448	0.653	0.682	2.35e-06	C01.MSC	NDUFB2
1.26e-10	0.566476	0.335	0.287	2.53e-06	C01.MSC	VMP1
1.63e-10	0.346809	0.591	0.608	3.27e-06	C01.MSC	C4orf3
2.23e-10	0.45274	0.353	0.313	4.49e-06	C01.MSC	CAMLG
3.23e-10	0.447807	0.443	0.434	6.49e-06	C01.MSC	VPS28
3.64e-10	0.622539	0.497	0.478	7.33e-06	C01.MSC	THBS1
6.39e-10	0.314094	0.604	0.636	1.29e-05	C01.MSC	ARL6IP4
7.1e-10	0.465989	0.255	0.203	1.43e-05	C01.MSC	PLEKHJ1
9.03e-10	0.444234	0.374	0.329	1.82e-05	C01.MSC	XIST
2.08e-09	0.492942	0.365	0.338	4.18e-05	C01.MSC	BNIP3L
2.14e-09	0.457815	0.448	0.446	4.3e-05	C01.MSC	DDX17
2.26e-09	0.467254	0.347	0.316	4.54e-05	C01.MSC	ILK
2.34e-09	0.378762	0.542	0.576	4.7e-05	C01.MSC	WDR83OS
3.26e-09	0.486278	0.288	0.244	6.57e-05	C01.MSC	METTL9
3.73e-09	0.503033	0.432	0.409	7.5e-05	C01.MSC	FABP5
3.8e-09	0.4686	0.351	0.317	7.64e-05	C01.MSC	C5orf15
3.89e-09	0.482072	0.283	0.237	7.83e-05	C01.MSC	RHOBTB3
4.06e-09	0.414339	0.367	0.322	8.17e-05	C01.MSC	TRA2A
5.34e-09	0.340369	0.563	0.592	0.000107478	C01.MSC	MINOS1
6e-09	0.286793	0.644	0.682	0.000120762	C01.MSC	GABARAP
6.24e-09	0.298351	0.629	0.672	0.00012554	C01.MSC	DAD1
8.13e-09	0.32172	0.61	0.651	0.000163537	C01.MSC	SEC62
8.87e-09	0.429134	0.508	0.527	0.000178471	C01.MSC	CALM1
1.14e-08	0.474575	0.283	0.244	0.000229698	C01.MSC	PHF14
1.31e-08	0.432356	0.403	0.392	0.00026445	C01.MSC	ZNF428
1.46e-08	0.29628	0.632	0.681	0.000294403	C01.MSC	C11orf58
1.92e-08	0.319907	0.479	0.477	0.000386706	C01.MSC	PTGES3
2.56e-08	0.342481	0.601	0.65	0.000514892	C01.MSC	TMEM50A
3.48e-08	0.461717	0.343	0.317	0.000700865	C01.MSC	BAX
4.2e-08	0.456666	0.336	0.304	0.000844788	C01.MSC	AP2B1
4.2e-08	0.516502	0.281	0.239	0.000845589	C01.MSC	ID2
4.4e-08	0.452916	0.27	0.227	0.000884693	C01.MSC	CLIC4
4.41e-08	0.444507	0.368	0.343	0.000887141	C01.MSC	HSPG2
4.43e-08	0.480269	0.306	0.273	0.000891337	C01.MSC	SCARB2
5.2e-08	0.400252	0.548	0.582	0.00104637	C01.MSC	RPS27L
5.42e-08	0.360292	0.484	0.484	0.00108982	C01.MSC	PGAM1
7.58e-08	0.348319	0.549	0.582	0.00152409	C01.MSC	CUTA
8.87e-08	0.468851	0.381	0.363	0.00178382	C01.MSC	FAM133B
9.4e-08	0.441344	0.45	0.464	0.00189046	C01.MSC	CAPZB
9.8e-08	0.447251	0.315	0.286	0.00197166	C01.MSC	MAP4
1.15e-07	0.35305	0.521	0.547	0.00230949	C01.MSC	SF3B5
1.56e-07	0.29441	0.58	0.616	0.00313756	C01.MSC	RHOA
1.81e-07	0.358678	0.525	0.553	0.00363526	C01.MSC	TIMM8B
1.89e-07	0.415657	0.41	0.397	0.00379927	C01.MSC	PHB
1.92e-07	0.442121	0.341	0.319	0.00385523	C01.MSC	HSD17B10
1.92e-07	0.264672	0.623	0.659	0.00385544	C01.MSC	PCBP2
2.06e-07	0.396193	0.376	0.355	0.00413939	C01.MSC	RBBP4
2.44e-07	0.45176	0.268	0.231	0.00490527	C01.MSC	SNX6
2.78e-07	0.459079	0.308	0.283	0.00559475	C01.MSC	MYL6B
3.56e-07	0.458284	0.34	0.32	0.00716274	C01.MSC	OAZ2
4.11e-07	0.450346	0.356	0.341	0.00827755	C01.MSC	RAB11B
4.21e-07	0.417189	0.396	0.387	0.00846654	C01.MSC	RSL1D1
4.73e-07	0.415281	0.427	0.428	0.00952605	C01.MSC	YWHAB
4.82e-07	0.432732	0.356	0.332	0.00970184	C01.MSC	PRKAR1A
0	2.96451	0.738	0.031	0	C02.Cyc	TOP2A
0	2.56935	0.685	0.041	0	C02.Cyc	UBE2C
0	2.42275	0.934	0.337	0	C02.Cyc	STMN1
0	2.22562	0.723	0.04	0	C02.Cyc	BIRC5
0	2.17827	0.602	0.023	0	C02.Cyc	CENPF
0	2.12505	0.828	0.117	0	C02.Cyc	KIAA0101
0	2.11121	0.624	0.023	0	C02.Cyc	NUSAP1
0	1.94525	0.677	0.05	0	C02.Cyc	MAD2L1
0	1.91299	0.723	0.126	0	C02.Cyc	CKS1B
0	1.79221	0.573	0.06	0	C02.Cyc	PTTG1
0	1.72888	0.505	0.023	0	C02.Cyc	CDK1
0	1.64917	0.414	0.019	0	C02.Cyc	CCNB1
0	1.54859	0.564	0.038	0	C02.Cyc	TK1
0	1.5223	0.431	0.017	0	C02.Cyc	CDC20
0	1.519	0.523	0.015	0	C02.Cyc	MKI67
0	1.33115	0.523	0.043	0	C02.Cyc	ZWINT
0	1.27681	0.434	0.026	0	C02.Cyc	CCNB2
0	1.26946	0.505	0.029	0	C02.Cyc	TYMS
0	1.24507	0.419	0.014	0	C02.Cyc	GTSE1
0	1.23992	0.447	0.01	0	C02.Cyc	PBK
0	1.18823	0.434	0.017	0	C02.Cyc	PRC1
0	1.13055	0.343	0.009	0	C02.Cyc	ASPM
0	1.12548	0.384	0.014	0	C02.Cyc	TPX2
0	1.11512	0.355	0.013	0	C02.Cyc	CCNA2
0	1.10701	0.381	0.018	0	C02.Cyc	RRM2
0	1.08009	0.389	0.017	0	C02.Cyc	CDKN3
0	0.996981	0.408	0.024	0	C02.Cyc	UBE2T
0	0.95196	0.285	0.01	0	C02.Cyc	PLK1
0	0.947294	0.315	0.01	0	C02.Cyc	HMMR
0	0.926517	0.343	0.013	0	C02.Cyc	TACC3
0	0.92017	0.343	0.014	0	C02.Cyc	AURKB
0	0.916071	0.353	0.008	0	C02.Cyc	SPC25
0	0.912902	0.312	0.005	0	C02.Cyc	CENPA
0	0.802771	0.281	0.009	0	C02.Cyc	CDCA3
0	0.786402	0.327	0.018	0	C02.Cyc	CENPM
0	0.761933	0.256	0.007	0	C02.Cyc	DLGAP5
0	0.755574	0.264	0.004	0	C02.Cyc	FAM64A
0	0.736301	0.266	0.006	0	C02.Cyc	CDCA8
0	0.717416	0.281	0.008	0	C02.Cyc	DEPDC1
0	0.676564	0.259	0.007	0	C02.Cyc	CENPE
1.75e-307	2.63758	0.964	0.558	3.53e-303	C02.Cyc	H2AFZ
3.02e-298	1.05296	0.373	0.028	6.07e-294	C02.Cyc	KIF20B
1.2e-288	1.75706	0.485	0.06	2.41e-284	C02.Cyc	KPNA2
1.62e-284	0.820286	0.261	0.011	3.25e-280	C02.Cyc	AURKA
4.86e-284	2.04384	0.69	0.143	9.78e-280	C02.Cyc	HMGB2
5.59e-277	1.35321	0.561	0.089	1.12e-272	C02.Cyc	SMC4
2.72e-275	0.747426	0.307	0.019	5.48e-271	C02.Cyc	CENPK
9.07e-275	1.23145	0.46	0.055	1.83e-270	C02.Cyc	CKAP2
8.41e-273	0.689088	0.267	0.013	1.69e-268	C02.Cyc	RACGAP1
1.76e-266	0.99736	0.454	0.054	3.55e-262	C02.Cyc	CENPW
1.54e-262	2.28781	0.967	0.671	3.09e-258	C02.Cyc	TUBA1B
1.38e-243	0.679277	0.333	0.028	2.78e-239	C02.Cyc	CENPH
3.66e-235	2.02368	0.969	0.653	7.37e-231	C02.Cyc	TUBB
2.66e-228	1.73168	0.988	0.812	5.36e-224	C02.Cyc	HMGB1
3.22e-218	0.963521	0.439	0.063	6.47e-214	C02.Cyc	TMPO
1.91e-215	1.88172	0.959	0.708	3.85e-211	C02.Cyc	HMGN2
6e-213	0.565381	0.254	0.017	1.21e-208	C02.Cyc	ORC6
5.43e-211	0.623084	0.256	0.018	1.09e-206	C02.Cyc	LMNB1
1.69e-206	1.22291	0.601	0.142	3.39e-202	C02.Cyc	DTYMK
1.77e-206	1.75565	0.597	0.145	3.56e-202	C02.Cyc	TUBB4B
2.13e-203	0.994481	0.441	0.07	4.29e-199	C02.Cyc	HMGB3
1.25e-200	0.831806	0.327	0.035	2.52e-196	C02.Cyc	HELLS
1.19e-196	0.850574	0.297	0.029	2.39e-192	C02.Cyc	UHRF1
1.74e-193	0.70073	0.289	0.028	3.51e-189	C02.Cyc	KIFC1
7.98e-186	1.48786	0.526	0.122	1.61e-181	C02.Cyc	UBE2S
4.23e-181	1.21742	0.589	0.147	8.51e-177	C02.Cyc	ANP32E
2.22e-171	2.33874	0.726	0.277	4.46e-167	C02.Cyc	ARL6IP1
1.44e-170	0.965244	1	0.979	2.89e-166	C02.Cyc	PTMA
7.13e-167	1.59122	0.662	0.225	1.44e-162	C02.Cyc	CKS2
7.43e-163	0.541845	0.274	0.03	1.49e-158	C02.Cyc	DHFR
8.98e-163	0.783661	0.361	0.057	1.81e-158	C02.Cyc	SMC2
1.88e-162	0.6677	0.281	0.033	3.79e-158	C02.Cyc	FEN1
4.51e-159	0.921313	0.49	0.11	9.08e-155	C02.Cyc	GGH
2.96e-152	0.636389	0.285	0.036	5.96e-148	C02.Cyc	ATAD2
1.99e-146	1.38277	0.906	0.572	4.01e-142	C02.Cyc	NUCKS1
2.79e-145	1.44946	0.698	0.284	5.61e-141	C02.Cyc	HN1
2.96e-145	1.28794	0.883	0.608	5.96e-141	C02.Cyc	RAN
1.72e-142	0.853337	0.429	0.092	3.46e-138	C02.Cyc	TMSB15A
1.13e-139	0.699718	0.343	0.06	2.27e-135	C02.Cyc	DNAJC9
2.14e-138	0.87904	0.497	0.127	4.3e-134	C02.Cyc	RPA3
2.53e-138	0.588647	0.279	0.038	5.1e-134	C02.Cyc	GMNN
6.88e-135	1.30892	0.85	0.521	1.38e-130	C02.Cyc	RANBP1
2.64e-133	0.81891	0.427	0.096	5.32e-129	C02.Cyc	TUBB6
1.8e-132	0.56837	0.251	0.033	3.62e-128	C02.Cyc	H2AFX
4.47e-130	1.10467	0.644	0.239	9e-126	C02.Cyc	H2AFV
9.75e-128	1.09655	0.482	0.132	1.96e-123	C02.Cyc	MZT1
2.63e-124	1.37375	0.592	0.22	5.3e-120	C02.Cyc	TUBA1C
2.67e-124	0.604315	0.281	0.044	5.37e-120	C02.Cyc	RRM1
4.65e-123	0.624103	0.32	0.057	9.36e-119	C02.Cyc	MCM7
1.25e-122	0.865327	1	0.98	2.51e-118	C02.Cyc	ACTB
2.23e-121	1.11152	0.921	0.634	4.49e-117	C02.Cyc	HSP90AA1
1.83e-118	0.858478	0.469	0.127	3.68e-114	C02.Cyc	DDX39A
2.95e-116	0.916834	0.564	0.187	5.94e-112	C02.Cyc	CBX5
1.2e-115	1.13031	0.764	0.38	2.41e-111	C02.Cyc	DUT
2.04e-115	0.868113	0.493	0.142	4.11e-111	C02.Cyc	NASP
3.58e-115	0.681811	0.355	0.076	7.2e-111	C02.Cyc	RNASEH2A
5.84e-112	2.86145	0.691	0.345	1.17e-107	C02.Cyc	HIST1H4C
9.39e-109	0.880222	0.97	0.832	1.89e-104	C02.Cyc	PFN1
1.04e-108	0.705935	0.333	0.069	2.08e-104	C02.Cyc	LBR
3.83e-108	0.617017	0.284	0.051	7.7e-104	C02.Cyc	SPDL1
8.99e-107	1.10577	0.903	0.647	1.81e-102	C02.Cyc	HMGN1
2.49e-104	0.657239	0.318	0.067	5.01e-100	C02.Cyc	CDCA4
3.03e-104	0.978033	0.531	0.181	6.09e-100	C02.Cyc	RAD21
3.73e-103	0.626656	0.279	0.051	7.51e-99	C02.Cyc	MCM3
1e-101	1.04768	0.873	0.586	2.01e-97	C02.Cyc	HNRNPA2B1
4.35e-100	1.03501	0.837	0.525	8.76e-96	C02.Cyc	SRSF3
1.15e-99	0.660051	0.351	0.084	2.31e-95	C02.Cyc	KIF22
1.6e-97	0.977021	0.7	0.342	3.22e-93	C02.Cyc	LSM4
2.88e-97	0.732007	0.332	0.078	5.79e-93	C02.Cyc	PCNA
1.08e-96	0.944184	0.876	0.665	2.18e-92	C02.Cyc	LDHA
3.27e-96	0.845883	0.927	0.799	6.57e-92	C02.Cyc	CFL1
7.26e-95	0.857594	0.899	0.686	1.46e-90	C02.Cyc	TPI1
1.44e-94	0.571285	0.276	0.054	2.9e-90	C02.Cyc	MIS18BP1
3.01e-94	1.00398	0.708	0.375	6.06e-90	C02.Cyc	SNRPB
4.71e-94	1.0104	0.708	0.352	9.47e-90	C02.Cyc	DEK
1.08e-92	0.790783	0.526	0.192	2.16e-88	C02.Cyc	SAE1
3.3e-91	0.49107	0.256	0.049	6.64e-87	C02.Cyc	RPL39L
6.62e-91	0.992397	0.568	0.229	1.33e-86	C02.Cyc	BUB3
1.11e-90	0.608182	0.398	0.113	2.24e-86	C02.Cyc	WDR34
2.03e-89	0.915906	0.789	0.454	4.08e-85	C02.Cyc	PTGES3
1.5e-88	0.653031	0.398	0.116	3.02e-84	C02.Cyc	SKA2
1.16e-87	1.16139	0.356	0.094	2.33e-83	C02.Cyc	EPYC
1.44e-87	0.928113	0.97	0.905	2.9e-83	C02.Cyc	CALM2
1.45e-85	0.641463	0.373	0.104	2.93e-81	C02.Cyc	DNMT1
2.99e-85	0.993369	0.739	0.409	6.02e-81	C02.Cyc	PKM
5.28e-85	0.856657	0.587	0.249	1.06e-80	C02.Cyc	HNRNPD
1.13e-82	0.74904	0.957	0.857	2.27e-78	C02.Cyc	HNRNPA1
5.16e-82	0.852648	0.847	0.588	1.04e-77	C02.Cyc	ERH
6.67e-80	0.739879	0.53	0.204	1.34e-75	C02.Cyc	PRKDC
6.78e-80	0.734861	0.474	0.167	1.36e-75	C02.Cyc	PARP1
9.8e-80	0.918557	0.785	0.523	1.97e-75	C02.Cyc	SLC25A5
4.67e-79	0.636939	0.398	0.124	9.4e-75	C02.Cyc	SMC1A
2.31e-78	0.52151	0.309	0.077	4.65e-74	C02.Cyc	CSE1L
3.63e-77	0.816198	0.739	0.423	7.3e-73	C02.Cyc	SNRPD1
1.33e-75	0.849614	0.863	0.629	2.67e-71	C02.Cyc	YBX1
3.07e-74	0.813781	0.66	0.328	6.17e-70	C02.Cyc	ANP32B
1.06e-73	0.777996	0.625	0.297	2.14e-69	C02.Cyc	RHEB
4.57e-73	0.860681	0.848	0.62	9.2e-69	C02.Cyc	ENO1
6.1e-72	0.807847	0.736	0.437	1.23e-67	C02.Cyc	SRSF2
2.03e-71	0.716294	0.589	0.269	4.09e-67	C02.Cyc	KPNB1
3.51e-71	0.782897	0.911	0.727	7.05e-67	C02.Cyc	DYNLL1
5.46e-69	0.809811	0.828	0.541	1.1e-64	C02.Cyc	RBMX
9.17e-69	0.699411	0.526	0.218	1.84e-64	C02.Cyc	CCDC34
4.79e-68	0.742669	0.657	0.323	9.64e-64	C02.Cyc	PSME2
1.09e-67	0.876091	0.807	0.533	2.19e-63	C02.Cyc	HNRNPM
1.9e-67	0.859388	0.79	0.528	3.81e-63	C02.Cyc	TPM4
4.9e-67	0.649	0.498	0.203	9.85e-63	C02.Cyc	HNRNPAB
1.3e-66	0.778138	0.698	0.392	2.61e-62	C02.Cyc	PA2G4
3.58e-66	0.564349	0.98	0.932	7.21e-62	C02.Cyc	GAPDH
5.4e-65	0.461755	0.302	0.087	1.09e-60	C02.Cyc	REEP4
1.18e-64	0.730955	0.929	0.74	2.37e-60	C02.Cyc	MDK
1.3e-63	0.682435	0.98	0.931	2.62e-59	C02.Cyc	ACTG1
2.08e-63	0.527249	0.442	0.168	4.18e-59	C02.Cyc	SSRP1
8.04e-63	0.814517	0.828	0.575	1.62e-58	C02.Cyc	CALR
2.67e-62	0.727485	0.802	0.567	5.38e-58	C02.Cyc	HNRNPA0
4.5e-62	0.792303	0.748	0.46	9.05e-58	C02.Cyc	LSM5
5.09e-62	0.700557	0.635	0.326	1.02e-57	C02.Cyc	SRSF7
7.24e-62	0.666233	0.861	0.663	1.46e-57	C02.Cyc	ANAPC11
1.68e-61	0.756296	0.847	0.616	3.38e-57	C02.Cyc	LDHB
1.85e-61	0.714076	0.843	0.574	3.72e-57	C02.Cyc	HSP90B1
2.9e-61	0.874654	0.701	0.431	5.84e-57	C02.Cyc	CYCS
7.62e-61	0.75513	0.759	0.494	1.53e-56	C02.Cyc	YWHAQ
2.13e-60	0.74427	0.855	0.64	4.29e-56	C02.Cyc	NCL
5.92e-60	0.689344	0.574	0.277	1.19e-55	C02.Cyc	H2AFY
1.29e-59	0.733743	0.726	0.466	2.59e-55	C02.Cyc	PGAM1
1.89e-59	0.485129	0.361	0.125	3.8e-55	C02.Cyc	CACYBP
2.8e-59	0.637363	0.916	0.797	5.63e-55	C02.Cyc	MIF
4.5e-59	0.624702	0.479	0.201	9.05e-55	C02.Cyc	TXNDC12
7.9e-59	0.683875	0.606	0.307	1.59e-54	C02.Cyc	HSPE1
9.57e-59	0.709815	0.784	0.517	1.93e-54	C02.Cyc	BANF1
1.01e-58	0.79033	0.691	0.415	2.04e-54	C02.Cyc	CALM3
1.12e-58	0.7229	0.764	0.474	2.25e-54	C02.Cyc	PDIA4
1.22e-58	0.497154	0.285	0.083	2.46e-54	C02.Cyc	PSIP1
1.47e-58	0.694462	0.597	0.28	2.96e-54	C02.Cyc	TNC
4.19e-58	0.47083	0.299	0.091	8.43e-54	C02.Cyc	SVIP
9.04e-58	0.722611	0.677	0.392	1.82e-53	C02.Cyc	FABP5
1.3e-57	0.704293	0.866	0.651	2.61e-53	C02.Cyc	PDIA6
2.06e-57	0.449459	0.261	0.073	4.15e-53	C02.Cyc	ITGB3BP
2.79e-57	0.615255	0.909	0.746	5.62e-53	C02.Cyc	PPIA
2.86e-57	0.811627	0.748	0.49	5.75e-53	C02.Cyc	EIF5A
7.8e-57	0.690856	0.627	0.35	1.57e-52	C02.Cyc	IDH2
1.12e-56	0.727644	0.649	0.372	2.26e-52	C02.Cyc	HNRNPF
1.34e-56	0.689967	0.592	0.297	2.69e-52	C02.Cyc	EIF5AL1
2.14e-56	0.772382	0.652	0.377	4.3e-52	C02.Cyc	HSPD1
9.36e-56	0.535952	0.45	0.188	1.88e-51	C02.Cyc	COMMD4
4.02e-55	0.661504	0.851	0.663	8.09e-51	C02.Cyc	COX8A
4.99e-55	0.707709	0.662	0.37	1e-50	C02.Cyc	HNRNPA3
7.98e-55	0.708693	0.723	0.458	1.61e-50	C02.Cyc	RBM8A
1.5e-54	0.484335	0.302	0.098	3.01e-50	C02.Cyc	RNF26
2.53e-54	0.390568	0.282	0.085	5.09e-50	C02.Cyc	TUBB2A
2.78e-54	0.729131	0.622	0.342	5.58e-50	C02.Cyc	HNRNPR
4.43e-54	0.668209	0.469	0.213	8.9e-50	C02.Cyc	TMEM106C
7.81e-54	0.477333	0.309	0.102	1.57e-49	C02.Cyc	HPRT1
1.95e-53	0.537019	0.393	0.153	3.93e-49	C02.Cyc	CMSS1
1.75e-52	0.606142	0.939	0.856	3.52e-48	C02.Cyc	UBB
3.19e-52	0.52298	0.995	0.938	6.41e-48	C02.Cyc	B2M
4.19e-52	0.610012	0.51	0.242	8.43e-48	C02.Cyc	CCT5
9.46e-52	0.652445	0.526	0.256	1.9e-47	C02.Cyc	SFPQ
1.27e-51	0.672669	0.693	0.426	2.55e-47	C02.Cyc	TPM3
2.45e-51	0.518684	0.307	0.104	4.92e-47	C02.Cyc	G2E3
2.69e-51	0.737853	0.655	0.391	5.42e-47	C02.Cyc	SIVA1
2.7e-51	0.531211	0.38	0.147	5.43e-47	C02.Cyc	STIP1
3.5e-51	0.728359	0.814	0.58	7.03e-47	C02.Cyc	SRP9
8.71e-51	0.592007	0.876	0.711	1.75e-46	C02.Cyc	SUMO2
1.13e-50	0.654571	0.642	0.357	2.28e-46	C02.Cyc	HNRNPU
1.87e-50	0.477877	0.314	0.11	3.76e-46	C02.Cyc	USP1
2.27e-50	0.653599	0.447	0.204	4.56e-46	C02.Cyc	KIF5B
2.87e-50	0.352845	0.277	0.087	5.77e-46	C02.Cyc	PPIH
4.5e-50	0.572166	0.465	0.207	9.06e-46	C02.Cyc	SNRNP40
2.08e-49	0.556868	0.398	0.162	4.18e-45	C02.Cyc	SUPT16H
2.24e-49	0.684927	0.521	0.263	4.5e-45	C02.Cyc	STRA13
2.68e-49	0.763502	0.8	0.604	5.39e-45	C02.Cyc	HSPA8
3.24e-49	0.690034	0.88	0.706	6.53e-45	C02.Cyc	TXN
1.34e-48	0.405225	0.279	0.091	2.69e-44	C02.Cyc	PPIF
2.13e-48	0.614046	0.845	0.649	4.29e-44	C02.Cyc	HNRNPK
3.02e-48	0.464652	0.318	0.113	6.08e-44	C02.Cyc	CBFB
7.2e-48	0.575016	0.624	0.34	1.45e-43	C02.Cyc	SEPT11
8.64e-48	0.796283	0.8	0.551	1.74e-43	C02.Cyc	SET
2.21e-47	0.440049	0.262	0.084	4.44e-43	C02.Cyc	EXOSC8
2.81e-47	0.646311	0.589	0.322	5.66e-43	C02.Cyc	NONO
4.76e-47	0.524854	0.413	0.175	9.57e-43	C02.Cyc	NAP1L4
9.28e-47	0.407254	0.365	0.143	1.87e-42	C02.Cyc	SNRPA1
1.02e-46	0.424742	0.351	0.133	2.06e-42	C02.Cyc	XPO1
1.26e-46	0.666115	0.658	0.41	2.54e-42	C02.Cyc	SNRPG
1.37e-46	0.402829	0.304	0.106	2.76e-42	C02.Cyc	SNRPA
1.58e-46	0.379161	0.266	0.084	3.18e-42	C02.Cyc	HAPLN1
3.67e-46	0.598295	0.485	0.235	7.38e-42	C02.Cyc	CKB
3.94e-46	0.564262	0.48	0.23	7.92e-42	C02.Cyc	ILF3
8.48e-46	0.618525	0.452	0.212	1.71e-41	C02.Cyc	CNIH4
8.8e-46	0.540876	0.95	0.852	1.77e-41	C02.Cyc	H3F3B
1.19e-45	0.608279	0.553	0.293	2.4e-41	C02.Cyc	C19orf48
6.92e-45	0.598396	0.795	0.54	1.39e-40	C02.Cyc	CALD1
7.37e-45	0.48936	0.408	0.176	1.48e-40	C02.Cyc	TMEM109
7.72e-45	0.543767	0.404	0.175	1.55e-40	C02.Cyc	CBX1
1.19e-44	0.504849	0.414	0.181	2.4e-40	C02.Cyc	MAD2L2
1.49e-44	0.546171	0.888	0.758	3e-40	C02.Cyc	CHCHD2
1.51e-44	0.509468	0.551	0.288	3.05e-40	C02.Cyc	PSMB2
1.56e-44	0.395002	0.282	0.098	3.14e-40	C02.Cyc	CLN6
8.76e-44	0.33631	0.261	0.085	1.76e-39	C02.Cyc	ALDH7A1
1.36e-43	0.562587	0.441	0.201	2.74e-39	C02.Cyc	CARHSP1
1.54e-43	0.476641	0.36	0.147	3.1e-39	C02.Cyc	POLE3
1.72e-43	0.615054	0.563	0.316	3.46e-39	C02.Cyc	CDK4
3.39e-43	0.601447	0.662	0.411	6.82e-39	C02.Cyc	SNRPF
1.27e-42	0.595231	0.419	0.196	2.56e-38	C02.Cyc	CKLF
2.33e-42	0.587476	0.592	0.334	4.69e-38	C02.Cyc	XRCC5
3.57e-42	0.360027	0.251	0.081	7.17e-38	C02.Cyc	HMGA1
3.95e-42	0.578844	0.749	0.522	7.95e-38	C02.Cyc	HNRNPDL
9.76e-42	0.447123	0.356	0.146	1.96e-37	C02.Cyc	SMARCA4
1.43e-41	0.558711	0.894	0.793	2.88e-37	C02.Cyc	NPM1
1.57e-41	0.587753	0.587	0.343	3.17e-37	C02.Cyc	ILF2
2.91e-41	0.530403	0.454	0.221	5.86e-37	C02.Cyc	HNRNPH3
2.93e-41	0.424109	0.317	0.124	5.9e-37	C02.Cyc	BCL2L12
3.29e-41	0.629675	0.655	0.412	6.62e-37	C02.Cyc	FUS
3.63e-41	0.575056	0.472	0.232	7.3e-37	C02.Cyc	PSMD14
4.31e-41	0.609355	0.848	0.71	8.67e-37	C02.Cyc	MORF4L2
4.42e-41	0.537824	0.465	0.23	8.88e-37	C02.Cyc	VDAC3
5.93e-41	0.597229	0.634	0.383	1.19e-36	C02.Cyc	HP1BP3
1.07e-40	0.54204	0.851	0.7	2.15e-36	C02.Cyc	SERBP1
2.27e-40	0.640547	0.558	0.317	4.56e-36	C02.Cyc	UBE2N
3.01e-40	0.607252	0.724	0.499	6.07e-36	C02.Cyc	SNRPE
3.04e-40	0.547355	0.561	0.304	6.12e-36	C02.Cyc	XRCC6
3.38e-40	0.38124	0.281	0.102	6.79e-36	C02.Cyc	HDGF
5.38e-40	0.537823	0.921	0.772	1.08e-35	C02.Cyc	HSP90AB1
7e-40	0.354159	0.254	0.087	1.41e-35	C02.Cyc	TFAM
8.87e-40	0.495125	0.391	0.174	1.78e-35	C02.Cyc	RBBP7
1.12e-39	0.477568	0.396	0.175	2.25e-35	C02.Cyc	SCARA3
1.49e-39	0.653146	0.493	0.254	3e-35	C02.Cyc	PANX3
2.44e-39	0.59044	0.883	0.74	4.92e-35	C02.Cyc	YWHAE
2.68e-39	0.384171	0.279	0.101	5.4e-35	C02.Cyc	MRPS6
3.07e-39	0.589939	0.606	0.362	6.17e-35	C02.Cyc	CD320
3.21e-39	0.574479	0.814	0.595	6.45e-35	C02.Cyc	MYL12A
3.28e-39	0.436546	0.396	0.18	6.59e-35	C02.Cyc	RUVBL2
8.94e-39	0.494153	0.454	0.222	1.8e-34	C02.Cyc	G3BP1
9.18e-39	0.563288	0.568	0.324	1.85e-34	C02.Cyc	FDPS
1.05e-38	0.398717	0.959	0.9	2.11e-34	C02.Cyc	MYL6
1.11e-38	0.47754	0.459	0.227	2.23e-34	C02.Cyc	PPM1G
1.47e-38	0.499716	0.482	0.24	2.96e-34	C02.Cyc	RSRC1
2.45e-38	0.528231	0.787	0.59	4.94e-34	C02.Cyc	HNRNPC
3.14e-38	0.494191	0.561	0.316	6.32e-34	C02.Cyc	SNRPD3
3.58e-38	0.555523	0.624	0.376	7.2e-34	C02.Cyc	MARCKSL1
9.44e-38	0.381048	0.299	0.116	1.9e-33	C02.Cyc	MAT2A
1.22e-37	0.380707	0.375	0.167	2.45e-33	C02.Cyc	TPGS2
1.29e-37	0.358985	0.269	0.098	2.6e-33	C02.Cyc	KMT5A
1.53e-37	0.448149	0.368	0.164	3.07e-33	C02.Cyc	CYB5B
2.03e-37	0.519486	0.558	0.313	4.08e-33	C02.Cyc	NUDC
4.24e-37	0.746215	0.632	0.398	8.52e-33	C02.Cyc	TUBA1A
4.43e-37	0.582345	0.574	0.338	8.91e-33	C02.Cyc	THRAP3
6.36e-37	0.583541	0.576	0.335	1.28e-32	C02.Cyc	HACD3
1e-36	0.449859	0.299	0.116	2.02e-32	C02.Cyc	SCIN
1.09e-36	0.499919	0.587	0.34	2.19e-32	C02.Cyc	MANF
1.23e-36	0.627542	0.69	0.473	2.48e-32	C02.Cyc	PSMC3
2.24e-36	0.540911	0.625	0.38	4.51e-32	C02.Cyc	HDAC2
2.81e-36	0.604788	0.586	0.341	5.65e-32	C02.Cyc	RBBP4
5.54e-36	0.56748	0.602	0.352	1.11e-31	C02.Cyc	FSTL1
6.66e-36	0.51292	0.657	0.414	1.34e-31	C02.Cyc	PEBP1
9.13e-36	0.558689	0.726	0.515	1.84e-31	C02.Cyc	TPM2
9.97e-36	0.545509	0.812	0.654	2.01e-31	C02.Cyc	MZT2B
1.29e-35	0.380039	0.314	0.129	2.59e-31	C02.Cyc	SMS
1.44e-35	0.510338	0.49	0.266	2.89e-31	C02.Cyc	CCDC167
2.22e-35	0.54478	0.543	0.313	4.46e-31	C02.Cyc	ACTN1
3.94e-35	0.526382	0.686	0.462	7.92e-31	C02.Cyc	PSMB3
5.49e-35	0.416142	0.465	0.235	1.11e-30	C02.Cyc	SRSF1
6.18e-35	0.373913	0.302	0.125	1.24e-30	C02.Cyc	PSMG1
7.45e-35	0.545083	0.748	0.538	1.5e-30	C02.Cyc	PRDX1
7.65e-35	0.856076	0.716	0.476	1.54e-30	C02.Cyc	HNRNPH1
1.18e-34	0.518907	0.535	0.308	2.38e-30	C02.Cyc	CCT7
1.25e-34	0.571168	0.548	0.325	2.51e-30	C02.Cyc	PSMD7
1.34e-34	0.403984	0.345	0.154	2.69e-30	C02.Cyc	PAICS
1.46e-34	0.519989	0.789	0.611	2.94e-30	C02.Cyc	ATP5G3
2.1e-34	0.385898	0.391	0.186	4.23e-30	C02.Cyc	POP7
3.34e-34	0.573131	0.734	0.507	6.72e-30	C02.Cyc	PSMA4
4.38e-34	0.496361	0.65	0.424	8.82e-30	C02.Cyc	UBE2I
6.37e-34	0.327727	0.297	0.121	1.28e-29	C02.Cyc	C20orf27
6.65e-34	0.357346	0.995	0.976	1.34e-29	C02.Cyc	TMSB10
1.09e-33	0.393044	0.35	0.157	2.19e-29	C02.Cyc	ACTL6A
2.11e-33	0.349608	0.295	0.121	4.24e-29	C02.Cyc	EIF2S1
2.71e-33	0.412084	0.964	0.899	5.46e-29	C02.Cyc	H3F3A
3.82e-33	0.399086	0.378	0.175	7.69e-29	C02.Cyc	FLNA
5.51e-33	0.483387	0.528	0.302	1.11e-28	C02.Cyc	PPP4C
5.62e-33	0.543508	0.719	0.498	1.13e-28	C02.Cyc	EIF4G2
1.12e-32	0.529867	0.69	0.455	2.26e-28	C02.Cyc	SEPT7
1.23e-32	0.576225	0.629	0.415	2.46e-28	C02.Cyc	PGK1
1.27e-32	0.356359	0.45	0.228	2.56e-28	C02.Cyc	RHOBTB3
1.76e-32	0.466598	0.545	0.318	3.54e-28	C02.Cyc	MRPL14
2.4e-32	0.425028	0.337	0.152	4.83e-28	C02.Cyc	GLOD4
3.76e-32	0.390642	0.383	0.177	7.56e-28	C02.Cyc	CYP1B1
5.28e-32	0.368262	0.383	0.182	1.06e-27	C02.Cyc	FUBP1
5.93e-32	0.43783	0.455	0.244	1.19e-27	C02.Cyc	SDF2L1
7.27e-32	0.494482	0.584	0.363	1.46e-27	C02.Cyc	CCT3
7.9e-32	0.509649	0.784	0.603	1.59e-27	C02.Cyc	RBX1
1.21e-31	0.523557	0.83	0.655	2.44e-27	C02.Cyc	CBX3
1.63e-31	0.476318	0.807	0.595	3.28e-27	C02.Cyc	MARCKS
1.9e-31	0.485736	0.794	0.601	3.83e-27	C02.Cyc	SLIRP
2.97e-31	0.397253	0.479	0.257	5.98e-27	C02.Cyc	GANAB
3.58e-31	0.309164	0.261	0.101	7.2e-27	C02.Cyc	NDNF
3.87e-31	0.32151	0.351	0.162	7.79e-27	C02.Cyc	GGCT
4.08e-31	0.343016	0.304	0.13	8.22e-27	C02.Cyc	SMC3
5e-31	0.375596	0.29	0.125	1.01e-26	C02.Cyc	RASSF1
5.7e-31	0.485447	0.431	0.229	1.15e-26	C02.Cyc	DKC1
5.88e-31	0.498273	0.769	0.607	1.18e-26	C02.Cyc	AURKAIP1
7.68e-31	0.520886	0.498	0.282	1.54e-26	C02.Cyc	PSMA3
1.56e-30	0.308603	0.269	0.109	3.14e-26	C02.Cyc	PTMS
1.64e-30	0.375253	0.835	0.649	3.29e-26	C02.Cyc	TPM1
1.72e-30	0.411194	0.439	0.232	3.47e-26	C02.Cyc	TPR
2.01e-30	0.402446	0.429	0.222	4.04e-26	C02.Cyc	TMEM123
2.04e-30	0.356898	0.343	0.159	4.1e-26	C02.Cyc	TIMM10
2.46e-30	0.439972	0.711	0.497	4.96e-26	C02.Cyc	AP2S1
2.71e-30	0.502967	0.814	0.662	5.46e-26	C02.Cyc	PSMA7
2.79e-30	0.466147	0.447	0.244	5.61e-26	C02.Cyc	SYNCRIP
6.35e-30	0.403705	0.488	0.275	1.28e-25	C02.Cyc	TAGLN2
6.71e-30	0.365776	0.33	0.153	1.35e-25	C02.Cyc	PSMD11
6.92e-30	0.400452	0.479	0.266	1.39e-25	C02.Cyc	LSM2
8.73e-30	0.417808	0.906	0.788	1.76e-25	C02.Cyc	CLEC11A
8.77e-30	0.460853	0.832	0.675	1.76e-25	C02.Cyc	HINT1
8.91e-30	0.255338	0.465	0.247	1.79e-25	C02.Cyc	VCAN
1.17e-29	0.360594	0.408	0.208	2.35e-25	C02.Cyc	UFD1L
1.47e-29	0.462092	0.515	0.295	2.96e-25	C02.Cyc	SRPX
1.55e-29	0.612992	0.873	0.75	3.12e-25	C02.Cyc	ID3
1.56e-29	0.46563	0.685	0.477	3.13e-25	C02.Cyc	TUFM
4.65e-29	0.367967	0.355	0.171	9.36e-25	C02.Cyc	MAPRE1
5.5e-29	0.470399	0.526	0.321	1.11e-24	C02.Cyc	RNPS1
6.43e-29	0.291857	0.987	0.939	1.29e-24	C02.Cyc	TMSB4X
7.75e-29	0.313017	0.269	0.109	1.56e-24	C02.Cyc	SNAI2
7.82e-29	0.327914	0.361	0.173	1.57e-24	C02.Cyc	PDLIM7
1.17e-28	0.427358	0.472	0.261	2.35e-24	C02.Cyc	DPYSL2
1.45e-28	0.465596	0.467	0.269	2.91e-24	C02.Cyc	CCT6A
1.6e-28	0.45127	0.68	0.454	3.21e-24	C02.Cyc	YWHAZ
1.66e-28	0.414749	0.479	0.271	3.34e-24	C02.Cyc	ADRM1
1.76e-28	0.411819	0.355	0.176	3.55e-24	C02.Cyc	MTCH2
1.86e-28	0.322981	0.269	0.114	3.75e-24	C02.Cyc	DCAF7
1.88e-28	0.387489	0.48	0.266	3.78e-24	C02.Cyc	SPCS3
2.12e-28	0.485396	0.622	0.404	4.26e-24	C02.Cyc	HNRNPA1L2
2.19e-28	0.442976	0.607	0.388	4.41e-24	C02.Cyc	PRMT1
2.58e-28	0.409601	0.464	0.262	5.18e-24	C02.Cyc	CCT2
2.77e-28	0.448132	0.444	0.245	5.57e-24	C02.Cyc	AKR1B1
2.92e-28	0.483826	0.398	0.207	5.88e-24	C02.Cyc	LSM6
3.58e-28	0.499622	0.779	0.603	7.2e-24	C02.Cyc	PDIA3
3.94e-28	0.362751	0.394	0.204	7.92e-24	C02.Cyc	CNPY3
4.06e-28	0.433308	0.493	0.28	8.17e-24	C02.Cyc	ANP32A
4.46e-28	0.298268	0.262	0.11	8.97e-24	C02.Cyc	CMC2
4.52e-28	0.440548	0.629	0.413	9.1e-24	C02.Cyc	YWHAB
4.71e-28	0.302545	0.264	0.111	9.49e-24	C02.Cyc	PAFAH1B3
4.72e-28	0.288009	0.31	0.141	9.5e-24	C02.Cyc	CHCHD3
4.88e-28	0.300222	0.287	0.123	9.82e-24	C02.Cyc	CPXM1
5.06e-28	0.390055	0.32	0.152	1.02e-23	C02.Cyc	NUDCD2
5.58e-28	0.340931	0.281	0.124	1.12e-23	C02.Cyc	DCTPP1
5.77e-28	0.46699	0.845	0.684	1.16e-23	C02.Cyc	CALU
6.25e-28	0.419559	0.518	0.306	1.26e-23	C02.Cyc	BAX
6.48e-28	0.503006	0.645	0.454	1.3e-23	C02.Cyc	EIF4EBP1
7.57e-28	0.315828	0.259	0.109	1.52e-23	C02.Cyc	PNRC2
7.97e-28	0.335773	0.345	0.165	1.6e-23	C02.Cyc	CCDC14
8.02e-28	0.513318	0.667	0.465	1.61e-23	C02.Cyc	SOD1
8.3e-28	0.458425	0.419	0.229	1.67e-23	C02.Cyc	CRELD2
8.36e-28	0.419879	0.617	0.4	1.68e-23	C02.Cyc	NHP2
1.04e-27	0.435875	0.495	0.292	2.1e-23	C02.Cyc	PSMC5
1.08e-27	0.442199	0.594	0.384	2.18e-23	C02.Cyc	PHB
1.17e-27	0.47837	0.696	0.488	2.36e-23	C02.Cyc	BZW1
1.35e-27	0.409883	0.517	0.309	2.71e-23	C02.Cyc	DCXR
1.74e-27	0.422884	0.477	0.272	3.51e-23	C02.Cyc	C1QBP
1.81e-27	0.445813	0.571	0.354	3.64e-23	C02.Cyc	MZT2A
1.89e-27	0.639188	0.649	0.437	3.8e-23	C02.Cyc	MMP13
2.09e-27	0.443808	0.569	0.366	4.2e-23	C02.Cyc	PIN1
2.32e-27	0.495837	0.693	0.505	4.66e-23	C02.Cyc	MRPL51
2.4e-27	0.425776	0.612	0.398	4.82e-23	C02.Cyc	CNN2
2.47e-27	0.349219	0.343	0.163	4.97e-23	C02.Cyc	COL16A1
4.67e-27	0.428335	0.543	0.34	9.39e-23	C02.Cyc	SMARCB1
5.11e-27	0.339571	0.614	0.347	1.03e-22	C02.Cyc	PTN
5.48e-27	0.4674	0.672	0.479	1.1e-22	C02.Cyc	NDUFS6
5.78e-27	0.461045	0.574	0.369	1.16e-22	C02.Cyc	UBE2L3
6.36e-27	0.374453	0.442	0.244	1.28e-22	C02.Cyc	SLC39A1
6.38e-27	0.484222	0.49	0.295	1.28e-22	C02.Cyc	VPS29
6.46e-27	0.330245	0.284	0.127	1.3e-22	C02.Cyc	UBA2
6.58e-27	0.444441	0.559	0.35	1.32e-22	C02.Cyc	RNASEH2C
6.62e-27	0.445512	0.523	0.322	1.33e-22	C02.Cyc	RALY
1.01e-26	0.333326	0.305	0.141	2.02e-22	C02.Cyc	TSN
1.15e-26	0.35859	0.368	0.187	2.31e-22	C02.Cyc	RAB8A
1.43e-26	0.317504	0.498	0.284	2.88e-22	C02.Cyc	ACTN4
1.5e-26	0.388571	0.363	0.185	3.02e-22	C02.Cyc	C9orf142
1.84e-26	0.407126	0.388	0.203	3.71e-22	C02.Cyc	VBP1
1.96e-26	0.373201	0.37	0.19	3.95e-22	C02.Cyc	SLC1A5
2.01e-26	0.395676	0.855	0.718	4.04e-22	C02.Cyc	ALDOA
2.22e-26	0.343185	0.459	0.25	4.47e-22	C02.Cyc	PGF
2.32e-26	0.411292	0.462	0.261	4.67e-22	C02.Cyc	NOP56
2.45e-26	0.386126	0.406	0.215	4.92e-22	C02.Cyc	EMP2
4.21e-26	0.45457	0.548	0.338	8.46e-22	C02.Cyc	COL12A1
4.68e-26	0.345115	0.422	0.229	9.41e-22	C02.Cyc	MRPS26
5.33e-26	0.436308	0.787	0.604	1.07e-21	C02.Cyc	NAP1L1
6.84e-26	0.452347	0.67	0.485	1.38e-21	C02.Cyc	PRELID1
7.14e-26	0.34399	0.294	0.137	1.44e-21	C02.Cyc	WBP11
1.04e-25	0.4312	0.799	0.631	2.09e-21	C02.Cyc	EIF4A1
1.1e-25	0.364214	0.424	0.231	2.21e-21	C02.Cyc	RTN3
1.15e-25	0.388055	0.526	0.317	2.31e-21	C02.Cyc	PCMT1
1.29e-25	0.475588	0.781	0.608	2.59e-21	C02.Cyc	HSBP1
1.56e-25	0.415052	0.815	0.622	3.13e-21	C02.Cyc	FN1
1.59e-25	0.285208	0.299	0.137	3.2e-21	C02.Cyc	DHX15
2.26e-25	0.446393	0.439	0.257	4.55e-21	C02.Cyc	TCP1
2.38e-25	0.580417	0.657	0.448	4.78e-21	C02.Cyc	COL11A1
2.47e-25	0.378225	0.523	0.312	4.97e-21	C02.Cyc	CCDC80
2.64e-25	0.422563	0.503	0.307	5.31e-21	C02.Cyc	NUTF2
3.36e-25	0.40103	0.483	0.287	6.77e-21	C02.Cyc	DDX46
3.46e-25	0.330348	0.347	0.174	6.96e-21	C02.Cyc	GOLM1
4.37e-25	0.343652	0.328	0.161	8.8e-21	C02.Cyc	KHDRBS1
5.31e-25	0.432322	0.607	0.409	1.07e-20	C02.Cyc	EIF3A
5.96e-25	0.382672	0.421	0.235	1.2e-20	C02.Cyc	ARL2
6.43e-25	0.434989	0.683	0.492	1.29e-20	C02.Cyc	VDAC1
6.56e-25	0.483681	0.822	0.652	1.32e-20	C02.Cyc	CDC42
7.18e-25	0.411067	0.868	0.774	1.44e-20	C02.Cyc	TMED9
8.17e-25	0.412383	0.417	0.234	1.64e-20	C02.Cyc	SPTSSA
9.28e-25	0.432786	0.304	0.149	1.87e-20	C02.Cyc	HAT1
1.01e-24	0.450204	0.63	0.434	2.04e-20	C02.Cyc	EIF1AX
1.17e-24	0.330653	0.322	0.159	2.36e-20	C02.Cyc	EEF1E1
1.17e-24	0.29816	0.371	0.191	2.36e-20	C02.Cyc	TMEM160
1.19e-24	0.310597	0.446	0.247	2.39e-20	C02.Cyc	EPDR1
1.26e-24	0.456541	0.493	0.293	2.53e-20	C02.Cyc	EMILIN1
1.28e-24	0.447524	0.538	0.344	2.58e-20	C02.Cyc	GLO1
1.37e-24	0.360759	0.398	0.215	2.75e-20	C02.Cyc	MRPL22
1.39e-24	0.399673	0.493	0.298	2.8e-20	C02.Cyc	NDUFB6
1.56e-24	0.313116	0.294	0.139	3.15e-20	C02.Cyc	GAR1
1.58e-24	0.276521	0.327	0.16	3.18e-20	C02.Cyc	HSPA9
1.84e-24	0.309714	0.361	0.185	3.7e-20	C02.Cyc	LINC00152
2.05e-24	0.340043	0.373	0.2	4.13e-20	C02.Cyc	EBNA1BP2
2.16e-24	0.445101	0.515	0.315	4.35e-20	C02.Cyc	CCT8
2.58e-24	0.411903	0.629	0.436	5.18e-20	C02.Cyc	CNBP
2.66e-24	0.373858	0.432	0.246	5.36e-20	C02.Cyc	PSMD2
2.95e-24	0.35166	0.355	0.184	5.94e-20	C02.Cyc	RCN2
3.06e-24	0.425612	0.579	0.376	6.15e-20	C02.Cyc	DNAJC8
3.32e-24	0.427015	0.601	0.408	6.68e-20	C02.Cyc	POLR2E
3.33e-24	0.447213	0.434	0.251	6.7e-20	C02.Cyc	PRDX3
4.31e-24	0.31361	0.279	0.13	8.67e-20	C02.Cyc	CDKN2AIPNL
6.26e-24	0.46445	0.62	0.441	1.26e-19	C02.Cyc	NME1
1.1e-23	0.452583	0.807	0.666	2.21e-19	C02.Cyc	ANXA2
1.14e-23	0.397617	0.814	0.673	2.28e-19	C02.Cyc	GPX4
1.21e-23	0.288281	0.422	0.229	2.43e-19	C02.Cyc	AEBP1
1.83e-23	0.319041	0.391	0.211	3.68e-19	C02.Cyc	PRPF31
1.86e-23	0.402363	0.647	0.445	3.74e-19	C02.Cyc	TRA2B
1.96e-23	0.422806	0.535	0.341	3.94e-19	C02.Cyc	RPL22L1
2.14e-23	0.359029	0.299	0.147	4.31e-19	C02.Cyc	GNB4
2.61e-23	0.359031	0.315	0.158	5.26e-19	C02.Cyc	COMMD2
2.63e-23	0.367077	0.51	0.316	5.29e-19	C02.Cyc	TBCB
2.84e-23	0.391885	0.599	0.401	5.71e-19	C02.Cyc	GPAA1
3.32e-23	0.282383	0.31	0.151	6.68e-19	C02.Cyc	PVRL2
5.03e-23	0.414727	0.761	0.608	1.01e-18	C02.Cyc	LSM7
5.12e-23	0.360471	0.454	0.268	1.03e-18	C02.Cyc	FKBP3
6.07e-23	0.374307	0.586	0.382	1.22e-18	C02.Cyc	CAP1
7.38e-23	0.29146	0.338	0.175	1.48e-18	C02.Cyc	HNRNPUL1
7.9e-23	0.433194	0.597	0.416	1.59e-18	C02.Cyc	CYC1
8.74e-23	0.264691	0.361	0.189	1.76e-18	C02.Cyc	DENR
8.78e-23	0.424363	0.508	0.315	1.77e-18	C02.Cyc	MTHFD2
9.82e-23	0.325669	0.386	0.213	1.98e-18	C02.Cyc	APMAP
1e-22	0.346365	0.345	0.182	2.02e-18	C02.Cyc	AKR7A2
1.04e-22	0.281583	0.314	0.155	2.09e-18	C02.Cyc	UXS1
1.05e-22	0.344947	0.335	0.175	2.12e-18	C02.Cyc	SNX5
1.06e-22	0.430735	0.757	0.6	2.13e-18	C02.Cyc	RHOA
1.17e-22	0.388006	0.523	0.332	2.35e-18	C02.Cyc	DDX21
1.32e-22	0.457669	0.617	0.428	2.66e-18	C02.Cyc	EIF4E
1.37e-22	0.267581	0.29	0.141	2.76e-18	C02.Cyc	CBR1
1.52e-22	0.261291	0.302	0.147	3.05e-18	C02.Cyc	GTPBP4
1.53e-22	0.3313	0.469	0.278	3.08e-18	C02.Cyc	ANXA6
1.59e-22	0.270059	0.289	0.14	3.2e-18	C02.Cyc	NSL1
1.65e-22	0.284751	0.292	0.142	3.32e-18	C02.Cyc	BCL7C
1.65e-22	0.279309	0.378	0.2	3.33e-18	C02.Cyc	LGMN
1.74e-22	0.396117	0.767	0.608	3.5e-18	C02.Cyc	HLA-A
2.04e-22	0.427514	0.531	0.349	4.1e-18	C02.Cyc	CCT4
2.4e-22	0.37277	0.564	0.374	4.82e-18	C02.Cyc	PFDN2
3.14e-22	0.317656	0.328	0.169	6.33e-18	C02.Cyc	MPHOSPH6
3.19e-22	0.333786	0.36	0.195	6.42e-18	C02.Cyc	C4orf27
3.29e-22	0.362999	0.787	0.607	6.62e-18	C02.Cyc	NEDD8
3.64e-22	0.419593	0.523	0.338	7.32e-18	C02.Cyc	TCEB1
3.73e-22	0.326222	0.36	0.194	7.51e-18	C02.Cyc	COA1
3.77e-22	0.427522	0.63	0.437	7.59e-18	C02.Cyc	CAPZA1
3.89e-22	0.482174	0.756	0.584	7.83e-18	C02.Cyc	PSMA2
4.05e-22	0.356734	0.479	0.293	8.14e-18	C02.Cyc	FBL
4.1e-22	0.316878	0.414	0.237	8.24e-18	C02.Cyc	PSMD9
4.51e-22	0.410527	0.678	0.499	9.07e-18	C02.Cyc	PSMB6
1.01e-21	0.388116	0.485	0.304	2.04e-17	C02.Cyc	SUMO3
1.02e-21	0.451687	0.583	0.387	2.06e-17	C02.Cyc	HLA-B
1.25e-21	0.28248	0.327	0.169	2.52e-17	C02.Cyc	ACIN1
1.55e-21	0.410431	0.601	0.412	3.12e-17	C02.Cyc	PTTG1IP
1.57e-21	0.383374	0.591	0.391	3.17e-17	C02.Cyc	PDCD5
1.6e-21	0.267559	0.307	0.155	3.22e-17	C02.Cyc	NOP58
1.65e-21	0.299722	0.37	0.201	3.32e-17	C02.Cyc	CAPRIN1
1.93e-21	0.3823	0.396	0.225	3.88e-17	C02.Cyc	CISD2
1.97e-21	0.363415	0.441	0.264	3.96e-17	C02.Cyc	EWSR1
2.12e-21	0.298618	0.304	0.154	4.26e-17	C02.Cyc	TIMM50
2.26e-21	0.316966	0.399	0.225	4.54e-17	C02.Cyc	NPM3
2.6e-21	0.366686	0.325	0.172	5.23e-17	C02.Cyc	MOB1A
2.68e-21	0.3257	0.411	0.236	5.38e-17	C02.Cyc	TOP1
2.72e-21	0.347434	0.391	0.221	5.47e-17	C02.Cyc	ITGAE
2.85e-21	0.407577	0.713	0.538	5.74e-17	C02.Cyc	RPN2
2.95e-21	0.328662	0.614	0.42	5.94e-17	C02.Cyc	HSPA5
3.37e-21	0.266887	0.282	0.139	6.78e-17	C02.Cyc	UBA1
3.77e-21	0.347365	0.338	0.182	7.59e-17	C02.Cyc	HINT2
4.1e-21	0.291006	0.322	0.166	8.24e-17	C02.Cyc	CTNNAL1
4.1e-21	0.309623	0.257	0.123	8.25e-17	C02.Cyc	CNP
4.18e-21	0.477815	0.881	0.776	8.4e-17	C02.Cyc	GJA1
5.78e-21	0.326143	0.505	0.319	1.16e-16	C02.Cyc	PHGDH
6.01e-21	0.287304	0.307	0.158	1.21e-16	C02.Cyc	RPA2
6.12e-21	0.280212	0.371	0.204	1.23e-16	C02.Cyc	SMARCC1
6.93e-21	0.280991	0.257	0.122	1.39e-16	C02.Cyc	CLMP
7.47e-21	0.331907	0.497	0.31	1.5e-16	C02.Cyc	DDT
8.3e-21	0.452107	0.682	0.515	1.67e-16	C02.Cyc	ALPL
8.44e-21	0.383683	0.746	0.594	1.7e-16	C02.Cyc	ARF1
8.93e-21	0.294342	0.309	0.158	1.8e-16	C02.Cyc	SMARCA5
9.82e-21	0.335485	0.975	0.955	1.98e-16	C02.Cyc	LUM
1.13e-20	0.360468	0.827	0.666	2.28e-16	C02.Cyc	DDX5
1.26e-20	0.387889	0.619	0.432	2.54e-16	C02.Cyc	SRRM1
1.32e-20	0.368835	0.578	0.388	2.66e-16	C02.Cyc	SRI
1.42e-20	0.284503	0.282	0.142	2.86e-16	C02.Cyc	NIPA2
1.45e-20	0.307628	0.393	0.222	2.92e-16	C02.Cyc	PAK1
1.5e-20	0.272794	0.365	0.202	3.01e-16	C02.Cyc	GLRX3
1.76e-20	0.419465	0.752	0.589	3.55e-16	C02.Cyc	HMGN3
1.78e-20	0.350511	0.449	0.274	3.59e-16	C02.Cyc	MDH1
1.9e-20	0.413146	0.543	0.359	3.82e-16	C02.Cyc	SRSF10
1.91e-20	0.311723	0.449	0.27	3.85e-16	C02.Cyc	STOML2
2.39e-20	0.330411	0.827	0.698	4.8e-16	C02.Cyc	ATP5J2
2.45e-20	0.326082	0.465	0.286	4.93e-16	C02.Cyc	SMARCE1
2.59e-20	0.286827	0.305	0.158	5.21e-16	C02.Cyc	IMMP1L
2.72e-20	0.354788	0.396	0.232	5.48e-16	C02.Cyc	PHF5A
3e-20	0.292248	0.437	0.255	6.03e-16	C02.Cyc	MYL9
3.08e-20	0.373117	0.568	0.397	6.19e-16	C02.Cyc	ARHGDIA
3.08e-20	0.271361	0.307	0.158	6.19e-16	C02.Cyc	ADPGK
3.13e-20	0.409164	0.624	0.442	6.29e-16	C02.Cyc	PPP1CA
3.19e-20	0.295704	0.262	0.13	6.42e-16	C02.Cyc	PITHD1
3.26e-20	0.352147	0.457	0.278	6.57e-16	C02.Cyc	NCBP2
3.37e-20	0.381575	0.554	0.387	6.77e-16	C02.Cyc	RAB34
3.63e-20	0.313488	0.353	0.196	7.29e-16	C02.Cyc	FAM96A
3.93e-20	0.324805	0.391	0.226	7.91e-16	C02.Cyc	MAGOHB
4.19e-20	0.334899	0.383	0.218	8.43e-16	C02.Cyc	SGCB
4.43e-20	0.425058	0.729	0.573	8.9e-16	C02.Cyc	CLIC1
5.27e-20	0.300655	0.338	0.183	1.06e-15	C02.Cyc	ARPC5L
5.34e-20	0.336392	0.462	0.291	1.07e-15	C02.Cyc	ARPC1A
6.07e-20	0.295769	0.38	0.215	1.22e-15	C02.Cyc	XRN2
6.31e-20	0.280722	0.353	0.194	1.27e-15	C02.Cyc	TUSC3
6.32e-20	0.311981	0.878	0.795	1.27e-15	C02.Cyc	POLR2L
6.41e-20	0.294563	0.417	0.245	1.29e-15	C02.Cyc	UQCC3
6.66e-20	0.296797	0.406	0.241	1.34e-15	C02.Cyc	MRPL18
7.6e-20	0.334039	0.391	0.226	1.53e-15	C02.Cyc	CDC123
7.73e-20	0.302216	0.383	0.221	1.56e-15	C02.Cyc	SHMT2
7.87e-20	0.292333	0.414	0.243	1.58e-15	C02.Cyc	SRSF9
8.02e-20	0.304853	0.378	0.217	1.61e-15	C02.Cyc	PSMD3
9.08e-20	0.280143	0.403	0.234	1.83e-15	C02.Cyc	SLC25A11
9.79e-20	0.347468	0.814	0.672	1.97e-15	C02.Cyc	DBI
1.05e-19	0.302206	0.328	0.175	2.1e-15	C02.Cyc	BRD3
1.09e-19	0.356926	0.48	0.309	2.2e-15	C02.Cyc	GTF2A2
1.09e-19	0.388347	0.558	0.381	2.2e-15	C02.Cyc	PDAP1
1.1e-19	0.326767	0.376	0.215	2.21e-15	C02.Cyc	RRP7A
1.15e-19	0.286163	0.388	0.222	2.32e-15	C02.Cyc	SRSF4
1.94e-19	0.299197	0.903	0.798	3.9e-15	C02.Cyc	CD99
2e-19	0.343638	0.409	0.237	4.03e-15	C02.Cyc	IGF2
2.58e-19	0.354399	0.825	0.704	5.2e-15	C02.Cyc	TMBIM6
2.77e-19	0.25148	0.259	0.128	5.57e-15	C02.Cyc	CNDP2
3.04e-19	0.341841	0.34	0.188	6.11e-15	C02.Cyc	AHCYL1
3.53e-19	0.324181	0.312	0.165	7.11e-15	C02.Cyc	ARPP19
3.74e-19	0.288446	0.315	0.168	7.52e-15	C02.Cyc	MAGOH
3.76e-19	0.336018	0.807	0.701	7.56e-15	C02.Cyc	NDUFS5
4.08e-19	0.332057	0.462	0.286	8.21e-15	C02.Cyc	PUF60
4.14e-19	0.2972	0.457	0.281	8.33e-15	C02.Cyc	PSMC1
4.3e-19	0.337124	0.863	0.778	8.64e-15	C02.Cyc	OAZ1
4.77e-19	0.302443	0.406	0.24	9.59e-15	C02.Cyc	MLEC
4.84e-19	0.340726	0.309	0.167	9.74e-15	C02.Cyc	TMEM237
5.1e-19	0.27179	0.446	0.271	1.03e-14	C02.Cyc	MKKS
5.41e-19	0.290047	0.355	0.201	1.09e-14	C02.Cyc	C20orf24
5.82e-19	0.414945	0.571	0.401	1.17e-14	C02.Cyc	RPN1
5.88e-19	0.372584	0.794	0.64	1.18e-14	C02.Cyc	SUB1
6.16e-19	0.331568	0.416	0.25	1.24e-14	C02.Cyc	GPC4
6.63e-19	0.29192	0.318	0.171	1.33e-14	C02.Cyc	RDH11
6.68e-19	0.318126	0.358	0.204	1.34e-14	C02.Cyc	PPT1
7.06e-19	0.35894	0.802	0.671	1.42e-14	C02.Cyc	ARPC2
7.32e-19	0.282006	0.399	0.233	1.47e-14	C02.Cyc	ALG8
7.43e-19	0.300052	0.348	0.198	1.5e-14	C02.Cyc	HMG20B
7.59e-19	0.456205	0.969	0.927	1.53e-14	C02.Cyc	LGALS1
8.86e-19	0.319498	0.294	0.154	1.78e-14	C02.Cyc	VPS26A
9.66e-19	0.362958	0.48	0.304	1.94e-14	C02.Cyc	ACTR2
1.06e-18	0.342316	0.497	0.327	2.13e-14	C02.Cyc	MTCH1
1.16e-18	0.316726	0.454	0.284	2.33e-14	C02.Cyc	NELFE
1.34e-18	0.346211	0.515	0.341	2.69e-14	C02.Cyc	DNAJB11
1.39e-18	0.364698	0.677	0.506	2.8e-14	C02.Cyc	SRSF11
1.71e-18	0.297379	0.343	0.193	3.45e-14	C02.Cyc	ENSA
1.73e-18	0.267119	0.295	0.157	3.49e-14	C02.Cyc	MRPL13
2.18e-18	0.312828	0.437	0.268	4.39e-14	C02.Cyc	APEX1
2.27e-18	0.290851	0.528	0.344	4.57e-14	C02.Cyc	PCNP
2.31e-18	0.374973	0.686	0.526	4.64e-14	C02.Cyc	AP2M1
2.39e-18	0.29754	0.358	0.205	4.81e-14	C02.Cyc	HADH
2.6e-18	0.308663	0.818	0.672	5.24e-14	C02.Cyc	SEC11A
2.66e-18	0.306371	0.45	0.286	5.36e-14	C02.Cyc	SF1
2.8e-18	0.283606	0.371	0.214	5.64e-14	C02.Cyc	PNN
2.88e-18	0.289511	0.264	0.135	5.8e-14	C02.Cyc	AP1M1
3.59e-18	0.346769	0.718	0.562	7.23e-14	C02.Cyc	TRMT112
3.68e-18	0.322462	0.488	0.311	7.41e-14	C02.Cyc	CHD4
3.99e-18	0.257893	0.355	0.2	8.02e-14	C02.Cyc	PLEKHJ1
4.65e-18	0.362086	0.53	0.358	9.36e-14	C02.Cyc	EIF4H
5.18e-18	0.364271	0.81	0.664	1.04e-13	C02.Cyc	C11orf58
5.22e-18	0.361666	0.695	0.51	1.05e-13	C02.Cyc	CNN3
5.71e-18	0.264602	0.276	0.144	1.15e-13	C02.Cyc	CPSF6
5.83e-18	0.412525	0.823	0.7	1.17e-13	C02.Cyc	SPCS2
5.95e-18	0.340415	0.469	0.295	1.2e-13	C02.Cyc	DEGS1
6.3e-18	0.329993	0.683	0.509	1.27e-13	C02.Cyc	NDUFA6
6.5e-18	0.398107	0.677	0.513	1.31e-13	C02.Cyc	CALM1
6.54e-18	0.331066	0.416	0.26	1.32e-13	C02.Cyc	PGRMC1
6.79e-18	0.272704	0.358	0.207	1.37e-13	C02.Cyc	ITGB1BP1
6.87e-18	0.28985	0.394	0.235	1.38e-13	C02.Cyc	PRPF40A
6.95e-18	0.339204	0.48	0.312	1.4e-13	C02.Cyc	PRKCSH
7.28e-18	0.330679	0.45	0.288	1.46e-13	C02.Cyc	POLD2
7.28e-18	0.295775	0.422	0.255	1.46e-13	C02.Cyc	SSB
7.83e-18	0.307669	0.525	0.354	1.57e-13	C02.Cyc	DNAJA1
8.25e-18	0.368717	0.563	0.386	1.66e-13	C02.Cyc	SLC16A3
8.45e-18	0.291292	0.376	0.223	1.7e-13	C02.Cyc	PTBP1
8.92e-18	0.386334	0.541	0.375	1.8e-13	C02.Cyc	SF3B2
9.32e-18	0.313412	0.472	0.303	1.87e-13	C02.Cyc	SNRNP27
1.06e-17	0.32349	0.479	0.31	2.13e-13	C02.Cyc	HSD17B10
1.21e-17	0.262572	0.287	0.152	2.44e-13	C02.Cyc	CFAP20
1.36e-17	0.419528	0.337	0.19	2.74e-13	C02.Cyc	ENPP1
1.38e-17	0.285726	0.512	0.331	2.78e-13	C02.Cyc	NOL7
1.4e-17	0.383106	0.556	0.386	2.82e-13	C02.Cyc	EIF5
1.73e-17	0.326064	0.68	0.522	3.48e-13	C02.Cyc	MTDH
1.8e-17	0.332637	0.929	0.851	3.62e-13	C02.Cyc	MORF4L1
1.95e-17	0.356632	0.673	0.513	3.92e-13	C02.Cyc	RCN1
2.01e-17	0.323277	0.589	0.418	4.03e-13	C02.Cyc	PCBP1
2.01e-17	0.304825	0.502	0.332	4.05e-13	C02.Cyc	SNRNP70
2.05e-17	0.296538	0.401	0.244	4.12e-13	C02.Cyc	NDUFA9
2.16e-17	0.268275	0.502	0.321	4.35e-13	C02.Cyc	SDCBP
2.19e-17	0.273776	0.378	0.219	4.4e-13	C02.Cyc	TKT
2.2e-17	0.315085	0.488	0.315	4.42e-13	C02.Cyc	UBE2E3
2.24e-17	0.318069	0.48	0.311	4.51e-13	C02.Cyc	IKBIP
2.31e-17	0.308805	0.376	0.225	4.65e-13	C02.Cyc	FADS1
2.46e-17	0.338192	0.576	0.403	4.95e-13	C02.Cyc	PSMA1
2.79e-17	0.295137	0.446	0.277	5.61e-13	C02.Cyc	NARS
3.2e-17	0.370779	0.682	0.521	6.43e-13	C02.Cyc	ATP5G1
3.57e-17	0.268202	0.568	0.381	7.19e-13	C02.Cyc	RTF1
4.31e-17	0.300499	0.442	0.278	8.68e-13	C02.Cyc	OSBPL8
4.77e-17	0.366696	0.62	0.458	9.6e-13	C02.Cyc	ENY2
5.02e-17	0.315307	0.446	0.283	1.01e-12	C02.Cyc	VMP1
5.09e-17	0.315852	0.517	0.357	1.02e-12	C02.Cyc	ECHS1
5.76e-17	0.303015	0.409	0.256	1.16e-12	C02.Cyc	SSNA1
6.2e-17	0.373377	0.579	0.416	1.25e-12	C02.Cyc	NAA38
6.37e-17	0.266547	0.312	0.175	1.28e-12	C02.Cyc	PSMG3
6.45e-17	0.391344	0.607	0.442	1.3e-12	C02.Cyc	ATP1B3
6.77e-17	0.298227	0.992	0.991	1.36e-12	C02.Cyc	IBSP
6.85e-17	0.309111	0.663	0.492	1.38e-12	C02.Cyc	UBE2D3
7.99e-17	0.313603	0.54	0.368	1.61e-12	C02.Cyc	PSMD4
8.22e-17	0.339533	0.394	0.237	1.65e-12	C02.Cyc	ITM2A
8.31e-17	0.337444	0.475	0.309	1.67e-12	C02.Cyc	PPIG
8.63e-17	0.294356	0.436	0.274	1.74e-12	C02.Cyc	CCDC124
8.79e-17	0.331794	0.743	0.596	1.77e-12	C02.Cyc	C19orf43
9.95e-17	0.27151	0.479	0.305	2e-12	C02.Cyc	CLNS1A
1.08e-16	0.327068	0.541	0.366	2.17e-12	C02.Cyc	MLF2
1.09e-16	0.304957	0.558	0.385	2.2e-12	C02.Cyc	TXNDC17
1.18e-16	0.294006	0.454	0.296	2.38e-12	C02.Cyc	CSRP2
1.34e-16	0.282096	0.422	0.26	2.69e-12	C02.Cyc	NFIC
1.44e-16	0.296823	0.493	0.323	2.89e-12	C02.Cyc	DYNLRB1
1.53e-16	0.272309	0.31	0.173	3.08e-12	C02.Cyc	ELP5
1.81e-16	0.313895	0.561	0.401	3.65e-12	C02.Cyc	RAD23A
1.82e-16	0.283294	0.675	0.496	3.67e-12	C02.Cyc	EIF3J
1.92e-16	0.336642	0.421	0.264	3.86e-12	C02.Cyc	DDAH2
2.16e-16	0.272621	0.274	0.147	4.34e-12	C02.Cyc	IFNAR1
2.34e-16	0.294773	0.771	0.641	4.71e-12	C02.Cyc	SNRPD2
2.48e-16	0.316107	0.678	0.503	4.99e-12	C02.Cyc	CKAP4
2.61e-16	0.29144	0.462	0.304	5.26e-12	C02.Cyc	GTF3A
2.8e-16	0.383352	0.323	0.186	5.63e-12	C02.Cyc	CRIP1
2.88e-16	0.277952	0.878	0.804	5.8e-12	C02.Cyc	S100A11
3.01e-16	0.331547	0.715	0.578	6.06e-12	C02.Cyc	MINOS1
3.02e-16	0.308631	0.404	0.251	6.08e-12	C02.Cyc	UBE2V2
3.41e-16	0.333477	0.79	0.685	6.86e-12	C02.Cyc	PSMB5
3.57e-16	0.312939	0.616	0.466	7.17e-12	C02.Cyc	GADD45GIP1
4.2e-16	0.281379	0.447	0.283	8.45e-12	C02.Cyc	SLTM
4.24e-16	0.289226	0.342	0.201	8.53e-12	C02.Cyc	MRPS18C
5.21e-16	0.31736	0.419	0.265	1.05e-11	C02.Cyc	BTG3
5.82e-16	0.254331	0.343	0.2	1.17e-11	C02.Cyc	FUCA2
5.88e-16	0.250374	0.3	0.169	1.18e-11	C02.Cyc	NXT1
6.29e-16	0.32914	0.475	0.323	1.26e-11	C02.Cyc	PLIN3
6.86e-16	0.250873	0.277	0.15	1.38e-11	C02.Cyc	MAPK1IP1L
7.51e-16	0.272883	0.375	0.228	1.51e-11	C02.Cyc	BCLAF1
7.89e-16	0.295481	0.706	0.556	1.59e-11	C02.Cyc	DRAP1
8.1e-16	0.264796	0.312	0.179	1.63e-11	C02.Cyc	TAF9
8.42e-16	0.348997	0.672	0.512	1.69e-11	C02.Cyc	SNRPB2
8.83e-16	0.325088	0.47	0.311	1.78e-11	C02.Cyc	C5orf15
8.94e-16	0.28271	0.488	0.319	1.8e-11	C02.Cyc	VCP
9.3e-16	0.295253	0.498	0.333	1.87e-11	C02.Cyc	ATP6AP2
9.53e-16	0.328828	0.611	0.44	1.92e-11	C02.Cyc	SRRM2
1.23e-15	0.282703	0.535	0.368	2.48e-11	C02.Cyc	MRPS34
1.26e-15	0.327386	0.459	0.303	2.53e-11	C02.Cyc	ARPC4
1.27e-15	0.314815	0.432	0.281	2.55e-11	C02.Cyc	NDUFV1
1.29e-15	0.361666	0.614	0.46	2.59e-11	C02.Cyc	NUDT1
1.29e-15	0.351741	0.434	0.282	2.59e-11	C02.Cyc	CDK2AP1
1.3e-15	0.333204	0.583	0.407	2.62e-11	C02.Cyc	TMX1
1.32e-15	0.300784	0.521	0.349	2.65e-11	C02.Cyc	DDX18
1.4e-15	0.271646	0.513	0.342	2.82e-11	C02.Cyc	SCAF11
1.42e-15	0.282746	0.406	0.255	2.86e-11	C02.Cyc	PSMA5
1.5e-15	0.308584	0.419	0.266	3.01e-11	C02.Cyc	SNRPC
1.8e-15	0.326827	0.559	0.403	3.62e-11	C02.Cyc	COPS6
1.85e-15	0.314622	0.617	0.443	3.72e-11	C02.Cyc	DYNC1I2
1.96e-15	0.303397	0.38	0.231	3.93e-11	C02.Cyc	MRPS10
2.04e-15	0.302343	0.492	0.332	4.1e-11	C02.Cyc	EIF6
2.51e-15	0.323165	0.525	0.364	5.04e-11	C02.Cyc	ACTR3
2.62e-15	0.317486	0.503	0.344	5.27e-11	C02.Cyc	MESDC2
2.86e-15	0.318871	0.576	0.411	5.76e-11	C02.Cyc	EI24
2.91e-15	0.365132	0.394	0.24	5.85e-11	C02.Cyc	MMP14
2.96e-15	0.258052	0.45	0.291	5.97e-11	C02.Cyc	TSPAN4
3e-15	0.29222	0.373	0.233	6.04e-11	C02.Cyc	PIH1D1
3.1e-15	0.308811	0.434	0.287	6.23e-11	C02.Cyc	MRPL12
3.11e-15	0.31073	0.304	0.175	6.26e-11	C02.Cyc	PCM1
3.48e-15	0.344885	0.485	0.324	6.99e-11	C02.Cyc	TCF4
3.5e-15	0.255949	0.299	0.17	7.03e-11	C02.Cyc	BCAP29
3.9e-15	0.311518	0.528	0.366	7.84e-11	C02.Cyc	WDR1
4.91e-15	0.276303	0.437	0.282	9.88e-11	C02.Cyc	LSM8
8.54e-15	0.33059	0.54	0.382	1.72e-10	C02.Cyc	DYNLT1
9.55e-15	0.318857	0.495	0.342	1.92e-10	C02.Cyc	POLR2K
9.58e-15	0.25527	0.384	0.241	1.93e-10	C02.Cyc	HDDC2
1.08e-14	0.31385	0.479	0.317	2.18e-10	C02.Cyc	TRA2A
1.15e-14	0.276367	0.46	0.304	2.31e-10	C02.Cyc	ATP5D
1.24e-14	0.26116	0.5	0.334	2.49e-10	C02.Cyc	PRRC2C
1.44e-14	0.40797	0.612	0.478	2.9e-10	C02.Cyc	LMNA
1.5e-14	0.341259	0.68	0.528	3.02e-10	C02.Cyc	HLA-C
1.55e-14	0.267782	0.337	0.204	3.12e-10	C02.Cyc	PTP4A2
1.71e-14	0.298143	0.535	0.379	3.44e-10	C02.Cyc	STRAP
2.08e-14	0.273011	0.353	0.215	4.18e-10	C02.Cyc	U2SURP
2.25e-14	0.320493	0.553	0.401	4.52e-10	C02.Cyc	MRPL57
2.42e-14	0.290459	0.81	0.683	4.87e-10	C02.Cyc	UQCR10
2.43e-14	0.308565	0.792	0.657	4.89e-10	C02.Cyc	DAD1
2.67e-14	0.30857	0.467	0.319	5.38e-10	C02.Cyc	ADI1
2.69e-14	0.286899	0.436	0.29	5.41e-10	C02.Cyc	PRPF38B
2.92e-14	0.29392	0.609	0.446	5.87e-10	C02.Cyc	NDUFA2
2.94e-14	0.257902	0.376	0.237	5.92e-10	C02.Cyc	TAX1BP3
3.07e-14	0.259397	0.558	0.387	6.18e-10	C02.Cyc	APLP2
3.25e-14	0.258378	0.335	0.201	6.55e-10	C02.Cyc	NAA20
3.54e-14	0.253394	0.371	0.229	7.12e-10	C02.Cyc	COX20
3.72e-14	0.258454	0.37	0.231	7.49e-10	C02.Cyc	POLR2H
3.9e-14	0.291628	0.388	0.248	7.84e-10	C02.Cyc	HSPB11
4.12e-14	0.264963	0.536	0.38	8.28e-10	C02.Cyc	RSRC2
4.29e-14	0.326558	0.749	0.623	8.64e-10	C02.Cyc	ARL6IP4
4.35e-14	0.255	0.277	0.158	8.76e-10	C02.Cyc	U2AF1
6.42e-14	0.281952	0.54	0.387	1.29e-09	C02.Cyc	UQCRFS1
6.78e-14	0.282064	0.45	0.296	1.36e-09	C02.Cyc	FAAP20
6.78e-14	0.276747	0.571	0.404	1.36e-09	C02.Cyc	MRPL41
7.32e-14	0.298314	0.578	0.424	1.47e-09	C02.Cyc	POLR2F
7.77e-14	0.275212	0.865	0.776	1.56e-09	C02.Cyc	NDUFA13
7.83e-14	0.29681	0.328	0.199	1.58e-09	C02.Cyc	POLE4
8.01e-14	0.260565	0.404	0.26	1.61e-09	C02.Cyc	YTHDF2
8.13e-14	0.277481	0.573	0.411	1.64e-09	C02.Cyc	CTSB
9.49e-14	0.286752	0.802	0.669	1.91e-09	C02.Cyc	NDUFB2
9.55e-14	0.251998	0.411	0.261	1.92e-09	C02.Cyc	SREK1
9.98e-14	0.301347	0.455	0.309	2.01e-09	C02.Cyc	PPP2CA
1.27e-13	0.264246	0.48	0.322	2.56e-09	C02.Cyc	PABPN1
1.29e-13	0.296289	0.521	0.371	2.59e-09	C02.Cyc	AUP1
1.43e-13	0.258823	0.406	0.263	2.88e-09	C02.Cyc	GTF3C6
1.63e-13	0.272296	0.703	0.541	3.28e-09	C02.Cyc	NOP10
1.66e-13	0.255372	0.429	0.288	3.35e-09	C02.Cyc	APH1A
1.93e-13	0.281302	0.721	0.587	3.87e-09	C02.Cyc	PSMB1
2.08e-13	0.290034	0.627	0.475	4.18e-09	C02.Cyc	SNU13
2.2e-13	0.306387	0.771	0.654	4.42e-09	C02.Cyc	LY6E
2.21e-13	0.303211	0.446	0.301	4.45e-09	C02.Cyc	LSM3
2.21e-13	0.340827	0.338	0.209	4.45e-09	C02.Cyc	HEY1
2.32e-13	0.280077	0.48	0.335	4.67e-09	C02.Cyc	DCTN3
2.4e-13	0.259985	0.355	0.222	4.83e-09	C02.Cyc	TMX2
2.44e-13	0.298909	0.497	0.357	4.9e-09	C02.Cyc	TOMM22
2.47e-13	0.26088	0.446	0.298	4.98e-09	C02.Cyc	NDUFA12
2.5e-13	0.296467	0.612	0.453	5.03e-09	C02.Cyc	NDUFAF3
2.57e-13	0.268469	0.269	0.154	5.17e-09	C02.Cyc	MED21
2.65e-13	0.274494	0.785	0.652	5.33e-09	C02.Cyc	POMP
2.87e-13	0.281471	0.772	0.679	5.78e-09	C02.Cyc	PARK7
3.37e-13	0.273125	0.439	0.292	6.78e-09	C02.Cyc	DDX24
3.57e-13	0.266407	0.455	0.311	7.19e-09	C02.Cyc	DNAJB6
3.63e-13	0.282772	0.502	0.351	7.3e-09	C02.Cyc	SDHC
3.65e-13	0.262243	0.338	0.208	7.35e-09	C02.Cyc	CNOT7
3.84e-13	0.303933	0.606	0.451	7.73e-09	C02.Cyc	ITM2C
3.96e-13	0.260234	0.563	0.406	7.97e-09	C02.Cyc	ETFB
4e-13	0.284314	0.441	0.296	8.05e-09	C02.Cyc	FSCN1
5.25e-13	0.255859	0.637	0.478	1.06e-08	C02.Cyc	LMAN2
5.77e-13	0.261162	0.432	0.292	1.16e-08	C02.Cyc	TOMM5
6.97e-13	0.271267	0.5	0.351	1.4e-08	C02.Cyc	POLR2G
7.49e-13	0.267135	0.274	0.16	1.51e-08	C02.Cyc	GGNBP2
8.58e-13	0.293595	0.294	0.176	1.73e-08	C02.Cyc	THUMPD3-AS1
8.93e-13	0.255436	0.559	0.402	1.8e-08	C02.Cyc	GSTO1
9.04e-13	0.273639	0.64	0.49	1.82e-08	C02.Cyc	SAP18
9.41e-13	0.279596	0.475	0.315	1.89e-08	C02.Cyc	BICC1
9.89e-13	0.256539	0.299	0.179	1.99e-08	C02.Cyc	RQCD1
1.03e-12	0.26666	0.5	0.348	2.07e-08	C02.Cyc	SELT
1.07e-12	0.272775	0.538	0.385	2.16e-08	C02.Cyc	ATP5F1
1.23e-12	0.252722	0.391	0.256	2.47e-08	C02.Cyc	PFKL
1.25e-12	0.250622	0.469	0.325	2.51e-08	C02.Cyc	UQCC2
1.41e-12	0.266263	0.35	0.223	2.83e-08	C02.Cyc	SLC35B1
1.55e-12	0.291675	0.559	0.411	3.13e-08	C02.Cyc	VDAC2
1.72e-12	0.28661	0.653	0.514	3.45e-08	C02.Cyc	PSMD8
2.11e-12	0.29914	0.71	0.566	4.24e-08	C02.Cyc	RBM39
2.31e-12	0.268998	0.404	0.268	4.64e-08	C02.Cyc	MRPL42
3.38e-12	0.254035	0.581	0.435	6.8e-08	C02.Cyc	CANX
3.53e-12	0.255983	0.498	0.349	7.09e-08	C02.Cyc	GNAI3
3.55e-12	0.255253	0.502	0.353	7.14e-08	C02.Cyc	LUC7L3
3.75e-12	0.250117	0.452	0.312	7.54e-08	C02.Cyc	TP53I13
3.92e-12	0.267608	0.477	0.329	7.9e-08	C02.Cyc	KTN1
3.96e-12	0.253025	0.505	0.36	7.96e-08	C02.Cyc	TCEA1
3.96e-12	0.281503	0.658	0.524	7.97e-08	C02.Cyc	CLTA
6.8e-12	0.292447	0.538	0.407	1.37e-07	C02.Cyc	MRFAP1
7.28e-12	0.305487	0.559	0.416	1.47e-07	C02.Cyc	RTN4
7.75e-12	0.267194	0.602	0.459	1.56e-07	C02.Cyc	NDUFS8
8.55e-12	0.275817	0.54	0.413	1.72e-07	C02.Cyc	EIF3I
9.9e-12	0.253618	0.29	0.175	1.99e-07	C02.Cyc	ENPP2
1.06e-11	0.266509	0.446	0.312	2.12e-07	C02.Cyc	AK2
1.13e-11	0.26085	0.483	0.347	2.27e-07	C02.Cyc	CDC37
1.52e-11	0.25263	0.63	0.471	3.05e-07	C02.Cyc	CMTM6
1.57e-11	0.290943	0.696	0.578	3.16e-07	C02.Cyc	ATP5B
2.05e-11	0.264553	0.54	0.405	4.13e-07	C02.Cyc	SELK
2.52e-11	0.29353	0.581	0.447	5.08e-07	C02.Cyc	ARGLU1
2.88e-11	0.252042	0.497	0.357	5.8e-07	C02.Cyc	NDUFV2
3.25e-11	0.337831	0.639	0.509	6.54e-07	C02.Cyc	CD151
3.62e-11	0.250777	0.591	0.451	7.29e-07	C02.Cyc	LAMTOR5
3.67e-11	0.381367	0.838	0.719	7.38e-07	C02.Cyc	CTNNB1
4.22e-11	0.285918	0.302	0.187	8.48e-07	C02.Cyc	ATP1B1
4.35e-11	0.267081	0.792	0.685	8.75e-07	C02.Cyc	UQCRH
7.98e-11	0.283492	0.873	0.77	1.6e-06	C02.Cyc	SKP1
1.25e-10	0.266216	0.776	0.645	2.52e-06	C02.Cyc	PCBP2
1.5e-10	0.255336	0.731	0.593	3.01e-06	C02.Cyc	SUMO1
2.54e-10	0.278079	0.252	0.155	5.11e-06	C02.Cyc	ZFR
3.3e-10	0.268969	0.355	0.24	6.64e-06	C02.Cyc	C1D
4.81e-10	0.269512	0.779	0.669	9.67e-06	C02.Cyc	SLC25A3
5.89e-10	0.25607	0.556	0.427	1.19e-05	C02.Cyc	ACP1
1.29e-09	0.450544	0.408	0.299	2.59e-05	C02.Cyc	ID1
2.67e-09	0.25226	0.563	0.451	5.37e-05	C02.Cyc	SURF4
3.06e-09	0.265013	0.619	0.499	6.15e-05	C02.Cyc	NDUFB10
0	3.49282	0.526	0.007	0	C03.Cho	COMP
0	2.09204	0.481	0.015	0	C03.Cho	TM4SF1
2.76e-284	7.11171	0.75	0.055	5.56e-280	C03.Cho	COL10A1
1.37e-257	4.35608	0.519	0.025	2.75e-253	C03.Cho	SLPI
1.34e-256	1.76766	0.295	0.006	2.7e-252	C03.Cho	C1QTNF3
1.78e-247	1.10476	0.282	0.006	3.57e-243	C03.Cho	SERPINI1
2.88e-216	3.90022	0.571	0.04	5.79e-212	C03.Cho	COL9A3
6.36e-211	2.56965	0.571	0.04	1.28e-206	C03.Cho	COL9A1
1.78e-206	2.23495	0.314	0.01	3.58e-202	C03.Cho	MATN3
2.6e-200	1.31701	0.276	0.007	5.23e-196	C03.Cho	SPON2
7.2e-193	4.69389	0.731	0.083	1.45e-188	C03.Cho	C2orf82
3.23e-178	2.10477	0.494	0.035	6.5e-174	C03.Cho	CD44
7.59e-162	2.38496	0.583	0.055	1.53e-157	C03.Cho	ACAN
3.49e-156	1.87727	0.378	0.022	7.02e-152	C03.Cho	GPC3
1.3e-154	1.36965	0.346	0.019	2.61e-150	C03.Cho	KRT18
4.91e-135	2.46725	0.429	0.036	9.88e-131	C03.Cho	COL9A2
4.73e-128	2.81887	0.628	0.087	9.52e-124	C03.Cho	HAPLN1
1.33e-123	1.95756	0.442	0.041	2.67e-119	C03.Cho	PHLDA1
5.81e-123	1.18385	0.282	0.015	1.17e-118	C03.Cho	ADM
1.99e-109	1.43812	0.429	0.043	4.01e-105	C03.Cho	LPAR4
6.46e-109	1.81637	0.423	0.044	1.3e-104	C03.Cho	SERPINA1
1.9e-105	2.42703	0.282	0.018	3.83e-101	C03.Cho	DIO2
1.49e-102	1.05114	0.308	0.023	3e-98	C03.Cho	STEAP4
4.46e-87	1.15987	0.378	0.042	8.98e-83	C03.Cho	SPINT2
1.18e-86	4.03206	0.622	0.131	2.37e-82	C03.Cho	FGFBP2
1.93e-82	4.86707	0.583	0.118	3.89e-78	C03.Cho	COL2A1
4.19e-76	1.91164	0.436	0.065	8.43e-72	C03.Cho	TNFRSF12A
2.58e-70	0.892864	0.256	0.024	5.2e-66	C03.Cho	MAP3K7CL
2.2e-69	2.46068	0.75	0.254	4.42e-65	C03.Cho	SAT1
2.75e-64	1.88574	0.359	0.052	5.53e-60	C03.Cho	RGS2
2.08e-63	1.28842	0.359	0.052	4.19e-59	C03.Cho	VEGFA
2.13e-57	2.90515	0.885	0.444	4.29e-53	C03.Cho	MMP13
2.38e-56	1.35358	0.327	0.047	4.78e-52	C03.Cho	TIMP3
6.34e-53	0.996768	0.365	0.062	1.28e-48	C03.Cho	NET1
1.11e-51	0.730275	0.256	0.032	2.23e-47	C03.Cho	NT5E
1.94e-47	1.16081	0.269	0.037	3.9e-43	C03.Cho	MEG3
1.05e-45	1.67012	0.34	0.063	2.11e-41	C03.Cho	CLIC3
1.1e-40	2.66031	0.763	0.372	2.21e-36	C03.Cho	SERPINE2
1.21e-39	1.83175	0.519	0.164	2.44e-35	C03.Cho	CTGF
2.74e-39	1.51631	0.564	0.191	5.51e-35	C03.Cho	LINC00152
4.4e-38	2.02733	0.353	0.079	8.85e-34	C03.Cho	SOD2
9.38e-37	1.8039	0.686	0.324	1.89e-32	C03.Cho	TSC22D1
1.11e-36	1.4133	0.429	0.107	2.24e-32	C03.Cho	EPYC
1.73e-34	2.54762	0.654	0.303	3.48e-30	C03.Cho	PMP22
2.8e-34	2.77482	0.429	0.128	5.63e-30	C03.Cho	LOXL4
9.08e-33	1.69091	0.41	0.119	1.83e-28	C03.Cho	TSPAN13
2.7e-32	1.15033	0.263	0.051	5.43e-28	C03.Cho	PEX13
9.6e-32	1.51242	0.288	0.062	1.93e-27	C03.Cho	GADD45A
5.67e-31	1.38784	0.41	0.12	1.14e-26	C03.Cho	MIR4435-2HG
8.34e-31	0.904747	0.321	0.075	1.68e-26	C03.Cho	PLIN2
1.3e-30	1.7521	0.769	0.498	2.62e-26	C03.Cho	BZW1
4.42e-30	1.11904	0.962	0.857	8.9e-26	C03.Cho	H3F3B
4.92e-30	1.36176	0.558	0.23	9.89e-26	C03.Cho	MFGE8
1.69e-29	1.29013	0.679	0.327	3.4e-25	C03.Cho	SDCBP
1.18e-28	1.22775	0.34	0.088	2.38e-24	C03.Cho	HMGA1
7.31e-28	2.73424	0.41	0.139	1.47e-23	C03.Cho	S100A1
7.77e-28	1.36076	0.346	0.098	1.56e-23	C03.Cho	CDKN1A
1.35e-27	1.16347	0.545	0.218	2.72e-23	C03.Cho	HIF1A
1.51e-27	1.87773	0.84	0.626	3.05e-23	C03.Cho	UBC
2.14e-27	0.760484	0.301	0.071	4.31e-23	C03.Cho	IGFBP7
1.32e-26	2.0727	0.712	0.437	2.65e-22	C03.Cho	S100A10
1.16e-25	1.27127	0.423	0.144	2.34e-21	C03.Cho	UBE2D1
2.7e-25	1.92844	0.782	0.632	5.42e-21	C03.Cho	FN1
9.08e-24	1.90456	0.513	0.246	1.83e-19	C03.Cho	PTP4A1
1.01e-23	1.09957	0.346	0.103	2.03e-19	C03.Cho	SDC4
3.05e-23	0.702797	0.359	0.109	6.14e-19	C03.Cho	NRP1
1.55e-22	0.891633	0.378	0.124	3.11e-18	C03.Cho	SCIN
3.45e-22	0.704244	0.34	0.103	6.94e-18	C03.Cho	MAF
3.69e-22	2.98059	0.788	0.621	7.43e-18	C03.Cho	MGP
4.98e-22	2.38604	0.288	0.085	1e-17	C03.Cho	CA2
5.63e-22	1.28245	0.282	0.079	1.13e-17	C03.Cho	MIA
7.51e-22	0.627713	0.314	0.088	1.51e-17	C03.Cho	GYPC
1.04e-21	1.10064	0.949	0.861	2.09e-17	C03.Cho	SRP14
5.1e-21	0.9316	0.308	0.092	1.03e-16	C03.Cho	RBP4
4.41e-20	1.86235	0.987	0.987	8.87e-16	C03.Cho	SPP1
7.29e-18	1.05501	0.66	0.427	1.47e-13	C03.Cho	PKM
7.85e-18	1.2442	0.41	0.173	1.58e-13	C03.Cho	TSC22D3
9.86e-18	1.90488	0.378	0.16	1.98e-13	C03.Cho	HIST3H2A
4.25e-17	1.49068	0.679	0.458	8.55e-13	C03.Cho	COL11A1
1.12e-16	1.43851	0.494	0.243	2.25e-12	C03.Cho	ITM2A
3.74e-16	1.05833	0.814	0.673	7.52e-12	C03.Cho	ANXA2
1.16e-15	1.41214	0.532	0.307	2.34e-11	C03.Cho	MAP1LC3B
1.59e-15	0.847159	0.404	0.179	3.19e-11	C03.Cho	ENPP2
2.31e-15	1.23702	0.333	0.131	4.65e-11	C03.Cho	HES1
2.65e-15	1.00159	0.872	0.782	5.34e-11	C03.Cho	OAZ1
5.18e-15	0.644877	0.301	0.108	1.04e-10	C03.Cho	IFITM1
5.99e-15	0.810496	0.321	0.122	1.21e-10	C03.Cho	IER3
6.44e-15	0.938253	0.327	0.13	1.29e-10	C03.Cho	MRPL44
1.42e-14	1.23586	0.744	0.622	2.85e-10	C03.Cho	SOX4
4.2e-14	0.776238	0.378	0.168	8.45e-10	C03.Cho	UGP2
6.45e-14	0.990973	0.513	0.29	1.3e-09	C03.Cho	VMP1
1.44e-13	0.906318	0.865	0.781	2.9e-09	C03.Cho	HSP90AB1
2.69e-13	0.845007	0.75	0.604	5.41e-09	C03.Cho	SON
3.52e-13	1.30865	0.724	0.568	7.08e-09	C03.Cho	ZFAS1
6.09e-13	1.53645	0.718	0.557	1.23e-08	C03.Cho	HSPB1
6.46e-13	0.923012	0.769	0.675	1.3e-08	C03.Cho	DDX5
1.18e-12	0.792723	0.423	0.208	2.36e-08	C03.Cho	LGMN
1.59e-12	0.547958	0.282	0.108	3.19e-08	C03.Cho	CCDC88A
1.81e-12	0.475883	0.295	0.116	3.64e-08	C03.Cho	PNRC2
2.12e-12	0.431475	0.288	0.111	4.27e-08	C03.Cho	MRPS6
2.31e-12	1.09634	0.314	0.137	4.66e-08	C03.Cho	IDI1
4.12e-12	0.951833	0.744	0.63	8.3e-08	C03.Cho	PSAP
4.88e-12	0.541766	0.263	0.098	9.82e-08	C03.Cho	EDIL3
5.99e-12	0.898768	0.667	0.497	1.21e-07	C03.Cho	SAP18
7.27e-12	0.902688	0.365	0.18	1.46e-07	C03.Cho	KRAS
7.62e-12	0.854762	0.481	0.286	1.53e-07	C03.Cho	TAGLN2
1.23e-11	1.08491	0.603	0.428	2.47e-07	C03.Cho	ERRFI1
1.34e-11	0.976549	0.75	0.601	2.7e-07	C03.Cho	HNRNPC
1.66e-11	1.2857	0.404	0.207	3.35e-07	C03.Cho	EMP1
2.36e-11	1.00929	0.282	0.12	4.76e-07	C03.Cho	KLF10
2.93e-11	0.669493	0.327	0.144	5.89e-07	C03.Cho	TWSG1
3.19e-11	0.936969	0.59	0.394	6.42e-07	C03.Cho	SLC16A3
4.7e-11	0.768481	0.308	0.136	9.45e-07	C03.Cho	CHORDC1
5.69e-11	0.664179	0.378	0.186	1.14e-06	C03.Cho	LGALS3
1.94e-10	0.834494	0.288	0.128	3.91e-06	C03.Cho	CHD2
2.61e-10	1.65091	0.744	0.653	5.25e-06	C03.Cho	HSP90AA1
5.15e-10	0.937128	0.712	0.574	1.04e-05	C03.Cho	RBM39
5.66e-10	0.668305	0.404	0.214	1.14e-05	C03.Cho	CARHSP1
7.02e-10	1.46271	0.365	0.198	1.41e-05	C03.Cho	SLC3A2
7.31e-10	0.717288	0.699	0.55	1.47e-05	C03.Cho	HNRNPM
1.48e-09	0.629357	0.321	0.157	2.97e-05	C03.Cho	ACSL3
1.57e-09	1.21138	0.365	0.197	3.16e-05	C03.Cho	PPP1R15A
1.74e-09	0.809323	0.603	0.424	3.51e-05	C03.Cho	SNRPG
2.01e-09	0.720373	0.378	0.2	4.05e-05	C03.Cho	C1orf56
2.17e-09	0.603961	0.269	0.12	4.36e-05	C03.Cho	AKIRIN2
2.46e-09	1.17423	0.442	0.27	4.95e-05	C03.Cho	ARRDC3
3.05e-09	0.70496	0.391	0.226	6.13e-05	C03.Cho	EMP2
3.6e-09	0.748534	0.622	0.477	7.23e-05	C03.Cho	SOD1
3.73e-09	0.697281	0.282	0.134	7.5e-05	C03.Cho	AMD1
3.87e-09	0.643107	0.436	0.255	7.79e-05	C03.Cho	SYPL1
4.04e-09	0.621164	0.436	0.255	8.13e-05	C03.Cho	AAK1
4.17e-09	0.729856	0.468	0.294	8.4e-05	C03.Cho	ARF6
4.96e-09	0.688075	0.615	0.474	9.99e-05	C03.Cho	RBM8A
5.31e-09	0.657393	0.295	0.142	0.000106899	C03.Cho	SLC44A2
5.66e-09	0.806878	0.679	0.556	0.000113882	C03.Cho	ANXA5
7.63e-09	0.831146	0.41	0.24	0.000153534	C03.Cho	YPEL5
8.18e-09	1.20159	0.378	0.197	0.000164504	C03.Cho	ENPP1
8.78e-09	0.65444	0.404	0.231	0.000176704	C03.Cho	PLP2
9.38e-09	0.583512	0.897	0.856	0.000188656	C03.Cho	MORF4L1
9.93e-09	0.640579	0.583	0.423	0.00019976	C03.Cho	PTTG1IP
1.09e-08	0.806507	0.346	0.184	0.000218896	C03.Cho	HIST1H2AC
1.87e-08	0.622875	0.365	0.202	0.000375566	C03.Cho	TCF7L2
2.13e-08	0.651433	0.538	0.381	0.000429338	C03.Cho	SYF2
2.53e-08	0.525397	0.962	0.927	0.000508959	C03.Cho	EIF1
2.91e-08	0.706247	0.474	0.299	0.000586001	C03.Cho	DDX24
3.03e-08	0.898885	0.327	0.181	0.000609896	C03.Cho	SQSTM1
3.54e-08	0.44308	0.288	0.141	0.000712772	C03.Cho	MAP2K1
3.59e-08	0.741041	0.622	0.51	0.000721484	C03.Cho	YWHAQ
4.82e-08	0.917141	0.647	0.533	0.000969923	C03.Cho	TMEM45A
7.33e-08	0.604612	0.494	0.332	0.00147563	C03.Cho	PRKAR1A
1.08e-07	0.877292	0.635	0.527	0.00216738	C03.Cho	BTG1
1.22e-07	0.440168	0.91	0.904	0.00245015	C03.Cho	RPS20
1.28e-07	0.712949	0.385	0.225	0.00257703	C03.Cho	ANKRD28
1.34e-07	0.745824	0.705	0.683	0.00269748	C03.Cho	GPX4
1.51e-07	0.899533	0.538	0.42	0.00304526	C03.Cho	CTSB
1.84e-07	0.758076	0.59	0.449	0.00369389	C03.Cho	SRSF5
2.34e-07	2.08167	0.558	0.431	0.00469858	C03.Cho	HSPA5
2.81e-07	0.623179	0.391	0.243	0.00565441	C03.Cho	TAX1BP1
2.85e-07	0.546038	0.269	0.134	0.00574029	C03.Cho	ANKH
3.18e-07	0.330588	0.481	0.305	0.00639671	C03.Cho	ARL6IP1
3.32e-07	0.460348	0.994	0.999	0.00666967	C03.Cho	MALAT1
4.02e-07	0.805181	0.321	0.182	0.00809642	C03.Cho	THUMPD3-AS1
4.1e-07	0.861886	0.532	0.396	0.00824324	C03.Cho	SNRPB
4.68e-07	0.707006	0.487	0.332	0.00940689	C03.Cho	UBXN1
1.03e-237	2.47068	0.916	0.418	2.07e-233	C04.Ost_P1	MMP13
1.06e-187	1.81985	1	0.986	2.14e-183	C04.Ost_P1	SPP1
3.51e-168	2.01473	0.606	0.17	7.06e-164	C04.Ost_P1	ENPP1
2.45e-135	0.823886	0.281	0.04	4.93e-131	C04.Ost_P1	KLK4
2.4e-123	1.4884	0.752	0.393	4.82e-119	C04.Ost_P1	CTSC
1.95e-103	1.40664	0.658	0.295	3.92e-99	C04.Ost_P1	NNMT
2.19e-90	1.48156	0.99	0.96	4.41e-86	C04.Ost_P1	TIMP1
6.12e-76	1.17871	0.58	0.284	1.23e-71	C04.Ost_P1	SLC29A1
1.05e-75	1.07633	0.854	0.619	2.11e-71	C04.Ost_P1	FN1
4.13e-74	1.58464	0.521	0.224	8.32e-70	C04.Ost_P1	SFRP4
4.5e-72	0.9386	0.375	0.123	9.05e-68	C04.Ost_P1	WIF1
7.38e-71	0.941687	0.891	0.705	1.48e-66	C04.Ost_P1	SEPP1
1.13e-67	0.913788	0.625	0.312	2.28e-63	C04.Ost_P1	OLFML2B
6.99e-65	0.736006	0.345	0.109	1.41e-60	C04.Ost_P1	TGFBI
1.89e-64	0.652654	0.945	0.828	3.8e-60	C04.Ost_P1	IFITM3
2.96e-63	0.483213	0.993	0.966	5.95e-59	C04.Ost_P1	RPL12
1.47e-61	0.862477	0.347	0.121	2.95e-57	C04.Ost_P1	ANKH
5.56e-61	0.491165	0.992	0.968	1.12e-56	C04.Ost_P1	RPL36
6.69e-61	0.816964	0.928	0.786	1.35e-56	C04.Ost_P1	CLEC11A
9.9e-59	1.12336	0.397	0.16	1.99e-54	C04.Ost_P1	PNOC
1.18e-58	0.494729	0.987	0.958	2.38e-54	C04.Ost_P1	RPL35A
9.47e-56	0.399358	0.998	0.996	1.9e-51	C04.Ost_P1	RPL10
1.77e-55	0.48273	0.985	0.937	3.55e-51	C04.Ost_P1	RPL29
2.15e-55	0.361973	0.998	0.992	4.32e-51	C04.Ost_P1	RPS18
3.13e-55	0.477466	0.987	0.939	6.3e-51	C04.Ost_P1	TMSB4X
2.91e-53	0.371901	0.998	0.994	5.85e-49	C04.Ost_P1	RPL13
9.9e-53	0.791641	0.343	0.127	1.99e-48	C04.Ost_P1	MMP11
2e-51	0.328612	1	0.99	4.02e-47	C04.Ost_P1	IBSP
5.06e-50	0.842193	0.799	0.604	1.02e-45	C04.Ost_P1	OLFML3
1.57e-49	0.45055	0.972	0.951	3.16e-45	C04.Ost_P1	RPL18
1.79e-49	0.43426	0.98	0.951	3.6e-45	C04.Ost_P1	RPL10A
5.15e-49	0.468136	0.977	0.941	1.04e-44	C04.Ost_P1	GNB2L1
6.76e-49	1.0377	0.521	0.264	1.36e-44	C04.Ost_P1	DMP1
6.02e-48	0.341098	0.998	0.994	1.21e-43	C04.Ost_P1	RPL3
4.91e-47	0.402579	0.993	0.961	9.88e-43	C04.Ost_P1	RPS9
9.96e-47	0.828631	0.531	0.294	2e-42	C04.Ost_P1	C19orf48
1.33e-46	0.655299	0.374	0.157	2.67e-42	C04.Ost_P1	CD74
2.17e-46	0.639028	0.824	0.65	4.37e-42	C04.Ost_P1	LY6E
5.99e-46	0.77224	0.611	0.362	1.21e-41	C04.Ost_P1	SERPINE2
1.36e-45	0.521044	0.95	0.909	2.74e-41	C04.Ost_P1	RPL17
2.26e-44	0.363874	0.997	0.979	4.55e-40	C04.Ost_P1	PTMA
2.94e-44	0.451459	0.992	0.949	5.91e-40	C04.Ost_P1	RPL26
5.12e-44	0.835978	0.523	0.295	1.03e-39	C04.Ost_P1	SRPX
2.3e-43	0.347098	0.993	0.986	4.64e-39	C04.Ost_P1	RPS19
3.63e-43	0.717501	0.417	0.195	7.3e-39	C04.Ost_P1	EMP1
3.14e-42	0.727799	0.982	0.962	6.32e-38	C04.Ost_P1	FTH1
1.16e-40	0.314764	1	0.997	2.34e-36	C04.Ost_P1	RPS2
2.71e-40	0.31561	0.997	0.991	5.45e-36	C04.Ost_P1	RPL11
4.79e-40	0.316318	0.995	0.985	9.63e-36	C04.Ost_P1	RPS14
5.4e-40	0.443062	0.953	0.908	1.09e-35	C04.Ost_P1	RPL24
8.59e-40	0.367102	0.993	0.971	1.73e-35	C04.Ost_P1	RPS23
1.07e-39	0.338254	0.997	0.976	2.16e-35	C04.Ost_P1	RPL32
4.01e-39	0.29579	0.997	0.992	8.06e-35	C04.Ost_P1	RPS15
2.84e-38	0.589999	0.988	0.954	5.72e-34	C04.Ost_P1	LUM
7.29e-38	0.460745	0.963	0.895	1.47e-33	C04.Ost_P1	NBEAL1
1.47e-37	0.39227	0.985	0.95	2.95e-33	C04.Ost_P1	RPL6
5e-37	0.706682	0.796	0.674	1.01e-32	C04.Ost_P1	DBI
1.6e-36	0.316884	0.997	0.992	3.23e-32	C04.Ost_P1	RPL13A
1.83e-36	0.682567	0.27	0.104	3.68e-32	C04.Ost_P1	BST2
7.83e-36	0.759751	0.437	0.228	1.58e-31	C04.Ost_P1	AEBP1
8.47e-36	0.339645	1	0.988	1.7e-31	C04.Ost_P1	RPS27
1.04e-35	0.394345	0.98	0.954	2.08e-31	C04.Ost_P1	RPL36A
1.92e-35	0.663302	0.466	0.25	3.86e-31	C04.Ost_P1	PGF
2.36e-35	0.400719	0.764	0.543	4.74e-31	C04.Ost_P1	CALD1
1.89e-34	0.389646	0.977	0.931	3.8e-30	C04.Ost_P1	ACTG1
1.93e-34	0.405478	0.965	0.932	3.89e-30	C04.Ost_P1	RPL5
2.78e-34	0.312928	0.993	0.981	5.6e-30	C04.Ost_P1	RPS6
2.83e-34	0.496606	0.873	0.776	5.69e-30	C04.Ost_P1	HSP90AB1
2.95e-34	0.580945	0.367	0.174	5.93e-30	C04.Ost_P1	MFAP2
3.9e-34	0.63696	0.687	0.519	7.85e-30	C04.Ost_P1	GLTSCR2
7.19e-34	0.575315	0.343	0.158	1.45e-29	C04.Ost_P1	LIMD2
8.12e-34	0.308382	0.997	0.981	1.63e-29	C04.Ost_P1	RPS3
1.13e-32	0.695141	0.554	0.359	2.28e-28	C04.Ost_P1	SERPING1
1.26e-32	0.332123	0.998	0.987	2.53e-28	C04.Ost_P1	RPS4X
1.4e-32	0.534476	0.26	0.104	2.83e-28	C04.Ost_P1	RARRES3
1.63e-32	0.593935	0.469	0.264	3.28e-28	C04.Ost_P1	SLIT2
2.16e-32	0.435283	0.926	0.86	4.35e-28	C04.Ost_P1	HNRNPA1
5.19e-32	0.374098	0.961	0.937	1.04e-27	C04.Ost_P1	RPL7A
1.04e-31	0.410817	0.913	0.742	2.1e-27	C04.Ost_P1	MDK
1.08e-31	0.303869	0.99	0.968	2.16e-27	C04.Ost_P1	RPL35
1.23e-30	0.568491	0.782	0.646	2.48e-26	C04.Ost_P1	IFITM2
2.8e-30	0.598741	0.385	0.201	5.63e-26	C04.Ost_P1	PHEX
3.47e-30	0.500827	0.874	0.803	6.98e-26	C04.Ost_P1	EIF3E
5.43e-30	0.536444	0.293	0.132	1.09e-25	C04.Ost_P1	MAFB
3.42e-29	0.650905	0.275	0.124	6.89e-25	C04.Ost_P1	BMP3
5.48e-29	0.59052	0.675	0.501	1.1e-24	C04.Ost_P1	ZFP36L1
2.95e-28	0.262684	0.995	0.987	5.94e-24	C04.Ost_P1	RPL15
5.38e-28	0.268484	0.998	0.985	1.08e-23	C04.Ost_P1	RPL18A
1.08e-27	0.459348	0.31	0.146	2.16e-23	C04.Ost_P1	PODNL1
1.67e-27	0.673074	0.593	0.419	3.35e-23	C04.Ost_P1	ERRFI1
3.7e-27	0.405705	0.802	0.651	7.45e-23	C04.Ost_P1	TPM1
1.68e-26	0.514274	0.497	0.288	3.37e-22	C04.Ost_P1	TNC
2.06e-26	0.930177	0.534	0.357	4.14e-22	C04.Ost_P1	IGFBP5
3.38e-26	0.34462	0.968	0.934	6.8e-22	C04.Ost_P1	RPS24
5.56e-26	0.383737	0.97	0.936	1.12e-21	C04.Ost_P1	SLC25A6
8.47e-26	0.589666	0.692	0.562	1.7e-21	C04.Ost_P1	ZFAS1
1e-25	0.541579	0.395	0.221	2.01e-21	C04.Ost_P1	LAMA4
3.3e-25	0.314629	0.987	0.969	6.63e-21	C04.Ost_P1	RPS15A
6.25e-25	0.567331	0.633	0.485	1.26e-20	C04.Ost_P1	TGFB1
6.46e-25	0.297081	0.998	0.993	1.3e-20	C04.Ost_P1	EEF1A1
1.78e-24	0.325345	0.985	0.956	3.57e-20	C04.Ost_P1	RPL31
1.92e-24	0.54912	0.382	0.223	3.87e-20	C04.Ost_P1	CASP4
7.14e-24	0.363767	0.903	0.863	1.44e-19	C04.Ost_P1	ATP5G2
9.12e-24	0.379676	0.893	0.794	1.83e-19	C04.Ost_P1	NPM1
1.28e-23	0.396036	0.878	0.817	2.57e-19	C04.Ost_P1	BTF3
1.32e-23	0.270455	0.983	0.96	2.65e-19	C04.Ost_P1	RPS5
6.2e-23	0.532398	0.41	0.25	1.25e-18	C04.Ost_P1	EPDR1
2.58e-22	0.56416	0.526	0.37	5.2e-18	C04.Ost_P1	NCAM1
1.27e-21	0.429116	0.286	0.147	2.56e-17	C04.Ost_P1	TSPAN11
7.65e-21	0.432289	0.347	0.195	1.54e-16	C04.Ost_P1	RND3
8.02e-21	0.42666	0.668	0.52	1.61e-16	C04.Ost_P1	TPM2
1.18e-20	0.277959	0.99	0.968	2.38e-16	C04.Ost_P1	RPL23A
2.07e-20	0.365505	0.906	0.845	4.17e-16	C04.Ost_P1	NACA
2.87e-20	0.302577	0.956	0.926	5.77e-16	C04.Ost_P1	RPL37
3.35e-20	0.510516	0.474	0.322	6.74e-16	C04.Ost_P1	FAT1
6.48e-20	0.255222	0.992	0.97	1.3e-15	C04.Ost_P1	RPL19
1.6e-19	0.610957	0.554	0.413	3.22e-15	C04.Ost_P1	COL6A1
1.22e-18	0.561395	0.379	0.239	2.46e-14	C04.Ost_P1	SEMA5A
9.74e-18	0.354372	0.921	0.889	1.96e-13	C04.Ost_P1	EEF2
3.75e-17	0.447787	0.452	0.31	7.55e-13	C04.Ost_P1	FRMD6
1.59e-16	0.395032	0.347	0.209	3.2e-12	C04.Ost_P1	CFH
1.87e-16	0.527089	0.511	0.386	3.77e-12	C04.Ost_P1	PLEKHA5
1.98e-16	0.276506	0.987	0.95	3.97e-12	C04.Ost_P1	RPL7
2.35e-16	0.467144	0.529	0.404	4.72e-12	C04.Ost_P1	CNN2
2.59e-16	0.274568	0.961	0.919	5.21e-12	C04.Ost_P1	RPL14
2.78e-16	0.459757	0.528	0.414	5.6e-12	C04.Ost_P1	CTSB
3.61e-16	0.26897	0.97	0.916	7.26e-12	C04.Ost_P1	RPL9
4.64e-16	0.340703	0.295	0.167	9.34e-12	C04.Ost_P1	COL16A1
6.29e-16	0.439389	0.772	0.69	1.27e-11	C04.Ost_P1	MXRA8
1.9e-15	0.32243	0.623	0.477	3.81e-11	C04.Ost_P1	COL3A1
2.05e-15	0.285921	0.918	0.887	4.13e-11	C04.Ost_P1	RPL22
6.32e-15	0.353982	0.744	0.643	1.27e-10	C04.Ost_P1	SNRPD2
8.57e-15	0.419346	0.509	0.388	1.72e-10	C04.Ost_P1	EIF3D
1.95e-14	0.497489	0.446	0.326	3.92e-10	C04.Ost_P1	NRP2
2.25e-14	0.426369	0.606	0.505	4.53e-10	C04.Ost_P1	LITAF
3.02e-14	0.443487	0.489	0.366	6.07e-10	C04.Ost_P1	EIF2S3
4.12e-14	0.367876	0.561	0.443	8.29e-10	C04.Ost_P1	PSME1
4.81e-14	0.457108	0.724	0.631	9.68e-10	C04.Ost_P1	COL6A2
7.18e-14	0.489942	0.489	0.366	1.44e-09	C04.Ost_P1	PPP3CA
9.5e-14	0.398596	0.504	0.389	1.91e-09	C04.Ost_P1	SNHG8
9.7e-14	0.334854	0.384	0.255	1.95e-09	C04.Ost_P1	TNFRSF1A
1.31e-13	0.403788	0.303	0.187	2.64e-09	C04.Ost_P1	EFNA1
1.33e-13	0.350961	0.729	0.636	2.68e-09	C04.Ost_P1	EIF4A1
1.62e-13	0.464146	0.429	0.311	3.26e-09	C04.Ost_P1	LRRFIP2
3.4e-13	0.33344	0.786	0.702	6.83e-09	C04.Ost_P1	CCNI
3.56e-13	0.2925	0.67	0.552	7.17e-09	C04.Ost_P1	HSPB1
6.58e-13	0.334158	0.672	0.553	1.32e-08	C04.Ost_P1	RBMX
6.91e-13	0.359651	0.451	0.318	1.39e-08	C04.Ost_P1	CCDC80
7.52e-13	0.4016	0.568	0.472	1.51e-08	C04.Ost_P1	CTSD
7.88e-13	0.401214	0.546	0.43	1.59e-08	C04.Ost_P1	CDH11
1.94e-12	0.356625	0.439	0.321	3.9e-08	C04.Ost_P1	VAMP5
2.4e-12	0.374186	0.642	0.568	4.83e-08	C04.Ost_P1	RSL24D1
7.92e-12	0.381877	0.464	0.357	1.59e-07	C04.Ost_P1	ARF5
8.79e-12	0.281788	0.883	0.852	1.77e-07	C04.Ost_P1	PFDN5
9.18e-12	0.335441	0.509	0.393	1.85e-07	C04.Ost_P1	HLA-B
1.58e-11	0.345113	0.817	0.783	3.17e-07	C04.Ost_P1	CIRBP
1.81e-11	0.390271	0.494	0.39	3.65e-07	C04.Ost_P1	PPP1CC
3.15e-11	0.351169	0.343	0.236	6.33e-07	C04.Ost_P1	MMP16
8.95e-11	0.37595	0.305	0.203	1.8e-06	C04.Ost_P1	INSIG2
9.43e-11	0.265737	0.97	0.949	1.9e-06	C04.Ost_P1	AC090498.1
1.2e-10	0.324699	0.278	0.179	2.41e-06	C04.Ost_P1	PDLIM7
1.41e-10	0.286597	0.556	0.432	2.83e-06	C04.Ost_P1	LGALS3BP
1.41e-10	0.38237	0.28	0.183	2.83e-06	C04.Ost_P1	TSPAN6
1.84e-10	0.34559	0.409	0.302	3.71e-06	C04.Ost_P1	SNHG7
1.99e-10	0.318528	0.621	0.551	3.99e-06	C04.Ost_P1	EIF3L
3.7e-10	0.354045	0.546	0.454	7.45e-06	C04.Ost_P1	C6orf48
3.77e-10	0.333063	0.288	0.191	7.58e-06	C04.Ost_P1	LINC00152
4.46e-10	0.309888	0.69	0.615	8.98e-06	C04.Ost_P1	HSBP1
4.63e-10	0.298749	0.345	0.243	9.32e-06	C04.Ost_P1	HLA-E
6.34e-10	0.389848	0.487	0.406	1.27e-05	C04.Ost_P1	IMPDH2
9.6e-10	0.261838	0.271	0.174	1.93e-05	C04.Ost_P1	EBF1
1.66e-09	0.328794	0.4	0.3	3.35e-05	C04.Ost_P1	FAAP20
2.21e-09	0.339861	0.513	0.412	4.44e-05	C04.Ost_P1	HNRNPA1L2
2.35e-09	0.385624	0.486	0.397	4.73e-05	C04.Ost_P1	UNC5B
2.57e-09	0.295737	0.288	0.194	5.16e-05	C04.Ost_P1	COLEC12
3.36e-09	0.320241	0.385	0.287	6.76e-05	C04.Ost_P1	VMP1
6.38e-09	0.301319	0.657	0.582	0.000128412	C04.Ost_P1	MRPS21
7.19e-09	0.273488	0.734	0.679	0.000144608	C04.Ost_P1	GPX4
8.83e-09	0.279928	0.655	0.588	0.000177726	C04.Ost_P1	EIF3F
1.04e-08	0.338319	0.469	0.382	0.000208668	C04.Ost_P1	RSL1D1
1.22e-08	0.387874	0.511	0.419	0.000244576	C04.Ost_P1	PTTG1IP
1.37e-08	0.269495	0.313	0.222	0.000275597	C04.Ost_P1	EMP2
1.65e-08	0.313819	0.261	0.179	0.000331542	C04.Ost_P1	EPB41L4A-AS1
1.65e-08	0.346701	0.792	0.734	0.000331791	C04.Ost_P1	DDIT4
1.7e-08	0.354511	0.397	0.3	0.000341987	C04.Ost_P1	EMILIN1
2.55e-08	0.287077	0.446	0.357	0.000513954	C04.Ost_P1	PGLS
3.39e-08	0.308758	0.697	0.65	0.000681616	C04.Ost_P1	RPL36AL
3.57e-08	0.25375	0.66	0.603	0.000717335	C04.Ost_P1	BRK1
5.35e-08	0.290616	0.625	0.554	0.00107621	C04.Ost_P1	FCGRT
5.95e-08	0.334861	0.337	0.259	0.00119654	C04.Ost_P1	UBL7
6.52e-08	0.336669	0.414	0.33	0.00131269	C04.Ost_P1	TCF4
6.56e-08	0.301592	0.412	0.329	0.00131955	C04.Ost_P1	UBXN1
8.8e-08	0.265273	0.863	0.838	0.00177116	C04.Ost_P1	CLU
9.68e-08	0.281839	0.727	0.677	0.0019468	C04.Ost_P1	MDFI
1.79e-07	0.267685	0.673	0.615	0.00360216	C04.Ost_P1	HLA-A
1.88e-07	0.252288	0.685	0.652	0.00378187	C04.Ost_P1	PCBP2
3.06e-07	0.313317	0.39	0.309	0.00615426	C04.Ost_P1	CTSK
4.63e-07	0.290839	0.456	0.383	0.00930822	C04.Ost_P1	PFDN4
8.78e-194	1.64233	0.719	0.233	1.77e-189	C05.Ost_P2	PANX3
4.07e-144	1.29923	0.889	0.496	8.19e-140	C05.Ost_P2	ALPL
2.24e-112	0.800621	0.356	0.081	4.51e-108	C05.Ost_P2	MFI2
4.45e-103	0.85589	0.983	0.734	8.96e-99	C05.Ost_P2	MDK
3.99e-97	0.787824	0.991	0.899	8.03e-93	C05.Ost_P2	SERPINH1
5.33e-93	0.668219	0.398	0.115	1.07e-88	C05.Ost_P2	CCND1
1.64e-87	0.782499	0.913	0.613	3.3e-83	C05.Ost_P2	ENO1
1.2e-85	0.774016	0.964	0.804	2.41e-81	C05.Ost_P2	P4HB
2.08e-85	0.414874	1	0.997	4.18e-81	C05.Ost_P2	RPS2
1.23e-83	0.743519	0.71	0.352	2.48e-79	C05.Ost_P2	CD320
2.29e-82	0.562582	0.995	0.931	4.6e-78	C05.Ost_P2	GAPDH
8.38e-82	0.70199	0.979	0.817	1.69e-77	C05.Ost_P2	RRBP1
5.22e-79	0.811005	0.535	0.225	1.05e-74	C05.Ost_P2	QPCT
7.22e-78	0.66714	0.976	0.791	1.45e-73	C05.Ost_P2	MIF
8.32e-77	0.60752	0.991	0.928	1.67e-72	C05.Ost_P2	PPIB
2.09e-73	0.816958	0.866	0.571	4.2e-69	C05.Ost_P2	HSP90B1
3.64e-70	0.653349	0.727	0.386	7.33e-66	C05.Ost_P2	FABP5
1.44e-69	0.63182	0.752	0.405	2.9e-65	C05.Ost_P2	PKM
1.53e-68	0.704812	0.535	0.229	3.08e-64	C05.Ost_P2	CKB
3.73e-68	0.671803	0.886	0.597	7.51e-64	C05.Ost_P2	HLA-A
4.02e-66	0.716984	0.902	0.646	8.08e-62	C05.Ost_P2	PDIA6
1.9e-65	0.764516	0.895	0.661	3.82e-61	C05.Ost_P2	TMEM119
5.18e-63	0.692532	0.863	0.57	1.04e-58	C05.Ost_P2	CALR
1.27e-62	0.696257	0.778	0.471	2.55e-58	C05.Ost_P2	PDIA4
1.51e-62	0.951366	0.998	0.99	3.03e-58	C05.Ost_P2	IBSP
2.67e-62	0.663145	0.94	0.775	5.38e-58	C05.Ost_P2	MYDGF
1.49e-60	0.644875	0.908	0.661	3.01e-56	C05.Ost_P2	LDHA
8.85e-60	0.667537	0.8	0.483	1.78e-55	C05.Ost_P2	EIF5A
9.19e-60	0.591692	0.95	0.767	1.85e-55	C05.Ost_P2	TMED9
7.74e-59	0.573941	0.752	0.442	1.56e-54	C05.Ost_P2	DDOST
5.15e-57	0.673131	0.947	0.784	1.04e-52	C05.Ost_P2	CLEC11A
1.41e-55	0.6924	0.988	0.909	2.84e-51	C05.Ost_P2	IFITM5
3.76e-55	0.564408	0.998	0.952	7.56e-51	C05.Ost_P2	LUM
3.85e-55	0.423823	0.399	0.157	7.74e-51	C05.Ost_P2	LAPTM4B
6.6e-55	0.582475	0.685	0.377	1.33e-50	C05.Ost_P2	HLA-B
1.9e-54	0.534041	0.568	0.284	3.82e-50	C05.Ost_P2	FSCN1
2.62e-54	0.476327	0.995	0.929	5.28e-50	C05.Ost_P2	ACTG1
3.29e-54	0.353075	0.998	0.98	6.63e-50	C05.Ost_P2	RPS3
5.93e-54	0.594358	0.808	0.516	1.19e-49	C05.Ost_P2	HLA-C
1.16e-53	0.592048	0.895	0.679	2.33e-49	C05.Ost_P2	CALU
1.26e-53	0.521155	0.955	0.815	2.53e-49	C05.Ost_P2	SSR2
2.58e-53	0.527164	0.592	0.295	5.19e-49	C05.Ost_P2	EIF5AL1
3.06e-53	0.587902	0.83	0.552	6.15e-49	C05.Ost_P2	CD24
3.21e-53	0.462319	0.288	0.094	6.46e-49	C05.Ost_P2	CD248
3.56e-53	0.485585	0.263	0.082	7.17e-49	C05.Ost_P2	RBP4
6.96e-53	0.538816	0.919	0.683	1.4e-48	C05.Ost_P2	TPI1
6.57e-52	0.550487	0.746	0.462	1.32e-47	C05.Ost_P2	PGAM1
2.76e-51	0.515518	0.896	0.657	5.56e-47	C05.Ost_P2	ANXA2
3.66e-51	0.334642	0.998	0.976	7.37e-47	C05.Ost_P2	TMSB10
5.55e-50	0.443489	0.964	0.796	1.12e-45	C05.Ost_P2	CFL1
8.65e-50	0.539518	0.716	0.428	1.74e-45	C05.Ost_P2	CYCS
1.03e-49	0.454866	0.638	0.329	2.08e-45	C05.Ost_P2	COL12A1
3.84e-49	0.618663	0.778	0.531	7.73e-45	C05.Ost_P2	RPN2
7.18e-49	0.45085	0.447	0.202	1.45e-44	C05.Ost_P2	SEMA3B
8.63e-49	0.510052	0.872	0.612	1.74e-44	C05.Ost_P2	LDHB
1.22e-48	0.516148	0.802	0.532	2.45e-44	C05.Ost_P2	PRDX1
1.66e-48	0.492015	0.532	0.266	3.34e-44	C05.Ost_P2	C1QBP
3.65e-48	0.513688	0.563	0.29	7.34e-44	C05.Ost_P2	SRPX
4.53e-48	0.369006	0.893	0.675	9.1e-44	C05.Ost_P2	TUBA1B
1.35e-47	0.574915	0.773	0.52	2.71e-43	C05.Ost_P2	TMED3
2.37e-47	0.404532	0.968	0.791	4.78e-43	C05.Ost_P2	CD99
2.52e-47	0.492837	0.979	0.855	5.07e-43	C05.Ost_P2	HNRNPA1
3.47e-47	0.412161	0.323	0.121	6.98e-43	C05.Ost_P2	GGH
4.45e-47	0.51664	0.769	0.494	8.96e-43	C05.Ost_P2	CKAP4
1.74e-46	0.293216	1	0.993	3.49e-42	C05.Ost_P2	RPL3
2.29e-46	0.393929	0.518	0.247	4.61e-42	C05.Ost_P2	MYL9
2.57e-46	0.578611	0.835	0.597	5.18e-42	C05.Ost_P2	PDIA3
6.38e-46	0.486584	0.919	0.701	1.28e-41	C05.Ost_P2	TXN
6.65e-46	0.362328	0.414	0.18	1.34e-41	C05.Ost_P2	GPC1
1.07e-45	0.557495	0.598	0.334	2.16e-41	C05.Ost_P2	RPL22L1
3.94e-45	0.323686	0.998	0.979	7.92e-41	C05.Ost_P2	RPL8
1.02e-44	0.40562	0.983	0.899	2.04e-40	C05.Ost_P2	RPS10
5.75e-44	0.383622	0.327	0.127	1.16e-39	C05.Ost_P2	MMP11
1.5e-43	0.361796	0.42	0.188	3.02e-39	C05.Ost_P2	PLTP
3.59e-43	0.531941	0.797	0.526	7.22e-39	C05.Ost_P2	CREB3L1
5.44e-43	0.446739	0.856	0.608	1.09e-38	C05.Ost_P2	RAN
5.55e-43	0.489377	0.916	0.677	1.12e-38	C05.Ost_P2	MXRA8
1.26e-42	0.459949	0.955	0.788	2.54e-38	C05.Ost_P2	NPM1
1.37e-42	0.487078	0.907	0.712	2.75e-38	C05.Ost_P2	ALDOA
1.99e-42	0.37736	0.508	0.253	4e-38	C05.Ost_P2	GANAB
4.56e-42	0.403547	0.459	0.221	9.17e-38	C05.Ost_P2	PCOLCE2
1.28e-41	0.292083	1	0.992	2.58e-37	C05.Ost_P2	RPS18
1.76e-41	0.315753	0.998	0.96	3.55e-37	C05.Ost_P2	RPS9
2.82e-41	0.563107	0.706	0.442	5.66e-37	C05.Ost_P2	COL11A1
2.83e-41	0.462234	0.952	0.842	5.69e-37	C05.Ost_P2	KDELR2
5.87e-41	0.418363	0.656	0.378	1.18e-36	C05.Ost_P2	PHB
8.95e-41	0.423577	0.449	0.218	1.8e-36	C05.Ost_P2	FADS1
9.05e-41	0.421857	0.619	0.352	1.82e-36	C05.Ost_P2	GNAI2
1.02e-40	0.494813	0.841	0.6	2.04e-36	C05.Ost_P2	AURKAIP1
8.54e-40	0.320356	0.386	0.172	1.72e-35	C05.Ost_P2	SLC35A2
1.04e-39	0.440421	0.67	0.403	2.08e-35	C05.Ost_P2	ITGA10
1.2e-39	0.329711	0.995	0.949	2.42e-35	C05.Ost_P2	RPL10A
1.39e-39	0.300811	0.282	0.107	2.79e-35	C05.Ost_P2	CCDC3
1.71e-39	0.31977	0.995	0.937	3.44e-35	C05.Ost_P2	B2M
2.56e-39	0.40782	0.545	0.293	5.15e-35	C05.Ost_P2	HN1
2.77e-39	0.447283	0.773	0.518	5.58e-35	C05.Ost_P2	AP2M1
7.29e-39	0.423059	0.641	0.379	1.47e-34	C05.Ost_P2	RAB34
7.94e-39	0.51635	0.48	0.247	1.6e-34	C05.Ost_P2	PGF
8.6e-39	0.436359	0.452	0.224	1.73e-34	C05.Ost_P2	MYC
1.04e-38	0.366928	0.997	0.933	2.08e-34	C05.Ost_P2	RPL7A
1.04e-38	0.411511	0.683	0.408	2.09e-34	C05.Ost_P2	PGK1
1.31e-38	0.466655	0.955	0.769	2.64e-34	C05.Ost_P2	GJA1
1.94e-38	0.457117	0.719	0.458	3.9e-34	C05.Ost_P2	CTSD
2.52e-38	0.448686	0.899	0.727	5.06e-34	C05.Ost_P2	SEC61B
3.19e-38	0.947822	0.263	0.1	6.41e-34	C05.Ost_P2	EPYC
4.38e-38	0.364701	0.538	0.282	8.81e-34	C05.Ost_P2	TSPAN4
5.63e-38	0.490821	0.686	0.42	1.13e-33	C05.Ost_P2	LGALS3BP
1.28e-37	0.371807	0.473	0.241	2.58e-33	C05.Ost_P2	SDF2L1
1.59e-37	0.39371	0.659	0.402	3.2e-33	C05.Ost_P2	EIF3I
2.31e-37	0.453736	0.668	0.399	4.64e-33	C05.Ost_P2	HNRNPA1L2
2.84e-37	0.491891	0.886	0.69	5.71e-33	C05.Ost_P2	SSR3
5.15e-37	0.319605	1	0.958	1.04e-32	C05.Ost_P2	RPS5
5.75e-37	0.483873	0.85	0.628	1.16e-32	C05.Ost_P2	YBX1
9.2e-37	0.444113	0.857	0.641	1.85e-32	C05.Ost_P2	PRDX5
1.24e-36	0.492109	0.713	0.471	2.49e-32	C05.Ost_P2	HM13
1.24e-36	0.480473	0.683	0.435	2.5e-32	C05.Ost_P2	NME1
1.29e-36	0.399926	0.647	0.389	2.59e-32	C05.Ost_P2	ARHGDIA
1.72e-36	0.426584	0.922	0.732	3.47e-32	C05.Ost_P2	EEF1B2
2.94e-36	0.352234	0.994	0.936	5.91e-32	C05.Ost_P2	RPL29
3.03e-36	0.262679	0.998	0.979	6.09e-32	C05.Ost_P2	PTMA
3.85e-36	0.407989	0.673	0.414	7.75e-32	C05.Ost_P2	PTH1R
7.11e-36	0.439093	0.757	0.505	1.43e-31	C05.Ost_P2	NUCB1
7.85e-36	0.427396	0.916	0.736	1.58e-31	C05.Ost_P2	BSG
1.01e-35	0.320601	0.428	0.208	2.04e-31	C05.Ost_P2	APMAP
1.03e-35	0.358655	0.456	0.235	2.07e-31	C05.Ost_P2	ARF3
1.41e-35	0.475366	0.683	0.44	2.85e-31	C05.Ost_P2	SURF4
3.04e-35	0.410327	0.734	0.478	6.12e-31	C05.Ost_P2	TALDO1
6.23e-35	0.402167	0.923	0.754	1.25e-30	C05.Ost_P2	CHCHD2
9.53e-35	0.381937	0.67	0.408	1.92e-30	C05.Ost_P2	CYC1
1.02e-34	0.433923	0.626	0.38	2.06e-30	C05.Ost_P2	CTSA
1.67e-34	0.334571	0.377	0.178	3.36e-30	C05.Ost_P2	TBRG1
1.73e-34	0.444233	0.664	0.414	3.47e-30	C05.Ost_P2	HSPA5
2.16e-34	0.275908	0.995	0.967	4.34e-30	C05.Ost_P2	RPL35
2.32e-34	0.416983	0.629	0.385	4.67e-30	C05.Ost_P2	PRMT1
2.36e-34	0.415907	0.842	0.6	4.74e-30	C05.Ost_P2	LSM7
3.75e-34	0.426721	0.716	0.469	7.55e-30	C05.Ost_P2	LMNA
3.91e-34	0.251683	0.986	0.897	7.87e-30	C05.Ost_P2	MYL6
7.22e-34	0.362243	0.971	0.839	1.45e-29	C05.Ost_P2	NACA
1.45e-33	0.357588	0.706	0.438	2.91e-29	C05.Ost_P2	SRSF2
1.73e-33	0.369706	0.593	0.351	3.48e-29	C05.Ost_P2	IDH2
1.82e-33	0.388085	0.521	0.296	3.66e-29	C05.Ost_P2	DAP
2.09e-33	0.389227	0.662	0.41	4.21e-29	C05.Ost_P2	P3H1
3.05e-33	0.384753	0.368	0.174	6.14e-29	C05.Ost_P2	RBBP7
4.46e-33	0.385992	0.77	0.512	8.98e-29	C05.Ost_P2	ATP5G1
5.16e-33	0.355524	0.769	0.51	1.04e-28	C05.Ost_P2	TPM2
6.08e-33	0.408754	0.892	0.693	1.22e-28	C05.Ost_P2	NDUFS5
6.94e-33	0.427083	0.872	0.653	1.4e-28	C05.Ost_P2	CADM1
8.4e-33	0.431947	0.712	0.473	1.69e-28	C05.Ost_P2	TUFM
1.95e-32	0.269204	1	0.98	3.92e-28	C05.Ost_P2	ACTB
2.13e-32	0.291341	0.261	0.105	4.29e-28	C05.Ost_P2	NPB
2.81e-32	0.429569	0.842	0.64	5.65e-28	C05.Ost_P2	COPE
3.29e-32	0.401933	0.71	0.471	6.62e-28	C05.Ost_P2	LMAN2
3.75e-32	0.420242	0.917	0.745	7.55e-28	C05.Ost_P2	ID3
6.94e-32	0.360498	0.577	0.339	1.4e-27	C05.Ost_P2	MANF
7.71e-32	0.355897	0.341	0.158	1.55e-27	C05.Ost_P2	LRRC17
8.38e-32	0.410935	0.833	0.606	1.69e-27	C05.Ost_P2	ATP5G3
9.39e-32	0.411205	0.697	0.448	1.89e-27	C05.Ost_P2	EIF4EBP1
9.66e-32	0.312397	0.997	0.935	1.94e-27	C05.Ost_P2	RPS7
1.31e-31	0.354508	0.778	0.527	2.63e-27	C05.Ost_P2	SRSF3
1.35e-31	0.357216	0.284	0.122	2.72e-27	C05.Ost_P2	PTCH1
1.63e-31	0.384867	0.722	0.466	3.27e-27	C05.Ost_P2	SNU13
2.29e-31	0.40544	0.622	0.39	4.6e-27	C05.Ost_P2	SEC13
2.4e-31	0.280471	0.354	0.169	4.83e-27	C05.Ost_P2	AHCY
2.94e-31	0.40572	0.838	0.626	5.92e-27	C05.Ost_P2	EIF4A1
3.65e-31	0.299282	0.357	0.171	7.34e-27	C05.Ost_P2	IGFBP6
4.28e-31	0.328213	0.387	0.195	8.61e-27	C05.Ost_P2	FUCA2
4.56e-31	0.381239	0.682	0.425	9.18e-27	C05.Ost_P2	KCNQ1OT1
5.34e-31	0.357452	0.967	0.874	1.07e-26	C05.Ost_P2	GSTP1
5.92e-31	0.41733	0.805	0.584	1.19e-26	C05.Ost_P2	CNPY2
6.18e-31	0.366011	0.827	0.597	1.24e-26	C05.Ost_P2	FKBP1A
6.24e-31	0.367069	0.775	0.54	1.25e-26	C05.Ost_P2	LRPAP1
6.43e-31	0.378025	0.541	0.31	1.29e-26	C05.Ost_P2	PLOD1
6.98e-31	0.39552	0.704	0.454	1.41e-26	C05.Ost_P2	ASPH
8.9e-31	0.369402	0.944	0.789	1.79e-26	C05.Ost_P2	POLR2L
9.08e-31	0.392559	0.944	0.805	1.83e-26	C05.Ost_P2	RCN3
1.17e-30	0.423936	0.764	0.556	2.36e-26	C05.Ost_P2	LMAN1
1.28e-30	0.408711	0.833	0.601	2.58e-26	C05.Ost_P2	PYCR1
1.3e-30	0.343762	0.64	0.394	2.61e-26	C05.Ost_P2	CNN2
1.33e-30	0.326535	0.986	0.914	2.67e-26	C05.Ost_P2	RPSA
1.48e-30	0.365038	0.622	0.38	2.99e-26	C05.Ost_P2	SNRPB
1.61e-30	0.38862	0.812	0.588	3.24e-26	C05.Ost_P2	ERH
1.9e-30	0.350243	0.637	0.397	3.82e-26	C05.Ost_P2	NHP2
1.92e-30	0.312592	0.52	0.296	3.87e-26	C05.Ost_P2	YIF1B
2.2e-30	0.266187	0.444	0.232	4.42e-26	C05.Ost_P2	ILF3
2.38e-30	0.418183	0.799	0.569	4.79e-26	C05.Ost_P2	ATP5B
2.69e-30	0.31504	0.419	0.22	5.42e-26	C05.Ost_P2	PSMC4
2.85e-30	0.342242	0.967	0.856	5.73e-26	C05.Ost_P2	ARF4
3.33e-30	0.429404	0.814	0.603	6.69e-26	C05.Ost_P2	YIF1A
3.85e-30	0.285285	0.536	0.306	7.75e-26	C05.Ost_P2	PRKCSH
6.63e-30	0.348864	0.529	0.307	1.33e-25	C05.Ost_P2	CCT7
6.97e-30	0.346581	0.491	0.278	1.4e-25	C05.Ost_P2	SLC52A2
7.68e-30	0.336148	0.608	0.372	1.55e-25	C05.Ost_P2	EPB41L2
8.87e-30	0.265282	0.314	0.144	1.78e-25	C05.Ost_P2	PLOD3
9.2e-30	0.337662	0.56	0.33	1.85e-25	C05.Ost_P2	SRSF7
1.15e-29	0.293552	0.428	0.225	2.3e-25	C05.Ost_P2	POLR2H
2.02e-29	0.297539	0.444	0.241	4.06e-25	C05.Ost_P2	OGFOD3
2.02e-29	0.293071	0.988	0.915	4.07e-25	C05.Ost_P2	RPS21
2.07e-29	0.382571	0.71	0.475	4.16e-25	C05.Ost_P2	NDUFS6
2.57e-29	0.357851	0.899	0.723	5.18e-25	C05.Ost_P2	TSPO
3.53e-29	0.306935	0.432	0.234	7.1e-25	C05.Ost_P2	G6PC3
3.73e-29	0.372374	0.607	0.378	7.5e-25	C05.Ost_P2	HSPD1
4.27e-29	0.328015	0.35	0.169	8.6e-25	C05.Ost_P2	ENPP2
4.94e-29	0.260962	0.414	0.215	9.94e-25	C05.Ost_P2	TKT
5.73e-29	0.275248	0.477	0.26	1.15e-24	C05.Ost_P2	CCT2
5.79e-29	0.336486	0.489	0.282	1.16e-24	C05.Ost_P2	MRPL12
6.28e-29	0.373206	0.937	0.791	1.26e-24	C05.Ost_P2	FKBP10
6.4e-29	0.287291	0.318	0.149	1.29e-24	C05.Ost_P2	FADS2
6.75e-29	0.344219	0.743	0.501	1.36e-24	C05.Ost_P2	APRT
7.2e-29	0.376313	0.667	0.438	1.45e-24	C05.Ost_P2	SRPRB
8.25e-29	0.355494	0.694	0.455	1.66e-24	C05.Ost_P2	GLG1
8.49e-29	0.272354	0.485	0.264	1.71e-24	C05.Ost_P2	STRA13
8.82e-29	0.358431	0.692	0.459	1.77e-24	C05.Ost_P2	GADD45GIP1
9.79e-29	0.330908	0.417	0.224	1.97e-24	C05.Ost_P2	ASPSCR1
1.08e-28	0.266387	0.377	0.186	2.18e-24	C05.Ost_P2	COLEC12
1.38e-28	0.291183	0.441	0.24	2.78e-24	C05.Ost_P2	NDUFA9
1.74e-28	0.367004	0.725	0.487	3.5e-24	C05.Ost_P2	VDAC1
2.36e-28	0.303536	0.986	0.916	4.75e-24	C05.Ost_P2	RPL14
2.39e-28	0.327803	0.908	0.69	4.81e-24	C05.Ost_P2	ATP5J2
2.86e-28	0.31489	0.686	0.443	5.75e-24	C05.Ost_P2	CAPZB
3.7e-28	0.426177	0.36	0.182	7.45e-24	C05.Ost_P2	CRIP1
4.39e-28	0.317547	0.574	0.346	8.84e-24	C05.Ost_P2	EMC10
4.91e-28	0.340012	0.919	0.744	9.88e-24	C05.Ost_P2	PPIA
6.47e-28	0.38284	0.835	0.63	1.3e-23	C05.Ost_P2	KDELR1
7.79e-28	0.31402	0.533	0.314	1.57e-23	C05.Ost_P2	VCP
8.47e-28	0.36253	0.608	0.382	1.7e-23	C05.Ost_P2	CDC42EP3
1.03e-27	0.292181	0.542	0.316	2.08e-23	C05.Ost_P2	CDK4
1.1e-27	0.312998	0.995	0.923	2.21e-23	C05.Ost_P2	RPL37
1.13e-27	0.30199	0.634	0.395	2.28e-23	C05.Ost_P2	RPN1
2.01e-27	0.258224	0.464	0.251	4.05e-23	C05.Ost_P2	SSB
2.77e-27	0.338803	0.518	0.307	5.56e-23	C05.Ost_P2	DCXR
2.88e-27	0.317922	0.622	0.382	5.8e-23	C05.Ost_P2	MRPL52
5.67e-27	0.281144	0.607	0.372	1.14e-22	C05.Ost_P2	HNRNPA3
5.75e-27	0.272129	0.446	0.245	1.16e-22	C05.Ost_P2	CCT5
7.81e-27	0.291604	0.425	0.232	1.57e-22	C05.Ost_P2	TAX1BP3
8.08e-27	0.258949	0.396	0.211	1.63e-22	C05.Ost_P2	PRCP
8.79e-27	0.315578	0.803	0.59	1.77e-22	C05.Ost_P2	HNRNPA2B1
8.95e-27	0.267509	0.998	0.978	1.8e-22	C05.Ost_P2	SERF2
9.18e-27	0.360156	0.739	0.518	1.85e-22	C05.Ost_P2	TMEM147
9.86e-27	0.277583	0.565	0.336	1.98e-22	C05.Ost_P2	DNAJB11
1.07e-26	0.268488	0.326	0.16	2.16e-22	C05.Ost_P2	FAM98A
1.1e-26	0.353068	0.728	0.494	2.21e-22	C05.Ost_P2	MAGED1
1.12e-26	0.289456	0.414	0.223	2.25e-22	C05.Ost_P2	COPB2
1.45e-26	0.33245	0.773	0.551	2.93e-22	C05.Ost_P2	TMED10
1.53e-26	0.291149	0.635	0.395	3.08e-22	C05.Ost_P2	PA2G4
1.56e-26	0.299415	0.477	0.275	3.13e-22	C05.Ost_P2	NCBP2
1.99e-26	0.256376	0.353	0.178	4.01e-22	C05.Ost_P2	NOC2L
2.51e-26	0.365422	0.841	0.64	5.04e-22	C05.Ost_P2	NCL
2.63e-26	0.446275	0.884	0.726	5.29e-22	C05.Ost_P2	DDIT4
2.73e-26	0.269029	0.599	0.369	5.5e-22	C05.Ost_P2	PFDN2
3.9e-26	0.272877	0.991	0.931	7.85e-22	C05.Ost_P2	RPS11
3.98e-26	0.260741	0.404	0.217	8e-22	C05.Ost_P2	TMX2
4e-26	0.358105	0.788	0.568	8.05e-22	C05.Ost_P2	SSR1
4.01e-26	0.380688	0.703	0.496	8.07e-22	C05.Ost_P2	PSMB6
5.01e-26	0.332917	0.623	0.402	1.01e-21	C05.Ost_P2	SEC61A1
5.36e-26	0.289156	0.59	0.361	1.08e-21	C05.Ost_P2	CCT3
6.44e-26	0.271301	0.677	0.437	1.3e-21	C05.Ost_P2	PPP1CA
6.93e-26	0.26135	0.44	0.245	1.39e-21	C05.Ost_P2	MPDU1
1.07e-25	0.303251	0.983	0.891	2.15e-21	C05.Ost_P2	SEC61G
1.26e-25	0.358236	0.811	0.595	2.54e-21	C05.Ost_P2	CERCAM
1.32e-25	0.334597	0.61	0.391	2.65e-21	C05.Ost_P2	MDH2
1.39e-25	0.334773	0.653	0.428	2.8e-21	C05.Ost_P2	CANX
1.62e-25	0.331368	0.44	0.252	3.25e-21	C05.Ost_P2	PSMA5
1.66e-25	0.352662	0.674	0.452	3.33e-21	C05.Ost_P2	NDUFS8
2.06e-25	0.271679	0.995	0.925	4.15e-21	C05.Ost_P2	RPL27
2.32e-25	0.296125	0.761	0.535	4.67e-21	C05.Ost_P2	HNRNPM
2.38e-25	0.284869	0.372	0.199	4.78e-21	C05.Ost_P2	EBNA1BP2
2.44e-25	0.262506	0.47	0.269	4.91e-21	C05.Ost_P2	GLT8D1
2.83e-25	0.27928	0.514	0.306	5.69e-21	C05.Ost_P2	HSD17B10
2.91e-25	0.311619	0.578	0.36	5.85e-21	C05.Ost_P2	FKBP14
3.33e-25	0.27347	0.312	0.154	6.7e-21	C05.Ost_P2	EIF4A3
3.46e-25	0.368599	0.724	0.507	6.97e-21	C05.Ost_P2	PSMD8
3.63e-25	0.290696	0.474	0.273	7.3e-21	C05.Ost_P2	MGMT
3.77e-25	0.279785	0.53	0.317	7.58e-21	C05.Ost_P2	SNRPD3
3.96e-25	0.331376	0.811	0.598	7.97e-21	C05.Ost_P2	SLIRP
4.83e-25	0.333329	0.854	0.651	9.71e-21	C05.Ost_P2	DAD1
5.43e-25	0.355652	0.785	0.59	1.09e-20	C05.Ost_P2	ARF1
5.65e-25	0.319141	0.593	0.375	1.14e-20	C05.Ost_P2	UQCRC1
8.15e-25	0.269747	0.431	0.237	1.64e-20	C05.Ost_P2	MLEC
8.72e-25	0.29744	0.917	0.771	1.76e-20	C05.Ost_P2	NDUFA13
9.18e-25	0.263159	0.464	0.267	1.85e-20	C05.Ost_P2	CCT6A
9.67e-25	0.271119	0.538	0.327	1.95e-20	C05.Ost_P2	EIF6
9.94e-25	0.298022	0.782	0.556	2e-20	C05.Ost_P2	TRMT112
1e-24	0.316765	0.683	0.461	2.02e-20	C05.Ost_P2	PSMB3
1.09e-24	0.283348	0.365	0.195	2.2e-20	C05.Ost_P2	MRPS12
1.11e-24	0.317435	0.659	0.437	2.23e-20	C05.Ost_P2	ATP1B3
1.2e-24	0.297113	0.539	0.328	2.41e-20	C05.Ost_P2	ATP6AP2
1.7e-24	0.302076	0.502	0.301	3.43e-20	C05.Ost_P2	P3H4
2.26e-24	0.278711	0.638	0.414	4.56e-20	C05.Ost_P2	PEBP1
2.49e-24	0.281922	0.515	0.312	5.02e-20	C05.Ost_P2	SRA1
2.93e-24	0.411326	0.674	0.468	5.9e-20	C05.Ost_P2	PHOSPHO1
3.87e-24	0.251668	0.378	0.204	7.78e-20	C05.Ost_P2	CNPY3
4.32e-24	0.279003	0.339	0.177	8.69e-20	C05.Ost_P2	LGALS3
4.55e-24	0.260683	0.668	0.445	9.16e-20	C05.Ost_P2	ITM2C
7.32e-24	0.304041	0.566	0.356	1.47e-19	C05.Ost_P2	VASN
7.49e-24	0.263427	0.629	0.411	1.51e-19	C05.Ost_P2	YWHAB
7.53e-24	0.275036	0.637	0.414	1.52e-19	C05.Ost_P2	FAM96B
8.12e-24	0.287955	0.482	0.282	1.63e-19	C05.Ost_P2	AKIRIN1
8.41e-24	0.270126	0.505	0.306	1.69e-19	C05.Ost_P2	AK2
9.1e-24	0.25608	0.464	0.271	1.83e-19	C05.Ost_P2	CCDC124
1.44e-23	0.311212	0.584	0.376	2.89e-19	C05.Ost_P2	SLC39A7
1.5e-23	0.272817	0.565	0.35	3.02e-19	C05.Ost_P2	AKR1A1
1.59e-23	0.250202	0.393	0.217	3.2e-19	C05.Ost_P2	PREB
1.79e-23	0.288891	0.631	0.407	3.6e-19	C05.Ost_P2	TXNL4A
1.89e-23	0.270427	0.601	0.376	3.79e-19	C05.Ost_P2	MARCKSL1
2.01e-23	0.325612	0.529	0.326	4.04e-19	C05.Ost_P2	FDPS
2.24e-23	0.262571	0.625	0.406	4.5e-19	C05.Ost_P2	EI24
2.95e-23	0.254891	0.443	0.254	5.94e-19	C05.Ost_P2	NIFK
3.04e-23	0.396424	0.473	0.287	6.11e-19	C05.Ost_P2	HILPDA
3.04e-23	0.31207	0.635	0.422	6.11e-19	C05.Ost_P2	EIF3G
4.66e-23	0.338876	0.776	0.582	9.37e-19	C05.Ost_P2	PSMB1
5.76e-23	0.27965	0.486	0.291	1.16e-18	C05.Ost_P2	PSMC5
6.13e-23	0.301915	0.802	0.595	1.23e-18	C05.Ost_P2	RHOA
6.16e-23	0.273873	0.483	0.295	1.24e-18	C05.Ost_P2	TIMM17A
7.35e-23	0.263331	0.389	0.214	1.48e-18	C05.Ost_P2	SERINC5
8.76e-23	0.286149	0.572	0.362	1.76e-18	C05.Ost_P2	MLF2
8.92e-23	0.255976	0.956	0.854	1.8e-18	C05.Ost_P2	UBB
1e-22	0.27333	0.431	0.248	2.02e-18	C05.Ost_P2	GPC4
1.2e-22	0.294158	0.541	0.341	2.41e-18	C05.Ost_P2	CDC37
1.82e-22	0.310217	0.805	0.592	3.66e-18	C05.Ost_P2	CDH15
1.98e-22	0.320107	0.895	0.698	3.99e-18	C05.Ost_P2	GUK1
2.11e-22	0.288217	0.489	0.301	4.25e-18	C05.Ost_P2	GTF3A
2.3e-22	0.290075	0.506	0.315	4.63e-18	C05.Ost_P2	NUDC
2.4e-22	0.262851	0.635	0.41	4.84e-18	C05.Ost_P2	SNRPG
2.45e-22	0.310712	0.859	0.678	4.94e-18	C05.Ost_P2	PSMB5
2.71e-22	0.296744	0.529	0.333	5.46e-18	C05.Ost_P2	NANS
2.87e-22	0.312124	0.704	0.488	5.77e-18	C05.Ost_P2	NDUFB9
4.1e-22	0.271779	0.476	0.289	8.25e-18	C05.Ost_P2	MRPL3
5.28e-22	0.25448	0.329	0.175	1.06e-17	C05.Ost_P2	GOLM1
7.24e-22	0.262884	0.365	0.199	1.46e-17	C05.Ost_P2	ALDH18A1
8.87e-22	0.283658	0.826	0.616	1.78e-17	C05.Ost_P2	PSAP
9.64e-22	0.27859	0.479	0.293	1.94e-17	C05.Ost_P2	CSRP2
9.89e-22	0.322777	0.709	0.509	1.99e-17	C05.Ost_P2	RCN1
1.3e-21	0.266524	0.336	0.183	2.62e-17	C05.Ost_P2	RUVBL2
1.39e-21	0.335985	0.821	0.625	2.8e-17	C05.Ost_P2	PRDX6
1.57e-21	0.2965	0.559	0.36	3.16e-17	C05.Ost_P2	FRMD4B
1.72e-21	0.263291	0.508	0.311	3.47e-17	C05.Ost_P2	NAA10
1.89e-21	0.272596	0.551	0.355	3.8e-17	C05.Ost_P2	EIF4H
2.33e-21	0.258285	0.502	0.311	4.69e-17	C05.Ost_P2	COX7B
2.9e-21	0.25833	0.604	0.389	5.84e-17	C05.Ost_P2	SP7
3.78e-21	0.267733	0.965	0.831	7.6e-17	C05.Ost_P2	PFN1
7.99e-21	0.269784	0.41	0.24	1.61e-16	C05.Ost_P2	EIF4G1
8.35e-21	0.268454	0.863	0.646	1.68e-16	C05.Ost_P2	HNRNPK
9.06e-21	0.277701	0.857	0.662	1.82e-16	C05.Ost_P2	DDX5
1.16e-20	0.267846	0.989	0.906	2.33e-16	C05.Ost_P2	RPS26
1.21e-20	0.304566	0.889	0.706	2.43e-16	C05.Ost_P2	MORF4L2
1.88e-20	0.325619	0.839	0.653	3.79e-16	C05.Ost_P2	TIMM13
2.02e-20	0.279269	0.784	0.588	4.06e-16	C05.Ost_P2	HNRNPC
2.14e-20	0.270863	0.937	0.764	4.3e-16	C05.Ost_P2	SKP1
2.56e-20	0.275726	0.901	0.745	5.15e-16	C05.Ost_P2	CYBA
2.62e-20	0.265271	0.83	0.635	5.27e-16	C05.Ost_P2	SNRPD2
4.68e-20	0.250743	0.986	0.922	9.41e-16	C05.Ost_P2	RPL4
[truncated: 1,048 more rows]

## Sheet: STRT_DEGs
Fig. 3c
p_val	avg_log2FC	pct.1	pct.2	p_val_adj	cluster	gene
3.44556e-97	1.97542	0.972	0.64	9.18828e-93	C01.Mes	PIK3R1
6.07629e-97	2.01913	0.992	0.843	1.62037e-92	C01.Mes	LOXL4
8.33019e-96	2.03352	0.992	0.691	2.22141e-91	C01.Mes	BMP8B
1.91599e-91	2.35626	0.902	0.444	5.10936e-87	C01.Mes	WNT4
6.01906e-91	2.62853	0.772	0.25	1.6051e-86	C01.Mes	STEAP4
7.56639e-83	2.87775	0.812	0.365	2.01773e-78	C01.Mes	EGR3
1.50055e-82	2.06203	0.935	0.509	4.00152e-78	C01.Mes	PHEX
3.29708e-82	2.15758	0.961	0.694	8.79232e-78	C01.Mes	PDGFA
5.16864e-81	1.77079	0.983	0.737	1.37832e-76	C01.Mes	TIAM1
2.49792e-80	2.36412	0.885	0.462	6.66121e-76	C01.Mes	MAP3K7CL
3.62839e-77	2.08752	0.913	0.572	9.67582e-73	C01.Mes	TNFRSF10D
1.68106e-76	2.09926	0.963	0.64	4.48289e-72	C01.Mes	DUSP2
3.08678e-76	2.32975	0.82	0.37	8.2315e-72	C01.Mes	KRT18
5.10395e-76	2.25389	0.823	0.354	1.36107e-71	C01.Mes	HLX
8.06006e-75	1.37498	0.997	0.836	2.14938e-70	C01.Mes	BHLHE40
1.81613e-72	1.4426	0.978	0.72	4.84307e-68	C01.Mes	KRAS
8.72566e-71	1.32658	0.997	0.841	2.32687e-66	C01.Mes	NET1
2.4911e-69	1.72538	0.89	0.548	6.64302e-65	C01.Mes	SPRY2
8.64315e-69	1.32184	0.98	0.77	2.30487e-64	C01.Mes	A2M
1.39989e-67	2.11136	0.806	0.399	3.73309e-63	C01.Mes	HIVEP3
2.28803e-67	1.58192	0.969	0.709	6.10149e-63	C01.Mes	ERRFI1
2.37117e-67	2.33969	0.694	0.255	6.32321e-63	C01.Mes	DUSP5
2.01764e-64	1.64677	0.744	0.283	5.38044e-60	C01.Mes	CDH8
1.02984e-63	1.28612	0.98	0.848	2.74627e-59	C01.Mes	DLC1
1.24643e-63	2.06127	0.677	0.24	3.32385e-59	C01.Mes	C11orf96
1.61205e-63	2.24838	0.792	0.373	4.29884e-59	C01.Mes	ALDH1A3
1.02488e-62	1.04542	1	0.901	2.73304e-58	C01.Mes	TIMP3
1.22196e-62	1.84671	0.876	0.487	3.25859e-58	C01.Mes	TGM2
2.80716e-62	1.62001	0.854	0.457	7.48585e-58	C01.Mes	MAP3K8
3.42214e-62	1.32578	0.958	0.691	9.12583e-58	C01.Mes	ETS2
6.8287e-62	1.72417	0.888	0.491	1.82101e-57	C01.Mes	COL10A1
1.04334e-61	1.75871	0.871	0.468	2.78227e-57	C01.Mes	TF
1.07788e-61	2.07265	0.764	0.355	2.87439e-57	C01.Mes	SPOCK1
1.65722e-61	1.48354	0.941	0.64	4.41932e-57	C01.Mes	CHST15
6.36152e-61	2.15358	0.739	0.326	1.69643e-56	C01.Mes	MYBPC2
4.39438e-59	1.30005	0.972	0.704	1.17185e-54	C01.Mes	LIMD2
4.6961e-59	1.8903	0.812	0.409	1.25231e-54	C01.Mes	EGR2
8.61679e-59	1.99516	0.874	0.516	2.29784e-54	C01.Mes	MMP13
1.28258e-57	1.37498	0.961	0.702	3.42025e-53	C01.Mes	ELL2
1.87242e-57	1.53544	0.966	0.706	4.99318e-53	C01.Mes	NDRG1
9.51665e-57	1.9356	0.935	0.744	2.5378e-52	C01.Mes	SLC20A1
4.05e-56	1.12818	0.983	0.834	1.08001e-51	C01.Mes	FOXC1
2.07852e-55	1.3398	0.944	0.609	5.54278e-51	C01.Mes	PCSK6
2.63824e-55	1.264	0.992	0.928	7.03539e-51	C01.Mes	FGFR1
5.94356e-55	1.86113	0.871	0.543	1.58497e-50	C01.Mes	MIDN
1.8233e-54	1.64856	0.874	0.581	4.86221e-50	C01.Mes	GAS6
7.78411e-53	1.84336	0.607	0.226	2.07579e-48	C01.Mes	TOR4A
1.28091e-52	1.13473	0.983	0.851	3.4158e-48	C01.Mes	EMP2
2.15552e-52	1.40174	0.955	0.694	5.74813e-48	C01.Mes	ADAMTS1
2.27626e-52	1.40089	0.961	0.718	6.07011e-48	C01.Mes	CLIC3
7.43151e-52	1.7907	0.857	0.516	1.98176e-47	C01.Mes	CEBPB
3.56893e-51	1.15568	0.98	0.788	9.51728e-47	C01.Mes	MAF
8.50275e-51	1.80991	0.736	0.359	2.26743e-46	C01.Mes	FAM43A
1.13646e-50	0.98042	0.992	0.931	3.03061e-46	C01.Mes	PTP4A1
1.5535e-50	1.82484	0.854	0.507	4.14273e-46	C01.Mes	RASD1
4.52714e-50	1.63172	0.767	0.431	1.20725e-45	C01.Mes	FMNL2
4.82332e-50	1.33234	0.927	0.696	1.28624e-45	C01.Mes	CRIM1
5.67803e-50	1.77986	0.812	0.457	1.51416e-45	C01.Mes	SGK1
5.92951e-50	1.4265	0.947	0.695	1.58122e-45	C01.Mes	VEGFA
9.50417e-49	1.7968	0.722	0.38	2.53448e-44	C01.Mes	MIR4435-2HG
3.56132e-48	1.19731	0.969	0.754	9.49696e-44	C01.Mes	OSTN
3.59057e-48	1.7873	0.5	0.151	9.57497e-44	C01.Mes	AQP3
6.86431e-48	1.42991	0.865	0.518	1.83051e-43	C01.Mes	BCL2
7.67974e-48	1.53882	0.916	0.707	2.04796e-43	C01.Mes	NFATC1
9.06619e-48	1.65214	0.756	0.377	2.41768e-43	C01.Mes	SPRY4
2.19921e-47	1.80353	0.733	0.373	5.86464e-43	C01.Mes	KIAA0040
2.27883e-47	1.3765	0.809	0.431	6.07696e-43	C01.Mes	F13A1
4.30871e-47	1.54155	0.826	0.491	1.149e-42	C01.Mes	HDAC9
8.17217e-47	1.84089	0.75	0.457	2.17927e-42	C01.Mes	LINC00152
8.64048e-47	1.68885	0.492	0.146	2.30416e-42	C01.Mes	EXOC3L2
1.8879e-46	1.1567	0.876	0.52	5.03446e-42	C01.Mes	TMEM173
3.71425e-46	1.31565	0.868	0.506	9.90479e-42	C01.Mes	IRF1
4.35671e-46	1.51387	0.705	0.317	1.1618e-41	C01.Mes	ULBP2
6.7631e-46	1.71616	0.646	0.274	1.80352e-41	C01.Mes	SOWAHC
8.69691e-46	1.74745	0.43	0.111	2.3192e-41	C01.Mes	RNF128
1.16531e-45	1.15561	0.919	0.666	3.10754e-41	C01.Mes	NCK2
1.69421e-45	1.93841	0.624	0.242	4.51795e-41	C01.Mes	THBD
2.65396e-45	1.47107	0.966	0.812	7.07732e-41	C01.Mes	RGS2
7.96386e-45	1.2642	0.913	0.656	2.12372e-40	C01.Mes	LRP10
1.54093e-44	0.861966	0.992	0.894	4.1092e-40	C01.Mes	YPEL5
2.03896e-44	1.43673	0.68	0.306	5.4373e-40	C01.Mes	ATP1B1
2.45274e-44	1.22561	0.907	0.624	6.54072e-40	C01.Mes	MAFF
4.46727e-44	1.55031	0.624	0.263	1.19129e-39	C01.Mes	DENND3
7.66594e-44	1.3461	0.848	0.533	2.04428e-39	C01.Mes	TGFB2
8.39862e-44	1.54259	0.739	0.405	2.23966e-39	C01.Mes	TMEM2
1.13705e-43	1.09339	0.961	0.82	3.03217e-39	C01.Mes	PICALM
1.53289e-43	1.43758	0.697	0.331	4.08777e-39	C01.Mes	BAIAP2
1.78651e-43	0.811419	1	0.977	4.76408e-39	C01.Mes	MGP
1.85629e-43	1.07162	0.944	0.652	4.95016e-39	C01.Mes	KLHL24
1.93205e-43	2.75777	0.284	0.041	5.15219e-39	C01.Mes	CALCB
6.63444e-43	1.28239	0.91	0.696	1.76921e-38	C01.Mes	HIP1
8.89577e-43	1.28841	0.708	0.349	2.37223e-38	C01.Mes	IRX3
1.26147e-42	1.15192	0.975	0.858	3.36397e-38	C01.Mes	SLC29A1
1.29332e-42	1.31891	0.958	0.79	3.4489e-38	C01.Mes	ANKH
1.69452e-42	1.17971	0.854	0.544	4.51878e-38	C01.Mes	CSRNP1
1.72542e-42	1.56363	0.376	0.088	4.60117e-38	C01.Mes	IL11
2.21192e-42	1.46377	0.843	0.508	5.89852e-38	C01.Mes	SPON2
2.44604e-42	1.22378	0.846	0.511	6.52285e-38	C01.Mes	ERG
2.63109e-42	1.2444	0.921	0.693	7.01633e-38	C01.Mes	FOSL2
4.08615e-42	0.974663	0.992	0.852	1.08965e-37	C01.Mes	GMDS
4.55476e-42	1.67398	0.559	0.212	1.21462e-37	C01.Mes	TJP2
4.90913e-42	0.994785	0.986	0.921	1.30912e-37	C01.Mes	SKIL
6.25207e-42	2.01567	0.843	0.549	1.66724e-37	C01.Mes	SLPI
6.9621e-42	1.19013	0.924	0.735	1.85658e-37	C01.Mes	FOXO3
9.69861e-42	1.13263	0.913	0.637	2.58633e-37	C01.Mes	SMOX
1.35986e-41	1.03857	0.952	0.722	3.62633e-37	C01.Mes	CARHSP1
1.75236e-41	1.48599	0.767	0.442	4.67301e-37	C01.Mes	TP53INP2
2.41364e-41	1.3123	0.798	0.472	6.43646e-37	C01.Mes	TSPYL2
4.47716e-41	0.8107	0.994	0.951	1.19392e-36	C01.Mes	CTSB
5.34894e-41	1.28098	0.854	0.538	1.4264e-36	C01.Mes	ADARB1
1.33612e-40	1.21038	0.893	0.598	3.56302e-36	C01.Mes	CPM
1.70824e-40	1.38547	0.688	0.335	4.55537e-36	C01.Mes	ZBTB20
2.01863e-40	1.07723	0.904	0.587	5.38309e-36	C01.Mes	USP53
2.51172e-40	1.33458	0.927	0.746	6.698e-36	C01.Mes	MCL1
3.09543e-40	1.56918	0.32	0.064	8.2546e-36	C01.Mes	HOXD1
4.82268e-40	1.28182	0.975	0.844	1.28606e-35	C01.Mes	BMP2
5.9032e-40	1.11084	0.896	0.606	1.57421e-35	C01.Mes	FOXP4
1.09208e-39	1.12264	0.978	0.849	2.91224e-35	C01.Mes	EGR1
1.2309e-39	1.50437	0.719	0.377	3.28245e-35	C01.Mes	DGKH
1.24542e-39	1.32521	0.753	0.436	3.32117e-35	C01.Mes	MAP3K5
1.55192e-39	1.08525	0.882	0.613	4.13851e-35	C01.Mes	GABARAPL1
2.02639e-39	1.31509	0.904	0.674	5.40378e-35	C01.Mes	BTG2
2.09264e-39	1.16576	0.969	0.758	5.58045e-35	C01.Mes	PIM3
2.26075e-39	1.29659	0.764	0.401	6.02874e-35	C01.Mes	CBX4
2.27477e-39	1.21452	0.933	0.662	6.06613e-35	C01.Mes	SNTB2
2.58162e-39	1.50612	0.657	0.31	6.88441e-35	C01.Mes	FBXO32
7.76758e-39	1.33225	0.747	0.417	2.07138e-34	C01.Mes	IRF2BPL
8.07028e-39	1.01846	0.969	0.854	2.1521e-34	C01.Mes	PLIN2
9.20067e-39	0.762355	1	0.886	2.45354e-34	C01.Mes	TSPAN13
1.24743e-38	0.721227	0.994	0.934	3.32652e-34	C01.Mes	PTTG1IP
1.32309e-38	1.90839	0.447	0.139	3.52829e-34	C01.Mes	GRM4
2.68987e-38	1.18302	0.857	0.578	7.17307e-34	C01.Mes	KDSR
4.56181e-38	1.29312	0.646	0.302	1.2165e-33	C01.Mes	GAB2
4.72307e-38	1.41408	0.719	0.394	1.2595e-33	C01.Mes	IRS2
6.68515e-38	1.3565	0.685	0.355	1.78273e-33	C01.Mes	ETS1
8.01257e-38	0.893463	0.992	0.858	2.13671e-33	C01.Mes	TCF7L2
9.69125e-38	1.66147	0.654	0.332	2.58437e-33	C01.Mes	ZSWIM6
9.72967e-38	1.26898	0.761	0.419	2.59461e-33	C01.Mes	PTP4A3
1.04343e-37	0.934771	0.978	0.832	2.7825e-33	C01.Mes	ODC1
1.0622e-37	1.40684	0.646	0.304	2.83258e-33	C01.Mes	RIMS2
1.51418e-37	1.41636	0.68	0.331	4.03786e-33	C01.Mes	KRT8
1.70658e-37	1.69438	0.68	0.336	4.55093e-33	C01.Mes	C5AR2
1.74633e-37	0.810761	0.972	0.916	4.65693e-33	C01.Mes	BZW1
1.77281e-37	1.19957	0.77	0.473	4.72755e-33	C01.Mes	DDX3Y
2.28617e-37	0.956202	0.955	0.811	6.09653e-33	C01.Mes	CXXC5
2.6602e-37	0.776348	0.994	0.786	7.09395e-33	C01.Mes	SCUBE1
3.03499e-37	0.892701	0.955	0.828	8.0934e-33	C01.Mes	STAT3
6.33305e-37	1.23122	0.744	0.414	1.68883e-32	C01.Mes	MIR22HG
7.43176e-37	1.48076	0.371	0.094	1.98183e-32	C01.Mes	TAC1
7.74143e-37	0.825198	0.969	0.747	2.06441e-32	C01.Mes	CPNE2
8.10829e-37	1.23298	0.89	0.679	2.16224e-32	C01.Mes	GNAQ
1.17376e-36	1.4011	0.761	0.448	3.13006e-32	C01.Mes	ATF7IP2
1.28838e-36	1.49259	0.607	0.294	3.43572e-32	C01.Mes	OSMR
1.44916e-36	1.29136	0.753	0.411	3.86448e-32	C01.Mes	TM7SF2
2.13485e-36	1.25405	0.469	0.161	5.69301e-32	C01.Mes	PIM2
2.56177e-36	1.29494	0.767	0.44	6.83146e-32	C01.Mes	ARID5A
2.82779e-36	1.48303	0.371	0.101	7.54087e-32	C01.Mes	KBTBD8
3.30726e-36	1.28428	0.73	0.415	8.81948e-32	C01.Mes	EPDR1
4.88396e-36	1.58864	0.772	0.458	1.30241e-31	C01.Mes	PTPRG
5.96951e-36	1.64282	0.77	0.485	1.59189e-31	C01.Mes	FAM101B
7.29195e-36	1.11737	0.958	0.783	1.94454e-31	C01.Mes	ST3GAL1
7.67325e-36	1.12105	0.868	0.669	2.04623e-31	C01.Mes	SPP1
8.68703e-36	1.29249	0.798	0.504	2.31657e-31	C01.Mes	ANTXR2
8.78672e-36	1.10615	0.89	0.657	2.34315e-31	C01.Mes	ARHGEF2
1.29901e-35	1.405	0.64	0.309	3.46407e-31	C01.Mes	GAREM1
1.31217e-35	1.28158	0.756	0.431	3.49916e-31	C01.Mes	ATF3
1.40418e-35	1.26948	0.837	0.579	3.74454e-31	C01.Mes	MAP2K1
1.62948e-35	1.3276	0.64	0.316	4.34533e-31	C01.Mes	JUP
2.40272e-35	0.907778	0.963	0.783	6.40734e-31	C01.Mes	KLF10
2.41672e-35	2.06707	0.531	0.227	6.44467e-31	C01.Mes	AGR2
2.52168e-35	1.18502	0.888	0.651	6.72455e-31	C01.Mes	CDKN1A
3.12331e-35	1.04814	0.978	0.776	8.32894e-31	C01.Mes	HES1
4.11087e-35	1.34069	0.736	0.436	1.09624e-30	C01.Mes	PTPN6
6.2997e-35	1.60358	0.357	0.095	1.67994e-30	C01.Mes	RP11-138A9.2
9.75065e-35	1.17403	0.792	0.485	2.60021e-30	C01.Mes	ANK3
9.90638e-35	0.8508	0.955	0.773	2.64173e-30	C01.Mes	PLP2
1.06049e-34	1.01914	0.882	0.628	2.82801e-30	C01.Mes	PLPP3
1.0656e-34	1.21195	0.739	0.442	2.84163e-30	C01.Mes	AFAP1
1.11613e-34	1.28087	0.812	0.51	2.97638e-30	C01.Mes	CITED2
1.20755e-34	1.22907	0.871	0.634	3.22017e-30	C01.Mes	PXDC1
1.7842e-34	1.33102	0.865	0.625	4.75794e-30	C01.Mes	EMP1
1.80414e-34	1.15285	0.84	0.582	4.8111e-30	C01.Mes	SETX
1.96746e-34	1.13736	0.899	0.649	5.24662e-30	C01.Mes	ADGRG6
2.47046e-34	1.26316	0.795	0.502	6.58797e-30	C01.Mes	ARID3A
2.89024e-34	1.45105	0.607	0.289	7.70741e-30	C01.Mes	TNFRSF4
5.59677e-34	1.0704	0.593	0.259	1.49249e-29	C01.Mes	NPNT
5.66184e-34	1.02836	0.851	0.574	1.50984e-29	C01.Mes	PTPN12
7.90218e-34	1.0563	0.781	0.457	2.10727e-29	C01.Mes	CD55
7.95708e-34	1.25618	0.736	0.447	2.12191e-29	C01.Mes	KDM6B
8.24015e-34	1.59136	0.694	0.379	2.1974e-29	C01.Mes	NR4A3
8.698e-34	0.799341	0.966	0.876	2.31949e-29	C01.Mes	PNRC1
1.13464e-33	0.856656	0.989	0.881	3.02574e-29	C01.Mes	SPTBN1
1.70519e-33	1.31366	0.466	0.169	4.54722e-29	C01.Mes	HIVEP2
1.73301e-33	1.13507	0.815	0.54	4.62143e-29	C01.Mes	PER1
2.08761e-33	1.1898	0.722	0.398	5.56704e-29	C01.Mes	IRX5
2.15154e-33	1.84746	0.331	0.089	5.73752e-29	C01.Mes	LIF
2.77223e-33	1.26044	0.801	0.518	7.39269e-29	C01.Mes	AKAP17A
3.06517e-33	1.00431	0.961	0.821	8.1739e-29	C01.Mes	FOSB
3.67297e-33	1.15053	0.626	0.306	9.7947e-29	C01.Mes	BCAM
4.42064e-33	1.37007	0.812	0.524	1.17885e-28	C01.Mes	NFATC2
4.62126e-33	1.07483	0.601	0.272	1.23235e-28	C01.Mes	BMF
4.86385e-33	0.815304	0.972	0.891	1.29704e-28	C01.Mes	PABPC4
5.92011e-33	1.57093	0.601	0.278	1.57872e-28	C01.Mes	CMKLR1
6.59541e-33	1.09681	0.764	0.411	1.7588e-28	C01.Mes	DMP1
7.19815e-33	0.789026	0.98	0.843	1.91953e-28	C01.Mes	LAPTM4B
7.6483e-33	1.07041	0.902	0.65	2.03957e-28	C01.Mes	PKD2
8.55387e-33	1.05262	0.93	0.702	2.28106e-28	C01.Mes	HDAC5
9.48709e-33	1.60775	0.475	0.194	2.52992e-28	C01.Mes	FAM78B
9.64153e-33	1.20748	0.256	0.047	2.57111e-28	C01.Mes	PLA2G5
1.03458e-32	1.19169	0.632	0.305	2.75891e-28	C01.Mes	ALPK3
1.35912e-32	1.19716	0.77	0.488	3.62437e-28	C01.Mes	JARID2
1.65043e-32	0.726413	0.989	0.883	4.40121e-28	C01.Mes	DDX24
1.95365e-32	0.805139	0.994	0.921	5.20981e-28	C01.Mes	NEAT1
2.09866e-32	1.02711	0.904	0.753	5.59649e-28	C01.Mes	YBX3
2.25838e-32	0.979722	0.857	0.548	6.02241e-28	C01.Mes	CEBPD
2.33313e-32	1.01867	0.789	0.487	6.22177e-28	C01.Mes	RASSF8-AS1
3.12418e-32	0.924772	0.935	0.723	8.33126e-28	C01.Mes	RIOK3
3.42385e-32	0.870264	0.955	0.757	9.13038e-28	C01.Mes	AACS
3.91048e-32	1.31041	0.753	0.468	1.04281e-27	C01.Mes	RASSF8
4.61882e-32	1.18018	0.744	0.427	1.2317e-27	C01.Mes	OSTM1
4.71091e-32	0.834862	0.986	0.875	1.25626e-27	C01.Mes	DHRS3
5.02748e-32	1.1216	0.82	0.539	1.34068e-27	C01.Mes	GAB1
5.55496e-32	1.63739	0.444	0.166	1.48134e-27	C01.Mes	PODXL
5.83864e-32	1.6196	0.48	0.194	1.55699e-27	C01.Mes	SPAG4
6.43454e-32	1.10252	0.75	0.448	1.7159e-27	C01.Mes	PITPNC1
6.6931e-32	0.8346	0.969	0.79	1.78485e-27	C01.Mes	AFF4
7.45563e-32	0.932694	0.879	0.608	1.98819e-27	C01.Mes	RORA
1.92172e-31	1.18453	0.722	0.416	5.12464e-27	C01.Mes	ATP10A
1.99093e-31	1.19721	0.542	0.233	5.3092e-27	C01.Mes	NEBL
2.39285e-31	1.01535	0.904	0.676	6.381e-27	C01.Mes	SAMD4A
2.78494e-31	1.28938	0.876	0.622	7.4266e-27	C01.Mes	HLA-E
3.66574e-31	1.46387	0.643	0.36	9.77544e-27	C01.Mes	PTPRE
4.58971e-31	1.03995	0.846	0.573	1.22394e-26	C01.Mes	FAM20C
4.61765e-31	1.81421	0.272	0.06	1.23139e-26	C01.Mes	SPOCK2
4.72122e-31	0.813102	0.921	0.658	1.25901e-26	C01.Mes	RGCC
5.32427e-31	1.20366	0.447	0.161	1.41982e-26	C01.Mes	USP2
5.44375e-31	1.09061	0.683	0.375	1.45168e-26	C01.Mes	ETV3
5.79308e-31	1.56374	0.567	0.295	1.54484e-26	C01.Mes	SH2B3
6.06206e-31	1.29779	0.331	0.091	1.61657e-26	C01.Mes	TIE1
8.62637e-31	1.27145	0.449	0.171	2.30039e-26	C01.Mes	SERPINB9
1.1009e-30	0.875466	0.935	0.712	2.93577e-26	C01.Mes	RPS6KB1
1.13e-30	1.41085	0.587	0.283	3.01336e-26	C01.Mes	SHC4
1.13359e-30	0.850772	0.904	0.67	3.02294e-26	C01.Mes	TMEM41B
1.43654e-30	1.29911	0.624	0.319	3.83082e-26	C01.Mes	SPSB1
2.07602e-30	1.13408	0.725	0.436	5.53613e-26	C01.Mes	CRYBG3
2.48431e-30	1.8296	0.52	0.245	6.62492e-26	C01.Mes	UPP1
2.57037e-30	1.50376	0.517	0.239	6.85439e-26	C01.Mes	PTPRM
3.01164e-30	1.10227	0.831	0.574	8.03113e-26	C01.Mes	BACH1
3.24993e-30	1.10841	0.761	0.459	8.66659e-26	C01.Mes	IL1R1
3.56037e-30	1.27118	0.643	0.35	9.49444e-26	C01.Mes	NCALD
4.45998e-30	1.28933	0.635	0.334	1.18934e-25	C01.Mes	UBALD2
4.47701e-30	1.04446	0.874	0.583	1.19388e-25	C01.Mes	METRNL
4.7569e-30	0.854101	0.91	0.668	1.26852e-25	C01.Mes	SATB1
4.96342e-30	0.799941	0.949	0.793	1.3236e-25	C01.Mes	UBE2H
5.90872e-30	1.34819	0.503	0.215	1.57568e-25	C01.Mes	KLF9
6.47447e-30	1.09311	0.781	0.5	1.72655e-25	C01.Mes	ZNF385C
6.64618e-30	1.06649	0.893	0.705	1.77234e-25	C01.Mes	UGCG
7.11428e-30	1.57018	0.284	0.068	1.89717e-25	C01.Mes	RP11-138A9.1
8.63677e-30	0.906302	0.86	0.621	2.30317e-25	C01.Mes	VOPP1
8.73077e-30	1.03757	0.949	0.851	2.32823e-25	C01.Mes	JUND
9.71512e-30	1.27337	0.483	0.203	2.59073e-25	C01.Mes	PPP1R13B
9.74768e-30	1.1307	0.938	0.819	2.59941e-25	C01.Mes	HMGA1
1.09331e-29	0.870137	0.871	0.573	2.91553e-25	C01.Mes	RBPMS
1.15609e-29	1.16787	0.452	0.173	3.08293e-25	C01.Mes	RP11-553L6.5
1.34156e-29	0.822266	0.955	0.826	3.57754e-25	C01.Mes	MEF2A
1.38353e-29	0.900179	0.52	0.222	3.68947e-25	C01.Mes	GEM
1.6643e-29	1.0251	0.758	0.457	4.4382e-25	C01.Mes	CMTM8
2.26942e-29	0.92325	0.778	0.477	6.05185e-25	C01.Mes	MAGI2
2.85883e-29	1.27063	0.772	0.512	7.62365e-25	C01.Mes	BCL6
3.13202e-29	1.32107	0.43	0.161	8.35215e-25	C01.Mes	IER3
3.41113e-29	1.23037	0.531	0.236	9.09645e-25	C01.Mes	CHST1
3.68387e-29	1.20615	0.671	0.372	9.82377e-25	C01.Mes	TBL1X
3.90044e-29	0.896049	0.927	0.747	1.04013e-24	C01.Mes	PDLIM5
4.08638e-29	1.26658	0.728	0.463	1.08972e-24	C01.Mes	NEDD9
4.14964e-29	0.977463	0.413	0.146	1.10658e-24	C01.Mes	TGFB2-AS1
4.33729e-29	1.32954	0.348	0.108	1.15663e-24	C01.Mes	GCH1
4.7322e-29	0.86157	0.938	0.789	1.26194e-24	C01.Mes	RBMS1
5.20373e-29	1.35694	0.399	0.135	1.38768e-24	C01.Mes	SYNJ2
5.48242e-29	1.16428	0.75	0.479	1.462e-24	C01.Mes	MALT1
7.13121e-29	1.03165	0.787	0.496	1.90168e-24	C01.Mes	WNT5B
7.33092e-29	1.27737	0.674	0.388	1.95494e-24	C01.Mes	BCOR
7.93185e-29	1.34125	0.629	0.335	2.11519e-24	C01.Mes	TRIB1
9.77291e-29	0.938809	0.466	0.18	2.60614e-24	C01.Mes	AVIL
1.02006e-28	1.0135	0.407	0.147	2.7202e-24	C01.Mes	IFFO2
1.194e-28	1.69158	0.396	0.145	3.18403e-24	C01.Mes	ATP2A3
1.19701e-28	1.23034	0.427	0.161	3.19206e-24	C01.Mes	CHAC1
1.35201e-28	0.978714	0.924	0.758	3.60541e-24	C01.Mes	AMOTL2
1.36471e-28	1.09649	0.806	0.553	3.63926e-24	C01.Mes	SAV1
1.46811e-28	1.36303	0.604	0.296	3.91501e-24	C01.Mes	RGS16
1.54025e-28	1.31324	0.744	0.477	4.10738e-24	C01.Mes	DDIT3
1.96286e-28	1.35316	0.612	0.319	5.23436e-24	C01.Mes	PRX
1.99442e-28	0.918471	0.91	0.681	5.31851e-24	C01.Mes	NT5E
2.00717e-28	1.29134	0.742	0.474	5.35252e-24	C01.Mes	SUSD6
2.05971e-28	1.49581	0.264	0.061	5.49264e-24	C01.Mes	RP11-34A14.3
2.12804e-28	1.26867	0.438	0.166	5.67486e-24	C01.Mes	C5orf56
2.22062e-28	1.13473	0.753	0.473	5.92173e-24	C01.Mes	SMURF2
2.5872e-28	1.38403	0.393	0.141	6.89929e-24	C01.Mes	PAWR
2.77987e-28	1.42455	0.528	0.233	7.41309e-24	C01.Mes	UBE2QL1
2.94323e-28	0.81488	0.848	0.558	7.84871e-24	C01.Mes	MOXD1
2.99881e-28	0.866099	0.59	0.281	7.99694e-24	C01.Mes	USP9Y
3.67212e-28	1.10577	0.694	0.396	9.79245e-24	C01.Mes	IL6R
4.14381e-28	0.919789	0.907	0.697	1.10503e-23	C01.Mes	FAM60A
4.72704e-28	0.995483	0.907	0.707	1.26056e-23	C01.Mes	SMAD7
4.90798e-28	0.87701	0.927	0.748	1.30881e-23	C01.Mes	PHTF2
5.61141e-28	1.49435	0.368	0.131	1.4964e-23	C01.Mes	TMC8
6.42861e-28	0.862659	0.902	0.67	1.71432e-23	C01.Mes	FARP1
7.03428e-28	0.749008	0.955	0.824	1.87583e-23	C01.Mes	GCC2
7.21352e-28	0.964594	0.899	0.673	1.92363e-23	C01.Mes	MAP3K7
7.56718e-28	1.15251	0.702	0.439	2.01794e-23	C01.Mes	SKI
1.15333e-27	0.967927	0.691	0.371	3.07559e-23	C01.Mes	NFIL3
1.25754e-27	0.760606	0.935	0.774	3.35347e-23	C01.Mes	CSNK1E
1.27121e-27	0.99505	0.817	0.55	3.38993e-23	C01.Mes	FOXP2
1.35542e-27	1.06607	0.511	0.232	3.6145e-23	C01.Mes	KDM7A
1.46779e-27	1.3371	0.486	0.218	3.91416e-23	C01.Mes	STX1A
1.51344e-27	0.969753	0.823	0.565	4.03589e-23	C01.Mes	PBXIP1
1.73438e-27	1.12368	0.817	0.565	4.62508e-23	C01.Mes	TINAGL1
1.94178e-27	0.814746	0.919	0.732	5.17814e-23	C01.Mes	CYFIP1
2.12089e-27	1.02866	0.736	0.457	5.65577e-23	C01.Mes	KLF13
2.28615e-27	0.943674	0.955	0.819	6.09649e-23	C01.Mes	PHLDA1
2.83526e-27	0.710848	0.941	0.796	7.5608e-23	C01.Mes	EPS8
2.99904e-27	0.746052	0.972	0.836	7.99754e-23	C01.Mes	GLS
3.18198e-27	0.981249	0.795	0.525	8.48538e-23	C01.Mes	OSBPL1A
3.73418e-27	0.968627	0.298	0.079	9.95794e-23	C01.Mes	RP11-203J24.8
3.74919e-27	0.726183	0.978	0.844	9.99798e-23	C01.Mes	PSD3
4.17568e-27	0.999807	0.669	0.357	1.11353e-22	C01.Mes	GLIS2
4.45146e-27	1.0774	0.846	0.663	1.18707e-22	C01.Mes	NR4A2
4.71404e-27	0.805235	0.921	0.739	1.25709e-22	C01.Mes	MGAT5
4.8041e-27	1.014	0.815	0.531	1.28111e-22	C01.Mes	PMEPA1
4.83815e-27	1.03657	0.815	0.567	1.29019e-22	C01.Mes	ING1
5.23791e-27	0.927254	0.879	0.67	1.39679e-22	C01.Mes	WDR26
5.35237e-27	1.16697	0.764	0.513	1.42732e-22	C01.Mes	ANKRD28
5.42394e-27	1.13919	0.803	0.552	1.4464e-22	C01.Mes	PSME4
5.72177e-27	0.834704	0.941	0.858	1.52582e-22	C01.Mes	JMJD1C
6.22769e-27	0.706929	0.966	0.818	1.66074e-22	C01.Mes	TMEM123
6.74315e-27	1.12486	0.503	0.215	1.7982e-22	C01.Mes	EDNRA
8.44513e-27	1.29646	0.52	0.237	2.25206e-22	C01.Mes	SH3BP1
8.85404e-27	0.826284	0.938	0.772	2.36111e-22	C01.Mes	PLXNB2
9.28648e-27	0.809078	0.978	0.853	2.47643e-22	C01.Mes	ZFP36L1
9.3291e-27	1.03649	0.857	0.676	2.48779e-22	C01.Mes	CUX1
1.22842e-26	0.980557	0.893	0.732	3.27583e-22	C01.Mes	AGO2
1.86238e-26	1.1329	0.736	0.457	4.96642e-22	C01.Mes	JAM2
2.17539e-26	1.41968	0.556	0.28	5.80113e-22	C01.Mes	KLHL3
2.30311e-26	1.07066	0.343	0.111	6.1417e-22	C01.Mes	TSPAN2
2.7114e-26	0.851462	0.919	0.745	7.23048e-22	C01.Mes	CTNNAL1
2.73454e-26	0.819053	0.91	0.756	7.2922e-22	C01.Mes	NOTCH2
3.23735e-26	1.01657	0.823	0.559	8.63305e-22	C01.Mes	TP53BP2
3.5836e-26	0.841719	0.89	0.618	9.55638e-22	C01.Mes	SMIM1
4.09138e-26	0.890524	0.893	0.627	1.09105e-21	C01.Mes	ARSI
4.32979e-26	0.995922	0.758	0.486	1.15463e-21	C01.Mes	KLHL21
4.75472e-26	0.80215	0.933	0.737	1.26794e-21	C01.Mes	LPP
5.25838e-26	1.3968	0.772	0.516	1.40225e-21	C01.Mes	BMP7
6.65621e-26	0.979569	0.646	0.352	1.77501e-21	C01.Mes	PMAIP1
6.80144e-26	1.22835	0.503	0.227	1.81374e-21	C01.Mes	CNTN3
7.42315e-26	1.45319	0.683	0.411	1.97953e-21	C01.Mes	PCDH7
7.94045e-26	1.09715	0.553	0.274	2.11748e-21	C01.Mes	NRIP3
8.34919e-26	0.707475	0.978	0.897	2.22648e-21	C01.Mes	ZFAND5
8.44996e-26	1.17396	0.295	0.085	2.25335e-21	C01.Mes	SULT1C2
9.55103e-26	1.23636	0.365	0.13	2.54697e-21	C01.Mes	ADSSL1
9.91647e-26	0.876736	0.93	0.785	2.64443e-21	C01.Mes	IL6ST
1.02351e-25	0.820027	0.921	0.801	2.72939e-21	C01.Mes	AAK1
1.20971e-25	0.909533	0.846	0.615	3.22594e-21	C01.Mes	MEF2D
1.30164e-25	0.839682	0.921	0.721	3.47108e-21	C01.Mes	ARID5B
1.30323e-25	1.063	0.385	0.137	3.47532e-21	C01.Mes	SYN1
1.41739e-25	0.864659	0.91	0.737	3.77974e-21	C01.Mes	IFRD1
1.54121e-25	1.00634	0.795	0.545	4.10996e-21	C01.Mes	SORT1
1.70662e-25	0.960948	0.885	0.698	4.55105e-21	C01.Mes	ZMIZ1
2.018e-25	0.989646	0.798	0.548	5.38141e-21	C01.Mes	LDLRAD4
2.20181e-25	0.894495	0.848	0.587	5.87157e-21	C01.Mes	WDFY1
2.62303e-25	0.977737	0.767	0.503	6.99482e-21	C01.Mes	HIPK3
2.68255e-25	0.9491	0.888	0.673	7.15355e-21	C01.Mes	MDM2
2.89328e-25	0.805461	0.933	0.73	7.71551e-21	C01.Mes	ENAH
2.97229e-25	0.93766	0.767	0.5	7.9262e-21	C01.Mes	EFHD1
3.11295e-25	0.835505	0.921	0.814	8.3013e-21	C01.Mes	AHCYL1
3.15574e-25	0.885303	0.871	0.676	8.4154e-21	C01.Mes	ARID1B
3.35979e-25	1.20918	0.497	0.229	8.95956e-21	C01.Mes	HSPB8
3.70059e-25	0.956121	0.697	0.408	9.86836e-21	C01.Mes	JOSD1
3.86424e-25	0.792858	0.874	0.645	1.03048e-20	C01.Mes	ADD3
4.35229e-25	1.2612	0.601	0.337	1.16062e-20	C01.Mes	LONRF1
4.62189e-25	0.9207	0.86	0.634	1.23252e-20	C01.Mes	TRIM8
4.62465e-25	1.69392	0.348	0.122	1.23326e-20	C01.Mes	FGF1
5.05324e-25	1.29001	0.654	0.401	1.34755e-20	C01.Mes	NRP1
5.25432e-25	0.721414	0.975	0.844	1.40117e-20	C01.Mes	VASN
5.35456e-25	1.08411	0.826	0.633	1.4279e-20	C01.Mes	ITGA5
5.52894e-25	0.873504	0.871	0.652	1.4744e-20	C01.Mes	TPST2
5.73485e-25	1.07103	0.837	0.599	1.52931e-20	C01.Mes	CD109
5.85451e-25	0.990356	0.604	0.31	1.56122e-20	C01.Mes	CD200
5.91395e-25	0.712463	0.562	0.278	1.57707e-20	C01.Mes	NFKB2
7.93233e-25	1.10179	0.683	0.421	2.11531e-20	C01.Mes	SKAP2
8.27617e-25	1.0038	0.893	0.689	2.20701e-20	C01.Mes	HIST2H2BE
8.67908e-25	1.13063	0.584	0.305	2.31445e-20	C01.Mes	HIST1H2AE
9.26533e-25	1.01648	0.812	0.577	2.47078e-20	C01.Mes	SERPINB1
1.09382e-24	1.02241	0.646	0.365	2.91689e-20	C01.Mes	DGKD
1.12129e-24	1.06296	0.677	0.426	2.99015e-20	C01.Mes	EPHA2
1.12714e-24	0.961391	0.539	0.268	3.00574e-20	C01.Mes	NR1D2
1.35233e-24	1.06156	0.43	0.17	3.60626e-20	C01.Mes	ARC
1.3921e-24	0.856122	0.907	0.714	3.71232e-20	C01.Mes	CTBP2
1.44322e-24	0.932168	0.747	0.456	3.84864e-20	C01.Mes	CREBRF
1.60948e-24	1.11703	0.57	0.298	4.292e-20	C01.Mes	FAM89A
1.66634e-24	1.85414	0.657	0.403	4.44363e-20	C01.Mes	RCAN1
1.77163e-24	1.04392	0.772	0.535	4.7244e-20	C01.Mes	CLIP1
1.81136e-24	0.742653	0.91	0.715	4.83036e-20	C01.Mes	LTBP3
1.83715e-24	1.03235	0.374	0.139	4.89912e-20	C01.Mes	FAM46C
2.27384e-24	0.800198	0.795	0.525	6.06365e-20	C01.Mes	FBXL20
2.85769e-24	0.871156	0.831	0.6	7.6206e-20	C01.Mes	ZBTB10
3.08548e-24	0.931818	0.882	0.715	8.22805e-20	C01.Mes	GLUD1
3.12491e-24	0.849768	0.767	0.488	8.33319e-20	C01.Mes	VAV3
3.27815e-24	0.98011	0.817	0.614	8.74185e-20	C01.Mes	TGFBR2
3.65139e-24	0.734954	0.975	0.848	9.73717e-20	C01.Mes	CCPG1
4.28228e-24	1.48037	0.598	0.334	1.14196e-19	C01.Mes	HIST1H2BG
4.36552e-24	1.04833	0.615	0.347	1.16415e-19	C01.Mes	JAK3
4.91507e-24	1.12395	0.348	0.123	1.3107e-19	C01.Mes	IFITM1
5.56978e-24	0.860489	0.961	0.852	1.48529e-19	C01.Mes	WWTR1
7.57418e-24	1.09141	0.846	0.676	2.01981e-19	C01.Mes	RYBP
7.60992e-24	0.813339	0.919	0.776	2.02934e-19	C01.Mes	RAB5A
8.57446e-24	0.708578	0.688	0.385	2.28655e-19	C01.Mes	FAM65C
9.10962e-24	0.943927	0.528	0.266	2.42926e-19	C01.Mes	RND1
9.89765e-24	0.814204	0.511	0.234	2.63941e-19	C01.Mes	MYO5B
1.02372e-23	0.975536	0.82	0.593	2.72996e-19	C01.Mes	MICAL1
1.0788e-23	0.735376	0.888	0.64	2.87682e-19	C01.Mes	FRYL
1.25165e-23	1.24501	0.64	0.388	3.33778e-19	C01.Mes	STK17A
1.40328e-23	1.50775	0.458	0.212	3.74213e-19	C01.Mes	SSTR2
1.51559e-23	1.40132	0.545	0.291	4.04164e-19	C01.Mes	VDR
1.98892e-23	1.0585	0.744	0.513	5.30386e-19	C01.Mes	TIPARP
2.0329e-23	1.08896	0.612	0.366	5.42114e-19	C01.Mes	VASP
2.40958e-23	0.797763	0.851	0.657	6.42563e-19	C01.Mes	DHX36
2.63738e-23	0.967533	0.86	0.678	7.03311e-19	C01.Mes	YPEL2
2.72058e-23	1.04946	0.781	0.579	7.25497e-19	C01.Mes	MMP14
2.73836e-23	0.853556	0.899	0.723	7.30238e-19	C01.Mes	HIPK1
3.1303e-23	0.85581	0.815	0.582	8.34757e-19	C01.Mes	ZNF703
3.1681e-23	0.811815	0.82	0.549	8.44837e-19	C01.Mes	LRRC8C
3.34627e-23	1.31808	0.393	0.158	8.92351e-19	C01.Mes	DPH1
4.44156e-23	0.888797	0.868	0.666	1.18443e-18	C01.Mes	MYO1E
4.63728e-23	1.05832	0.531	0.271	1.23662e-18	C01.Mes	PHF13
4.86049e-23	0.906311	0.767	0.513	1.29615e-18	C01.Mes	GSK3B
5.39233e-23	0.858378	0.854	0.648	1.43797e-18	C01.Mes	PREX1
5.69573e-23	1.02859	0.292	0.089	1.51888e-18	C01.Mes	PPP1R1C
5.72283e-23	1.05771	0.86	0.647	1.52611e-18	C01.Mes	LMO3
5.76974e-23	1.21195	0.674	0.426	1.53862e-18	C01.Mes	PLCXD1
6.29363e-23	1.1516	0.64	0.37	1.67832e-18	C01.Mes	PIM1
6.75609e-23	0.698771	0.978	0.911	1.80165e-18	C01.Mes	ACTN1
7.28314e-23	0.790734	0.843	0.615	1.9422e-18	C01.Mes	UBR5
8.05133e-23	1.12692	0.556	0.292	2.14705e-18	C01.Mes	ARRDC4
8.4113e-23	1.13178	0.435	0.196	2.24304e-18	C01.Mes	LINC-PINT
8.60469e-23	1.04139	0.256	0.071	2.29461e-18	C01.Mes	NOCT
8.6346e-23	0.749305	1	0.861	2.30259e-18	C01.Mes	CYTL1
8.90231e-23	0.982614	0.612	0.338	2.37398e-18	C01.Mes	CAMK2A
9.79064e-23	1.03317	0.728	0.477	2.61087e-18	C01.Mes	REL
1.25322e-22	1.20629	0.548	0.296	3.34195e-18	C01.Mes	PALD1
1.37872e-22	0.918691	0.654	0.385	3.67664e-18	C01.Mes	MXD1
1.38159e-22	1.05592	0.888	0.717	3.68429e-18	C01.Mes	KLF5
1.58199e-22	0.844312	0.857	0.682	4.2187e-18	C01.Mes	SERTAD2
2.09023e-22	0.777626	0.688	0.447	5.57402e-18	C01.Mes	TNFRSF12A
2.15061e-22	0.803522	0.882	0.69	5.73503e-18	C01.Mes	BRI3
2.2557e-22	0.884796	0.809	0.571	6.01527e-18	C01.Mes	PARD3
2.32928e-22	1.01364	0.654	0.412	6.21149e-18	C01.Mes	GADD45A
2.9138e-22	0.943555	0.581	0.314	7.77022e-18	C01.Mes	TTTY15
3.12082e-22	1.04301	0.815	0.602	8.32229e-18	C01.Mes	ZYX
3.20295e-22	0.792895	0.795	0.555	8.5413e-18	C01.Mes	BAG3
3.20641e-22	0.852448	0.598	0.319	8.55054e-18	C01.Mes	EPS8L2
3.26334e-22	0.738441	0.952	0.825	8.70234e-18	C01.Mes	ENPP2
3.26933e-22	0.960695	0.601	0.34	8.71834e-18	C01.Mes	ASIC1
3.28556e-22	0.75115	0.989	0.928	8.7616e-18	C01.Mes	DUSP1
3.30174e-22	0.945598	0.601	0.334	8.80475e-18	C01.Mes	ZBTB33
3.39281e-22	1.3197	0.497	0.248	9.0476e-18	C01.Mes	STRBP
4.73892e-22	1.56593	0.275	0.087	1.26373e-17	C01.Mes	PRKCB
4.75521e-22	0.792273	0.876	0.71	1.26807e-17	C01.Mes	CHD1
5.58051e-22	1.20532	0.374	0.151	1.48816e-17	C01.Mes	ISG20
6.46263e-22	0.800864	0.882	0.679	1.72339e-17	C01.Mes	RB1CC1
8.00148e-22	0.928714	0.646	0.387	2.13376e-17	C01.Mes	CUEDC1
9.00663e-22	1.11947	0.545	0.293	2.4018e-17	C01.Mes	FAM84A
9.71599e-22	1.01117	0.82	0.641	2.59096e-17	C01.Mes	SLC25A37
9.74087e-22	0.880132	0.798	0.535	2.5976e-17	C01.Mes	CTD-3252C9.4
9.85797e-22	1.03576	0.736	0.493	2.62883e-17	C01.Mes	MAN2A1
1.0859e-21	0.956681	0.73	0.477	2.89577e-17	C01.Mes	PPP1R9A
1.17229e-21	0.983472	0.857	0.707	3.12615e-17	C01.Mes	NUFIP2
1.27589e-21	0.879714	0.916	0.788	3.40241e-17	C01.Mes	RHOB
1.30608e-21	0.944435	0.671	0.42	3.48292e-17	C01.Mes	MLLT6
1.33613e-21	1.01524	0.632	0.375	3.56305e-17	C01.Mes	ZCCHC14
1.42215e-21	0.773375	0.876	0.697	3.79246e-17	C01.Mes	TMEM131
1.5005e-21	0.742291	0.826	0.548	4.00138e-17	C01.Mes	NFKBIZ
1.51013e-21	0.788228	0.944	0.83	4.02706e-17	C01.Mes	CYR61
1.51167e-21	0.956934	0.351	0.133	4.03117e-17	C01.Mes	IQSEC3
1.6927e-21	1.1007	0.506	0.259	4.51392e-17	C01.Mes	SLC30A1
1.70722e-21	0.862762	0.846	0.649	4.55265e-17	C01.Mes	SOD2
1.71313e-21	0.897172	0.351	0.134	4.5684e-17	C01.Mes	RAPGEF3
1.73109e-21	0.869807	0.907	0.802	4.61631e-17	C01.Mes	AMD1
1.83994e-21	0.941614	0.522	0.273	4.90658e-17	C01.Mes	RNF19B
2.26212e-21	0.930882	0.736	0.505	6.0324e-17	C01.Mes	PVRL2
2.31988e-21	1.57474	0.337	0.133	6.18642e-17	C01.Mes	DLGAP1
2.3704e-21	1.08378	0.789	0.539	6.32115e-17	C01.Mes	SLC12A2
3.14012e-21	0.960289	0.343	0.132	8.37375e-17	C01.Mes	PPP1R13L
3.75605e-21	0.932564	0.362	0.142	1.00162e-16	C01.Mes	FAM222A
4.08632e-21	1.10358	0.52	0.281	1.0897e-16	C01.Mes	TENM4
4.10378e-21	0.75469	0.792	0.525	1.09436e-16	C01.Mes	ZNF618
4.17489e-21	1.02785	0.514	0.266	1.11332e-16	C01.Mes	ITPKC
4.69267e-21	0.971638	0.539	0.28	1.2514e-16	C01.Mes	WNT11
4.70478e-21	0.703649	0.848	0.608	1.25462e-16	C01.Mes	TANC1
4.95307e-21	1.02202	0.365	0.145	1.32083e-16	C01.Mes	RP11-3N13.2
4.9536e-21	0.98894	0.697	0.449	1.32098e-16	C01.Mes	GAS7
5.03443e-21	0.943097	0.337	0.125	1.34253e-16	C01.Mes	KB-1732A1.1
5.52592e-21	0.953387	0.705	0.467	1.4736e-16	C01.Mes	SNX9
6.49975e-21	0.794107	0.874	0.649	1.73329e-16	C01.Mes	INPP4A
6.80703e-21	0.902722	0.674	0.418	1.81523e-16	C01.Mes	CDKN2D
7.51769e-21	1.23598	0.461	0.228	2.00474e-16	C01.Mes	RP11-670E13.6
8.21108e-21	1.20867	0.399	0.182	2.18965e-16	C01.Mes	EPAS1
8.8339e-21	0.702854	0.941	0.844	2.35574e-16	C01.Mes	ATP2B1
8.894e-21	1.09213	0.503	0.25	2.37176e-16	C01.Mes	CNNM2
9.4954e-21	1.07755	0.256	0.076	2.53214e-16	C01.Mes	PRKCG
9.87284e-21	0.944301	0.826	0.631	2.63279e-16	C01.Mes	MDFIC
9.92599e-21	0.789311	0.579	0.308	2.64696e-16	C01.Mes	DLL1
1.00298e-20	0.772474	0.874	0.707	2.67466e-16	C01.Mes	CYSTM1
1.01036e-20	0.955187	0.756	0.518	2.69433e-16	C01.Mes	SPTY2D1
1.0205e-20	0.990929	0.573	0.324	2.72135e-16	C01.Mes	SBNO2
1.03445e-20	0.877938	0.666	0.422	2.75856e-16	C01.Mes	PLK2
1.12439e-20	0.955916	0.539	0.288	2.9984e-16	C01.Mes	LARP6
1.18514e-20	1.04129	0.725	0.518	3.1604e-16	C01.Mes	MKNK2
1.23476e-20	0.974101	0.624	0.381	3.29273e-16	C01.Mes	FOXC2
1.41737e-20	0.965075	0.492	0.253	3.77971e-16	C01.Mes	LAMA5
1.43932e-20	1.1405	0.685	0.473	3.83824e-16	C01.Mes	MAPKAPK2
1.4574e-20	0.93624	0.413	0.186	3.88645e-16	C01.Mes	ABCA2
1.48821e-20	0.729784	0.966	0.844	3.9686e-16	C01.Mes	H2AFJ
1.52336e-20	0.876045	0.876	0.708	4.06233e-16	C01.Mes	ITGB5
1.59454e-20	0.769657	0.688	0.41	4.25215e-16	C01.Mes	NDNF
1.60415e-20	0.952719	0.576	0.329	4.27778e-16	C01.Mes	TMTC1
1.68698e-20	0.772924	0.388	0.158	4.49866e-16	C01.Mes	ARHGEF37
1.81691e-20	1.23156	0.722	0.499	4.84516e-16	C01.Mes	ANGPTL4
2.05679e-20	0.876549	0.66	0.39	5.48485e-16	C01.Mes	RANBP3L
2.10757e-20	0.846713	0.854	0.666	5.62026e-16	C01.Mes	ACTN4
2.66765e-20	1.35281	0.736	0.539	7.11382e-16	C01.Mes	UBR1
2.69705e-20	0.820799	0.461	0.216	7.19222e-16	C01.Mes	WNT10B
2.77523e-20	0.891897	0.261	0.079	7.4007e-16	C01.Mes	SPRY4-IT1
2.85901e-20	0.851723	0.559	0.298	7.62412e-16	C01.Mes	IRF7
2.88699e-20	0.952585	0.632	0.385	7.69873e-16	C01.Mes	B4GALT5
3.07856e-20	0.797701	0.924	0.718	8.20958e-16	C01.Mes	CLMP
3.38337e-20	0.900064	0.441	0.204	9.02243e-16	C01.Mes	RP11-490M8.1
3.41771e-20	0.857768	0.781	0.547	9.114e-16	C01.Mes	SH3BP2
3.61682e-20	1.36478	0.551	0.323	9.64498e-16	C01.Mes	ITGB2
3.66888e-20	0.803499	0.57	0.305	9.78379e-16	C01.Mes	WHAMM
3.77881e-20	0.884055	0.775	0.512	1.00769e-15	C01.Mes	KRT19
3.91897e-20	1.08366	0.553	0.309	1.04507e-15	C01.Mes	TNFRSF21
4.06416e-20	1.08953	0.744	0.53	1.08379e-15	C01.Mes	ABL2
4.54683e-20	1.68835	0.441	0.213	1.2125e-15	C01.Mes	GDF15
4.6301e-20	0.976827	0.48	0.241	1.23471e-15	C01.Mes	ZC3H12A
4.83605e-20	0.924225	0.562	0.324	1.28963e-15	C01.Mes	SEMA7A
4.98751e-20	0.834184	0.719	0.477	1.33002e-15	C01.Mes	PRR5
5.14209e-20	0.707234	0.713	0.439	1.37124e-15	C01.Mes	MOAP1
5.65837e-20	0.833418	0.846	0.678	1.50892e-15	C01.Mes	INTS6
5.68425e-20	0.840014	0.91	0.773	1.51582e-15	C01.Mes	BRD4
5.8166e-20	0.88822	0.663	0.428	1.55111e-15	C01.Mes	OTUD7B
6.50595e-20	0.894623	0.829	0.667	1.73494e-15	C01.Mes	PELI1
6.54903e-20	0.938024	0.607	0.357	1.74643e-15	C01.Mes	RASA1
6.57282e-20	1.13702	0.281	0.094	1.75277e-15	C01.Mes	PTCHD1
7.98502e-20	1.15369	0.289	0.101	2.12936e-15	C01.Mes	IRX6
8.95586e-20	0.789442	0.916	0.806	2.38826e-15	C01.Mes	WNK1
9.89245e-20	0.765748	0.792	0.559	2.63802e-15	C01.Mes	SESTD1
1.06125e-19	0.805161	0.812	0.595	2.83005e-15	C01.Mes	EP300
1.06366e-19	0.883094	0.565	0.344	2.83647e-15	C01.Mes	PPP1R18
1.17617e-19	1.04435	0.517	0.28	3.13648e-15	C01.Mes	PLEKHF2
1.2053e-19	0.955328	0.871	0.696	3.21418e-15	C01.Mes	LDLR
1.21409e-19	0.704652	0.921	0.76	3.2376e-15	C01.Mes	PPP3CA
1.41172e-19	1.0194	0.494	0.255	3.76464e-15	C01.Mes	SNX30
1.42349e-19	0.717487	0.84	0.635	3.79602e-15	C01.Mes	NEK6
1.48306e-19	0.773003	0.719	0.48	3.95489e-15	C01.Mes	CD44
1.59726e-19	0.739481	0.888	0.693	4.25942e-15	C01.Mes	FAM63B
1.81051e-19	1.01616	0.756	0.518	4.82809e-15	C01.Mes	CCNT1
1.98767e-19	0.773289	0.896	0.733	5.30052e-15	C01.Mes	POLR2A
2.15906e-19	0.774353	0.831	0.651	5.75758e-15	C01.Mes	CREBBP
2.26543e-19	0.813631	0.753	0.523	6.04123e-15	C01.Mes	ARFGEF2
2.26995e-19	0.903947	0.517	0.284	6.05328e-15	C01.Mes	NPC1
2.4896e-19	0.779049	0.615	0.36	6.63902e-15	C01.Mes	SSH1
2.60223e-19	0.799064	0.862	0.666	6.93936e-15	C01.Mes	BMPR2
2.6603e-19	0.766918	0.902	0.722	7.09423e-15	C01.Mes	NISCH
2.68815e-19	0.694901	0.621	0.338	7.1685e-15	C01.Mes	SPARCL1
3.52184e-19	0.948539	0.478	0.244	9.3917e-15	C01.Mes	ERO1B
3.62053e-19	0.908913	0.559	0.329	9.65487e-15	C01.Mes	KLHL15
3.91528e-19	0.843635	0.587	0.343	1.04409e-14	C01.Mes	INADL
5.45322e-19	0.728975	0.975	0.895	1.45421e-14	C01.Mes	ZFP36L2
5.61677e-19	1.26494	0.638	0.411	1.49782e-14	C01.Mes	PHLDA2
5.7045e-19	0.847077	0.753	0.524	1.52122e-14	C01.Mes	PKN1
6.27633e-19	0.883486	0.694	0.461	1.67371e-14	C01.Mes	PPP2R5A
7.43512e-19	0.891203	0.719	0.531	1.98272e-14	C01.Mes	DNAJC21
7.86258e-19	0.730457	0.879	0.692	2.09671e-14	C01.Mes	ANKRD12
8.9916e-19	0.765652	0.517	0.267	2.39779e-14	C01.Mes	PER2
1.01735e-18	1.12279	0.556	0.324	2.71296e-14	C01.Mes	WTIP
1.1189e-18	0.694859	0.893	0.672	2.98376e-14	C01.Mes	NOL4L
1.22069e-18	0.852483	0.846	0.677	3.25521e-14	C01.Mes	ENG
1.34178e-18	0.697011	0.758	0.513	3.57811e-14	C01.Mes	FAM214A
1.39589e-18	0.846718	0.556	0.314	3.72241e-14	C01.Mes	IL3RA
1.45462e-18	0.863135	0.559	0.319	3.87903e-14	C01.Mes	SIX4
1.5045e-18	0.864222	0.874	0.679	4.01206e-14	C01.Mes	RBBP6
1.51231e-18	0.800224	0.545	0.306	4.03289e-14	C01.Mes	HVCN1
1.59113e-18	0.806423	0.702	0.47	4.24306e-14	C01.Mes	RAB3GAP1
1.78932e-18	0.735003	0.815	0.607	4.77158e-14	C01.Mes	P3H2
1.79899e-18	0.7851	0.885	0.722	4.79736e-14	C01.Mes	BTBD3
1.84518e-18	0.895301	0.404	0.183	4.92053e-14	C01.Mes	RRAD
1.92575e-18	0.728008	0.927	0.758	5.13539e-14	C01.Mes	KLF4
2.4517e-18	0.873353	0.674	0.434	6.53795e-14	C01.Mes	FOXO1
2.52604e-18	0.763679	0.784	0.541	6.73619e-14	C01.Mes	STARD4
2.79566e-18	0.830201	0.691	0.477	7.45519e-14	C01.Mes	MXRA7
3.12962e-18	0.883466	0.573	0.326	8.34576e-14	C01.Mes	TGFA
3.27172e-18	0.791522	0.719	0.498	8.72469e-14	C01.Mes	FBXW11
3.31766e-18	1.07318	0.441	0.226	8.8472e-14	C01.Mes	KIAA1456
3.31849e-18	0.904031	0.865	0.681	8.84941e-14	C01.Mes	CTC-444N24.11
3.43472e-18	0.976877	0.744	0.523	9.15936e-14	C01.Mes	TMC6
3.48367e-18	0.9293	0.612	0.373	9.2899e-14	C01.Mes	TSPAN32
3.7139e-18	0.712506	0.817	0.601	9.90385e-14	C01.Mes	KIF1B
4.36687e-18	0.764506	0.756	0.528	1.16451e-13	C01.Mes	IDS
4.66942e-18	0.889731	0.716	0.495	1.24519e-13	C01.Mes	PLSCR1
4.86224e-18	0.745438	0.91	0.768	1.29661e-13	C01.Mes	TWSG1
4.95851e-18	1.17078	0.534	0.319	1.32229e-13	C01.Mes	NACC2
5.00078e-18	0.784964	0.511	0.268	1.33356e-13	C01.Mes	KDM5D
5.13565e-18	0.748085	0.75	0.514	1.36952e-13	C01.Mes	PHC2
5.26308e-18	0.979667	0.483	0.256	1.40351e-13	C01.Mes	SH3TC1
5.69431e-18	1.07904	0.424	0.216	1.5185e-13	C01.Mes	TNNI2
5.70081e-18	0.780971	0.885	0.691	1.52023e-13	C01.Mes	H1F0
6.16641e-18	0.816509	0.522	0.294	1.6444e-13	C01.Mes	FAM117A
6.37912e-18	0.965695	0.775	0.584	1.70112e-13	C01.Mes	LBH
8.17193e-18	0.838481	0.772	0.545	2.17921e-13	C01.Mes	ADIPOR2
8.2288e-18	0.761927	0.803	0.576	2.19437e-13	C01.Mes	KPNA4
8.37145e-18	1.05773	0.48	0.258	2.23241e-13	C01.Mes	DYSF
9.32893e-18	0.731053	0.385	0.171	2.48775e-13	C01.Mes	SLC45A4
1.1224e-17	0.808117	0.694	0.452	2.99311e-13	C01.Mes	GLCCI1
1.1545e-17	1.15906	0.258	0.089	3.07872e-13	C01.Mes	SNCG
1.1628e-17	1.10467	0.351	0.151	3.10084e-13	C01.Mes	LUZP2
1.21727e-17	0.859245	0.683	0.444	3.24609e-13	C01.Mes	PVRL3
1.29691e-17	0.848437	0.275	0.099	3.45848e-13	C01.Mes	ASGR2
1.36333e-17	0.724782	0.829	0.615	3.63559e-13	C01.Mes	SCRN1
1.43249e-17	0.975673	0.43	0.219	3.82001e-13	C01.Mes	RP1-34B20.21
1.47308e-17	1.13155	0.508	0.291	3.92826e-13	C01.Mes	EHBP1L1
1.62729e-17	0.715288	0.548	0.291	4.33949e-13	C01.Mes	SYNPO2
1.78129e-17	0.955646	0.531	0.294	4.75017e-13	C01.Mes	NELL2
1.92693e-17	0.954607	0.551	0.314	5.13854e-13	C01.Mes	HHIP
2.04396e-17	0.781098	0.59	0.344	5.45062e-13	C01.Mes	SRF
2.06831e-17	0.69849	0.876	0.696	5.51555e-13	C01.Mes	GNPTAB
2.18952e-17	0.974173	0.402	0.199	5.83879e-13	C01.Mes	RASSF3
2.19292e-17	0.719694	0.789	0.592	5.84786e-13	C01.Mes	KIAA0368
2.35563e-17	0.886391	0.421	0.207	6.28177e-13	C01.Mes	TRIM56
2.48337e-17	0.74041	0.556	0.316	6.6224e-13	C01.Mes	GZF1
2.62453e-17	1.07405	0.646	0.42	6.99884e-13	C01.Mes	POLG2
3.14002e-17	1.0741	0.511	0.299	8.37349e-13	C01.Mes	ZNF267
3.31843e-17	0.903339	0.73	0.536	8.84927e-13	C01.Mes	NCOR2
3.4188e-17	0.967431	0.52	0.293	9.11692e-13	C01.Mes	ZBTB21
4.36144e-17	0.818667	0.713	0.472	1.16306e-12	C01.Mes	KALRN
4.37306e-17	0.791709	0.837	0.671	1.16616e-12	C01.Mes	USF2
4.5349e-17	0.852317	0.449	0.232	1.20932e-12	C01.Mes	RP11-983P16.4
4.62907e-17	1.05431	0.508	0.306	1.23443e-12	C01.Mes	MICALL2
4.93895e-17	1.00668	0.289	0.114	1.31707e-12	C01.Mes	AC147651.4
5.20446e-17	1.05752	0.635	0.409	1.38787e-12	C01.Mes	FOXA3
5.24635e-17	0.853327	0.298	0.116	1.39904e-12	C01.Mes	F3
6.04622e-17	0.886133	0.5	0.278	1.61235e-12	C01.Mes	JMY
6.37422e-17	0.866135	0.795	0.653	1.69981e-12	C01.Mes	YWHAG
6.86863e-17	0.746003	0.449	0.225	1.83166e-12	C01.Mes	CYB5D1
7.20669e-17	0.945444	0.632	0.403	1.92181e-12	C01.Mes	PLEKHG1
7.75677e-17	0.702056	0.618	0.38	2.0685e-12	C01.Mes	CRY1
7.8746e-17	0.706757	0.272	0.101	2.09992e-12	C01.Mes	CACNA1H
8.07534e-17	0.696682	0.798	0.589	2.15345e-12	C01.Mes	SPPL3
8.33162e-17	0.976428	0.362	0.162	2.22179e-12	C01.Mes	RP11-161I2.1
8.60912e-17	0.950478	0.643	0.42	2.29579e-12	C01.Mes	CNOT6L
8.9215e-17	0.896576	0.365	0.174	2.3791e-12	C01.Mes	APOL2
9.21889e-17	0.793854	0.815	0.612	2.4584e-12	C01.Mes	ZFHX3
9.69814e-17	0.814788	0.803	0.623	2.5862e-12	C01.Mes	ARL5B
1.04998e-16	1.05772	0.452	0.253	2.79997e-12	C01.Mes	N4BP2L1
1.06298e-16	0.718312	0.958	0.846	2.83464e-12	C01.Mes	TPM1
1.10474e-16	0.717262	0.75	0.532	2.94601e-12	C01.Mes	C14orf132
1.16222e-16	1.15599	0.444	0.228	3.09928e-12	C01.Mes	ERP27
1.30927e-16	0.942707	0.489	0.286	3.49142e-12	C01.Mes	FNBP1
1.54655e-16	0.703432	0.848	0.65	4.12419e-12	C01.Mes	TRIM44
1.54854e-16	0.886563	0.542	0.314	4.12949e-12	C01.Mes	RASA3
1.7229e-16	0.902788	0.385	0.183	4.59446e-12	C01.Mes	FOXCUT
1.74624e-16	0.942785	0.744	0.564	4.65669e-12	C01.Mes	MKLN1
1.98925e-16	0.944915	0.61	0.379	5.30474e-12	C01.Mes	SLC41A1
2.10644e-16	0.779213	0.435	0.227	5.61723e-12	C01.Mes	WDSUB1
2.12621e-16	1.07033	0.407	0.205	5.66996e-12	C01.Mes	SLC16A7
2.16319e-16	0.749395	0.64	0.426	5.76859e-12	C01.Mes	NAV2
2.24198e-16	0.776998	0.699	0.455	5.97868e-12	C01.Mes	PRICKLE1
2.24208e-16	0.745578	0.677	0.444	5.97895e-12	C01.Mes	SH2D4A
2.2577e-16	0.794884	0.472	0.243	6.02062e-12	C01.Mes	ARIH2OS
2.33675e-16	0.80943	0.253	0.089	6.23141e-12	C01.Mes	RP11-131L23.1
2.37682e-16	0.843333	0.691	0.474	6.33827e-12	C01.Mes	ESYT2
2.46669e-16	0.869085	0.753	0.542	6.57793e-12	C01.Mes	DUSP7
2.49404e-16	0.770457	0.75	0.56	6.65085e-12	C01.Mes	RGL2
2.80187e-16	0.767879	0.736	0.526	7.47176e-12	C01.Mes	RAB21
2.80314e-16	0.791187	0.68	0.452	7.47514e-12	C01.Mes	DUSP14
2.97953e-16	0.840887	0.75	0.589	7.94552e-12	C01.Mes	MAP3K2
3.2181e-16	0.968504	0.419	0.216	8.58172e-12	C01.Mes	NRIP1
3.25318e-16	0.822976	0.733	0.541	8.67524e-12	C01.Mes	TLE1
3.28142e-16	0.818949	0.309	0.129	8.75056e-12	C01.Mes	SYNM
3.35355e-16	0.723704	0.691	0.482	8.94292e-12	C01.Mes	MYO1D
3.49878e-16	0.786792	0.77	0.585	9.33019e-12	C01.Mes	TES
3.508e-16	0.815182	0.52	0.294	9.35477e-12	C01.Mes	PYROXD2
3.80878e-16	0.943504	0.466	0.263	1.01569e-11	C01.Mes	GPSM3
4.26473e-16	0.788449	0.938	0.839	1.13728e-11	C01.Mes	INSIG1
4.34662e-16	0.702851	0.837	0.652	1.15911e-11	C01.Mes	SYNE2
4.38304e-16	0.730424	0.834	0.679	1.16883e-11	C01.Mes	NFE2L2
4.57591e-16	0.743247	0.702	0.484	1.22026e-11	C01.Mes	NT5DC1
5.38234e-16	0.917277	0.691	0.481	1.43531e-11	C01.Mes	IER5
6.64642e-16	0.814987	0.685	0.482	1.7724e-11	C01.Mes	FAM89B
7.10552e-16	0.843584	0.579	0.358	1.89483e-11	C01.Mes	CNKSR3
7.68422e-16	0.807715	0.43	0.217	2.04915e-11	C01.Mes	SESN2
7.70459e-16	0.800061	0.494	0.272	2.05458e-11	C01.Mes	TNFRSF10B
7.7874e-16	1.01	0.416	0.219	2.07667e-11	C01.Mes	GRAMD3
8.64385e-16	0.821855	0.52	0.299	2.30505e-11	C01.Mes	ITPRIPL2
8.80758e-16	0.932345	0.261	0.098	2.34872e-11	C01.Mes	HR
9.17888e-16	1.04955	0.402	0.207	2.44773e-11	C01.Mes	HOTAIRM1
1.19931e-15	0.993759	0.264	0.102	3.19819e-11	C01.Mes	PTGS1
1.28703e-15	0.831793	0.778	0.62	3.43213e-11	C01.Mes	C10orf10
1.30011e-15	0.9866	0.576	0.382	3.46702e-11	C01.Mes	KCTD9
1.54201e-15	0.727152	0.503	0.287	4.11207e-11	C01.Mes	FADS3
1.55676e-15	0.860357	0.441	0.236	4.15142e-11	C01.Mes	MAP3K3
1.8232e-15	0.789373	0.705	0.508	4.86193e-11	C01.Mes	SH3RF1
1.87693e-15	0.823374	0.764	0.564	5.0052e-11	C01.Mes	SEMA3A
2.07839e-15	0.717716	0.812	0.658	5.54243e-11	C01.Mes	ERBB2IP
2.32066e-15	0.786206	0.663	0.45	6.18852e-11	C01.Mes	RALGAPA1
2.46622e-15	0.851067	0.351	0.163	6.57668e-11	C01.Mes	ADAMTSL3
2.52987e-15	0.721492	0.626	0.406	6.74641e-11	C01.Mes	ORMDL3
2.53737e-15	0.911252	0.626	0.432	6.7664e-11	C01.Mes	ACSL4
2.54257e-15	0.800344	0.435	0.224	6.78028e-11	C01.Mes	ERC2
2.65604e-15	0.946476	0.475	0.268	7.08286e-11	C01.Mes	ADCK2
2.92689e-15	0.857678	0.452	0.242	7.80512e-11	C01.Mes	EFR3B
3.00591e-15	0.70577	0.713	0.478	8.01586e-11	C01.Mes	PFKFB3
3.17266e-15	0.746895	0.27	0.106	8.46053e-11	C01.Mes	RHOU
3.32027e-15	0.991028	0.559	0.364	8.85417e-11	C01.Mes	C7orf26
3.88474e-15	0.759046	0.565	0.341	1.03594e-10	C01.Mes	RRAGD
4.43354e-15	1.14266	0.444	0.241	1.18229e-10	C01.Mes	ENO2
4.59011e-15	0.785619	0.444	0.236	1.22404e-10	C01.Mes	RIPK1
4.72579e-15	0.86924	0.663	0.462	1.26023e-10	C01.Mes	HECTD4
4.96983e-15	0.800122	0.68	0.482	1.3253e-10	C01.Mes	SSFA2
5.04094e-15	0.720923	0.419	0.218	1.34427e-10	C01.Mes	SNX33
5.14385e-15	0.81049	0.607	0.376	1.37171e-10	C01.Mes	ZC3HAV1
5.21892e-15	0.735862	0.433	0.222	1.39173e-10	C01.Mes	BMP6
5.34755e-15	0.822037	0.343	0.157	1.42603e-10	C01.Mes	ZRANB1
6.11713e-15	0.7258	0.75	0.554	1.63126e-10	C01.Mes	UBL3
6.32232e-15	0.882356	0.472	0.268	1.68597e-10	C01.Mes	RUNX1
6.51017e-15	1.17944	0.303	0.142	1.73607e-10	C01.Mes	PRDM1
6.54231e-15	0.944652	0.671	0.485	1.74464e-10	C01.Mes	IL13RA1
6.8162e-15	0.713326	0.385	0.19	1.81768e-10	C01.Mes	TMEM204
6.81727e-15	0.976284	0.362	0.175	1.81796e-10	C01.Mes	FAM129A
7.2939e-15	0.726394	0.708	0.508	1.94507e-10	C01.Mes	CPEB4
7.42432e-15	0.974939	0.357	0.173	1.97984e-10	C01.Mes	UNC5B-AS1
7.60284e-15	0.780487	0.483	0.273	2.02745e-10	C01.Mes	TUSC1
7.81958e-15	1.08744	0.292	0.127	2.08525e-10	C01.Mes	SUSD3
8.05098e-15	0.886089	0.728	0.553	2.14695e-10	C01.Mes	LATS2
8.87116e-15	0.859564	0.407	0.21	2.36567e-10	C01.Mes	PARD6B
9.19134e-15	0.880455	0.301	0.13	2.45105e-10	C01.Mes	DLX4
9.51387e-15	0.939146	0.376	0.19	2.53706e-10	C01.Mes	PARP14
1.05413e-14	0.719498	0.553	0.338	2.81105e-10	C01.Mes	DEAF1
1.10593e-14	0.73632	0.669	0.452	2.94919e-10	C01.Mes	FZD7
1.14215e-14	0.709061	0.388	0.191	3.04578e-10	C01.Mes	JAG1
1.1689e-14	0.789007	0.784	0.638	3.11711e-10	C01.Mes	ARIH1
1.20872e-14	1.04991	0.528	0.339	3.22329e-10	C01.Mes	DOCK5
1.26948e-14	0.940189	0.567	0.362	3.38533e-10	C01.Mes	SPATA13
1.46252e-14	0.724593	0.253	0.099	3.90011e-10	C01.Mes	DUSP4
1.46467e-14	0.875147	0.626	0.428	3.90584e-10	C01.Mes	FRMD8
1.46491e-14	0.861062	0.292	0.124	3.90648e-10	C01.Mes	ZMAT1
1.49405e-14	0.826566	0.489	0.277	3.98418e-10	C01.Mes	FBXO33
1.54881e-14	1.14375	0.315	0.149	4.1302e-10	C01.Mes	PRKCH
1.67358e-14	0.740691	0.733	0.554	4.46295e-10	C01.Mes	PPP2R5E
1.69762e-14	0.746463	0.466	0.265	4.52704e-10	C01.Mes	RHBDF2
1.76107e-14	0.811553	0.64	0.436	4.69624e-10	C01.Mes	EFNB2
1.80325e-14	1.46608	0.413	0.233	4.80871e-10	C01.Mes	CSF1
1.82783e-14	0.963087	0.393	0.209	4.87428e-10	C01.Mes	GCLM
1.87715e-14	0.847728	0.747	0.571	5.0058e-10	C01.Mes	AGO3
1.90643e-14	0.775313	0.719	0.533	5.08389e-10	C01.Mes	MLXIP
2.06556e-14	0.833012	0.458	0.264	5.50822e-10	C01.Mes	SMAGP
2.0767e-14	1.01623	0.413	0.231	5.53792e-10	C01.Mes	PLXNA2
2.1396e-14	0.695854	0.848	0.676	5.70568e-10	C01.Mes	BCAR1
2.17143e-14	0.851791	0.801	0.606	5.79055e-10	C01.Mes	ASAP1
2.29337e-14	0.762607	0.725	0.494	6.11573e-10	C01.Mes	ZBTB43
2.43979e-14	0.956625	0.407	0.218	6.50619e-10	C01.Mes	CRLF1
2.48748e-14	0.780865	0.458	0.247	6.63337e-10	C01.Mes	NFKB1
2.53951e-14	0.78289	0.551	0.339	6.77211e-10	C01.Mes	ECHDC2
3.48009e-14	0.778395	0.486	0.279	9.28036e-10	C01.Mes	EML3
3.60166e-14	0.882789	0.666	0.474	9.60455e-10	C01.Mes	LAPTM5
3.67874e-14	0.920415	0.593	0.386	9.81009e-10	C01.Mes	FLNC
3.89418e-14	0.887629	0.612	0.416	1.03846e-09	C01.Mes	RAB27A
4.50781e-14	0.877571	0.542	0.334	1.2021e-09	C01.Mes	HEXIM1
4.78532e-14	0.71912	0.708	0.492	1.2761e-09	C01.Mes	ZNF395
4.92633e-14	0.704672	0.492	0.284	1.3137e-09	C01.Mes	CASP4
5.18855e-14	0.750921	0.351	0.168	1.38363e-09	C01.Mes	HHIP-AS1
5.5892e-14	0.788948	0.646	0.46	1.49047e-09	C01.Mes	PIP5K1C
5.71859e-14	0.726696	0.657	0.443	1.52498e-09	C01.Mes	HSD17B11
6.58698e-14	0.864207	0.455	0.261	1.75655e-09	C01.Mes	FHOD1
6.73147e-14	0.7243	0.284	0.119	1.79508e-09	C01.Mes	C5orf45
6.83425e-14	0.88088	0.306	0.135	1.82249e-09	C01.Mes	APOC3
7.02511e-14	0.916788	0.396	0.215	1.87339e-09	C01.Mes	CLSTN3
7.393e-14	1.02801	0.497	0.306	1.97149e-09	C01.Mes	ANO1
7.41948e-14	0.779397	0.747	0.614	1.97855e-09	C01.Mes	TLE3
8.66767e-14	0.763325	0.758	0.589	2.31141e-09	C01.Mes	CERK
8.67921e-14	0.783557	0.511	0.314	2.31449e-09	C01.Mes	ABHD17B
9.42047e-14	0.763006	0.447	0.259	2.51216e-09	C01.Mes	TRIM25
1.05568e-13	0.772577	0.419	0.23	2.81517e-09	C01.Mes	SLC7A5
1.08233e-13	0.725466	0.596	0.405	2.88624e-09	C01.Mes	ABHD4
1.08925e-13	0.892166	0.351	0.174	2.90469e-09	C01.Mes	ITGA8
1.10968e-13	0.783487	0.368	0.189	2.95918e-09	C01.Mes	TNFAIP2
1.11955e-13	0.707929	0.697	0.509	2.9855e-09	C01.Mes	SCYL2
1.20083e-13	1.04733	0.43	0.238	3.20226e-09	C01.Mes	PCLO
1.29223e-13	0.76352	0.691	0.488	3.44598e-09	C01.Mes	KDM3A
1.52354e-13	0.731312	0.601	0.39	4.06283e-09	C01.Mes	STK40
1.74504e-13	0.751543	0.368	0.183	4.65349e-09	C01.Mes	ZBTB16
1.74587e-13	0.999459	0.433	0.249	4.65572e-09	C01.Mes	MFHAS1
1.90518e-13	0.783005	0.5	0.308	5.08055e-09	C01.Mes	ZNF274
2.06615e-13	0.769264	0.396	0.212	5.50979e-09	C01.Mes	TMEM200A
2.35417e-13	0.748423	0.73	0.537	6.27788e-09	C01.Mes	LRRC8A
2.44533e-13	0.762669	0.331	0.16	6.52097e-09	C01.Mes	ITPK1
2.57008e-13	0.714056	0.635	0.439	6.85364e-09	C01.Mes	AKAP8
2.68416e-13	0.70058	0.567	0.363	7.15785e-09	C01.Mes	ULK1
2.69914e-13	0.745199	0.772	0.543	7.19778e-09	C01.Mes	S100P
2.73215e-13	0.701876	0.36	0.183	7.28582e-09	C01.Mes	ITGAX
2.99773e-13	0.708954	0.483	0.289	7.99405e-09	C01.Mes	TSPAN7
3.04575e-13	0.809385	0.275	0.121	8.1221e-09	C01.Mes	ESPN
3.73564e-13	0.706943	0.64	0.445	9.96184e-09	C01.Mes	TMEM8A
4.01404e-13	0.706981	0.492	0.293	1.07042e-08	C01.Mes	PRKD2
4.16048e-13	0.750748	0.587	0.385	1.10948e-08	C01.Mes	N4BP1
4.52545e-13	0.757389	0.419	0.224	1.2068e-08	C01.Mes	NMB
5.13522e-13	0.702829	0.663	0.475	1.36941e-08	C01.Mes	ZBTB4
5.20314e-13	0.793696	0.744	0.597	1.38752e-08	C01.Mes	PPP1R15B
5.75454e-13	0.731843	0.449	0.262	1.53456e-08	C01.Mes	PERP
5.98019e-13	0.760723	0.393	0.214	1.59474e-08	C01.Mes	FGD5
6.52942e-13	1.01437	0.362	0.188	1.7412e-08	C01.Mes	SULT1C4
6.71532e-13	0.707041	0.511	0.304	1.79077e-08	C01.Mes	PSTPIP2
6.8402e-13	0.806884	0.455	0.263	1.82408e-08	C01.Mes	AXIN1
7.27465e-13	0.71217	0.489	0.294	1.93993e-08	C01.Mes	FLJ20021
7.36608e-13	0.821634	0.545	0.361	1.96431e-08	C01.Mes	ETV6
7.43808e-13	0.757708	0.354	0.177	1.98351e-08	C01.Mes	FOXA2
7.4973e-13	0.722148	0.708	0.518	1.99931e-08	C01.Mes	STK38L
8.40764e-13	0.700537	0.27	0.119	2.24207e-08	C01.Mes	EFCAB13
9.33084e-13	1.10507	0.402	0.216	2.48826e-08	C01.Mes	HIST1H2BC
9.45671e-13	0.807637	0.548	0.37	2.52182e-08	C01.Mes	SOAT1
9.54538e-13	0.884252	0.416	0.233	2.54547e-08	C01.Mes	WNK2
1.02332e-12	1.02857	0.433	0.246	2.72889e-08	C01.Mes	AJUBA
1.07278e-12	0.758059	0.618	0.407	2.86077e-08	C01.Mes	MARK4
1.13571e-12	0.702694	0.601	0.401	3.02861e-08	C01.Mes	AHDC1
1.17601e-12	0.758576	0.303	0.145	3.13606e-08	C01.Mes	SHB
1.23271e-12	0.698651	0.671	0.474	3.28726e-08	C01.Mes	CYP26B1
1.40941e-12	0.817841	0.694	0.523	3.75848e-08	C01.Mes	AGPAT5
1.42619e-12	0.761443	0.514	0.314	3.80321e-08	C01.Mes	BMPR1B-AS1
1.4838e-12	0.721397	0.626	0.425	3.95685e-08	C01.Mes	BAZ2A
1.59798e-12	0.716076	0.666	0.453	4.26133e-08	C01.Mes	C11orf95
1.64526e-12	0.798039	0.545	0.354	4.38743e-08	C01.Mes	SLC25A12
1.68709e-12	0.745931	0.663	0.501	4.49897e-08	C01.Mes	GYPC
1.75831e-12	0.732942	0.742	0.585	4.68889e-08	C01.Mes	MLLT1
1.85206e-12	1.06834	0.427	0.252	4.93889e-08	C01.Mes	DUSP6
1.89092e-12	0.945463	0.312	0.145	5.04253e-08	C01.Mes	APOA2
2.09161e-12	0.766254	0.548	0.349	5.57771e-08	C01.Mes	SOS2
2.11402e-12	0.718339	0.787	0.645	5.63746e-08	C01.Mes	CRK
2.16836e-12	0.940915	0.267	0.117	5.78236e-08	C01.Mes	SSBP3-AS1
2.46736e-12	0.70084	0.742	0.587	6.57972e-08	C01.Mes	AXL
2.67184e-12	0.797992	0.351	0.183	7.12499e-08	C01.Mes	PHLPP1
2.79936e-12	0.806695	0.396	0.22	7.46506e-08	C01.Mes	INAFM2
3.01177e-12	0.778566	0.385	0.207	8.03149e-08	C01.Mes	KHDRBS2
3.56175e-12	0.868328	0.576	0.391	9.49811e-08	C01.Mes	PAPD7
3.7389e-12	0.777019	0.379	0.205	9.97052e-08	C01.Mes	TET3
4.00418e-12	0.806056	0.317	0.156	1.06779e-07	C01.Mes	HIST1H2BJ
4.0886e-12	0.891754	0.506	0.321	1.09031e-07	C01.Mes	MAML3
4.09449e-12	0.917558	0.284	0.135	1.09188e-07	C01.Mes	RASSF5
4.43388e-12	0.707137	0.677	0.485	1.18238e-07	C01.Mes	TNRC6C
4.68073e-12	0.74505	0.374	0.198	1.24821e-07	C01.Mes	NAB2
4.68632e-12	0.794192	0.486	0.303	1.2497e-07	C01.Mes	SRPX2
4.76315e-12	0.724888	0.551	0.364	1.27019e-07	C01.Mes	UBTD1
4.96189e-12	0.781088	0.596	0.404	1.32319e-07	C01.Mes	DDI2
5.19794e-12	0.768114	0.705	0.523	1.38613e-07	C01.Mes	ZBTB44
5.28319e-12	0.727128	0.596	0.402	1.40887e-07	C01.Mes	STIM2
5.59357e-12	0.715021	0.32	0.156	1.49164e-07	C01.Mes	ALB
6.15139e-12	0.965397	0.525	0.355	1.64039e-07	C01.Mes	TMEM87B
6.59576e-12	0.967137	0.295	0.149	1.75889e-07	C01.Mes	PHLDA3
7.27679e-12	0.786794	0.34	0.18	1.9405e-07	C01.Mes	PEX5
8.39517e-12	0.736126	0.556	0.368	2.23874e-07	C01.Mes	LRRN2
8.7649e-12	0.724888	0.612	0.415	2.33734e-07	C01.Mes	PRKX
8.77826e-12	0.711139	0.331	0.171	2.3409e-07	C01.Mes	SERPINI2
1.09247e-11	0.854814	0.289	0.138	2.9133e-07	C01.Mes	PDE9A
1.34106e-11	0.726104	0.587	0.388	3.5762e-07	C01.Mes	UBN1
1.34163e-11	0.702571	0.927	0.855	3.57774e-07	C01.Mes	MYADM
1.57956e-11	1.01694	0.539	0.372	4.21222e-07	C01.Mes	TTL
1.85986e-11	0.758672	0.82	0.743	4.9597e-07	C01.Mes	ATP2A2
2.02204e-11	0.731747	0.57	0.407	5.39219e-07	C01.Mes	TLE4
2.12968e-11	0.791028	0.649	0.46	5.67921e-07	C01.Mes	PLCB1
2.32804e-11	0.757081	0.652	0.474	6.20819e-07	C01.Mes	OTUD4
2.3455e-11	0.710084	0.767	0.624	6.25473e-07	C01.Mes	VEZF1
2.48184e-11	0.703155	0.638	0.477	6.61832e-07	C01.Mes	KIAA0232
2.98781e-11	0.704645	0.565	0.376	7.9676e-07	C01.Mes	SHC2
3.1312e-11	0.694069	0.829	0.678	8.34996e-07	C01.Mes	TEX264
3.40104e-11	0.699847	0.528	0.34	9.06955e-07	C01.Mes	VPS37B
3.45868e-11	1.2235	0.542	0.392	9.22325e-07	C01.Mes	ADM
3.53986e-11	0.724494	0.264	0.124	9.43974e-07	C01.Mes	IQGAP2
4.79263e-11	0.729663	0.362	0.204	1.27805e-06	C01.Mes	PDE1B
5.03031e-11	0.774892	0.295	0.149	1.34143e-06	C01.Mes	ZCCHC2
5.27962e-11	0.735102	0.528	0.354	1.40792e-06	C01.Mes	FAM195A
5.71767e-11	0.844526	0.396	0.235	1.52473e-06	C01.Mes	KIAA1549
6.28868e-11	0.72528	0.517	0.35	1.677e-06	C01.Mes	ARHGAP12
6.76915e-11	0.784266	0.463	0.288	1.80513e-06	C01.Mes	GRB10
7.2388e-11	0.897467	0.528	0.349	1.93037e-06	C01.Mes	RPPH1
7.31605e-11	0.772893	0.778	0.6	1.95097e-06	C01.Mes	DHCR24
7.52523e-11	0.860056	0.256	0.119	2.00675e-06	C01.Mes	AC144831.1
8.26206e-11	0.711108	0.494	0.314	2.20324e-06	C01.Mes	EHD4
1.11259e-10	1.02914	0.478	0.313	2.96695e-06	C01.Mes	OTULIN
1.15673e-10	0.764239	0.514	0.349	3.08465e-06	C01.Mes	SEMA6D
1.30715e-10	0.785985	0.36	0.204	3.48577e-06	C01.Mes	NCOA7
1.76872e-10	0.706324	0.275	0.136	4.71664e-06	C01.Mes	RP11-736N17.11
2.96842e-10	0.729377	0.444	0.276	7.91589e-06	C01.Mes	TP53INP1
3.33684e-10	0.808155	0.323	0.176	8.89834e-06	C01.Mes	CHN2
3.37999e-10	0.766496	0.615	0.457	9.01341e-06	C01.Mes	GSK3A
3.44822e-10	0.919136	0.272	0.138	9.19538e-06	C01.Mes	SYTL4
3.96117e-10	0.732862	0.511	0.344	1.05632e-05	C01.Mes	TBKBP1
5.70081e-10	0.894758	0.27	0.137	1.52024e-05	C01.Mes	FGF18
5.80321e-10	0.752892	0.587	0.44	1.54754e-05	C01.Mes	C12orf73
6.34035e-10	0.765702	0.284	0.149	1.69078e-05	C01.Mes	DENND2D
7.46466e-10	0.799772	0.478	0.318	1.9906e-05	C01.Mes	MSANTD2
8.11135e-10	0.734491	0.272	0.139	2.16305e-05	C01.Mes	NFKBID
8.26392e-10	0.745818	0.463	0.313	2.20374e-05	C01.Mes	ZBTB7A
8.30162e-10	0.764411	0.455	0.283	2.21379e-05	C01.Mes	RASGEF1B
1.20375e-09	0.778814	0.452	0.288	3.21003e-05	C01.Mes	THSD4
1.22121e-09	0.729576	0.303	0.165	3.2566e-05	C01.Mes	PLEKHH3
1.38522e-09	0.733119	0.309	0.171	3.69396e-05	C01.Mes	CLCF1
1.64227e-09	0.754244	0.326	0.178	4.37944e-05	C01.Mes	GPR155
1.66835e-09	0.896264	0.309	0.167	4.44898e-05	C01.Mes	CNTN5
1.94547e-09	0.787607	0.517	0.355	5.18798e-05	C01.Mes	ZNF281
2.47733e-09	0.782455	0.407	0.254	6.60628e-05	C01.Mes	LINC00342
2.67413e-09	0.991037	0.39	0.252	7.1311e-05	C01.Mes	MMD
2.85443e-09	0.782224	0.463	0.323	7.6119e-05	C01.Mes	RAPGEF1
2.98922e-09	0.714744	0.455	0.301	7.97135e-05	C01.Mes	DSC2
3.13033e-09	0.716308	0.289	0.156	8.34766e-05	C01.Mes	PUS10
5.44892e-09	0.782743	0.256	0.135	0.000145306	C01.Mes	CD52
5.87331e-09	0.734997	0.612	0.449	0.000156624	C01.Mes	USP36
6.76854e-09	0.717649	0.702	0.561	0.000180497	C01.Mes	SOX11
1.11675e-08	0.736361	0.435	0.289	0.000297803	C01.Mes	BRI3BP
1.19342e-08	0.819991	0.497	0.361	0.00031825	C01.Mes	ISG15
1.22105e-08	0.739523	0.5	0.349	0.000325617	C01.Mes	TACC2
1.30365e-08	0.711638	0.416	0.27	0.000347644	C01.Mes	TMEM154
1.6408e-08	0.693391	0.444	0.298	0.000437552	C01.Mes	PWWP2A
1.76036e-08	0.728696	0.374	0.232	0.000469434	C01.Mes	PLK3
1.7934e-08	0.710456	0.41	0.264	0.000478247	C01.Mes	MPP5
1.80581e-08	0.754176	0.503	0.355	0.000481556	C01.Mes	POU2F1
1.95244e-08	0.733034	0.309	0.176	0.000520657	C01.Mes	HSPA4L
3.13439e-08	0.710567	0.497	0.342	0.000835849	C01.Mes	AGT
3.73331e-08	0.713421	0.329	0.198	0.000995561	C01.Mes	RPS6KA1
4.88682e-08	0.696127	0.837	0.703	0.00130317	C01.Mes	GOLGA8A
6.4236e-08	0.69609	0.292	0.173	0.00171298	C01.Mes	PIK3CD
9.41884e-08	0.715903	0.486	0.336	0.00251172	C01.Mes	DYNLL2
1.09092e-07	1.02114	0.396	0.254	0.00290915	C01.Mes	AQP1
1.22023e-07	0.74121	0.348	0.211	0.00325398	C01.Mes	NBEA
1.58111e-07	0.743812	0.267	0.153	0.00421634	C01.Mes	RBPMS2
1.61119e-07	0.978548	0.289	0.18	0.00429657	C01.Mes	FOSL1
1.64982e-07	0.759011	0.492	0.352	0.00439958	C01.Mes	AL132709.8
2.65177e-07	0.696032	0.843	0.722	0.00707148	C01.Mes	DDIT4
9.3136e-121	2.70338	0.614	0.038	2.48366e-116	C02.Cyc	NCAPG
1.17639e-103	3.32266	0.71	0.091	3.13709e-99	C02.Cyc	DEPDC1
5.04862e-98	3.26378	0.821	0.152	1.34631e-93	C02.Cyc	CENPU
4.19488e-96	3.73091	0.655	0.081	1.11865e-91	C02.Cyc	CKAP2L
4.4381e-96	4.20411	0.966	0.337	1.18351e-91	C02.Cyc	TK1
7.21241e-96	4.08345	0.807	0.166	1.92333e-91	C02.Cyc	PBK
7.46949e-93	3.87291	0.738	0.129	1.99189e-88	C02.Cyc	SPC25
6.10778e-92	3.35698	0.662	0.087	1.62876e-87	C02.Cyc	SGOL1
4.85893e-91	3.63718	0.959	0.348	1.29573e-86	C02.Cyc	ZWINT
8.30362e-90	3.82497	0.807	0.178	2.21433e-85	C02.Cyc	NUF2
1.43988e-89	4.06718	0.862	0.227	3.83974e-85	C02.Cyc	TPX2
1.79479e-87	2.83184	0.731	0.127	4.78616e-83	C02.Cyc	SHCBP1
6.28793e-86	2.85717	0.669	0.098	1.6768e-81	C02.Cyc	DTL
7.92402e-86	0.826043	0.372	0.013	2.1131e-81	C02.Cyc	PKMYT1
3.0741e-85	2.75224	0.883	0.217	8.19771e-81	C02.Cyc	TMSB15A
5.76537e-85	3.1415	0.648	0.092	1.53745e-80	C02.Cyc	KIF15
9.07464e-85	4.65121	0.952	0.407	2.41993e-80	C02.Cyc	NUSAP1
1.51973e-84	3.90258	0.986	0.568	4.05266e-80	C02.Cyc	TYMS
1.99431e-84	3.72429	0.959	0.399	5.31823e-80	C02.Cyc	KIAA0101
1.60813e-83	3.35666	0.876	0.257	4.28839e-79	C02.Cyc	CENPK
7.75426e-83	2.8299	0.662	0.102	2.06783e-78	C02.Cyc	NCAPH
4.12291e-82	3.27482	0.814	0.208	1.09946e-77	C02.Cyc	CENPM
3.91286e-81	3.34162	0.69	0.124	1.04344e-76	C02.Cyc	HJURP
4.90727e-81	3.44637	0.759	0.16	1.30862e-76	C02.Cyc	CCNA2
4.54344e-80	4.0582	0.903	0.324	1.2116e-75	C02.Cyc	BIRC5
6.69685e-80	3.57737	0.759	0.173	1.78585e-75	C02.Cyc	KIF2C
6.36402e-79	2.99638	0.738	0.152	1.69709e-74	C02.Cyc	KIF11
8.06892e-79	3.04961	0.655	0.107	2.15174e-74	C02.Cyc	ASF1B
9.05073e-79	3.40911	0.641	0.101	2.41356e-74	C02.Cyc	KIF20A
1.38505e-78	3.40436	0.945	0.416	3.69352e-74	C02.Cyc	MAD2L1
4.90392e-78	4.4414	0.917	0.35	1.30773e-73	C02.Cyc	CENPF
9.71479e-78	2.82634	0.662	0.116	2.59064e-73	C02.Cyc	RAD51AP1
2.01933e-77	4.25899	0.883	0.33	5.38495e-73	C02.Cyc	CDK1
4.11788e-77	2.54816	0.579	0.075	1.09812e-72	C02.Cyc	MCM10
8.25353e-77	4.54483	0.945	0.468	2.20097e-72	C02.Cyc	TOP2A
3.86604e-76	2.04151	0.441	0.034	1.03096e-71	C02.Cyc	EXO1
1.28298e-75	3.67224	0.759	0.181	3.42131e-71	C02.Cyc	ASPM
1.32845e-75	2.46371	0.738	0.149	3.54258e-71	C02.Cyc	FANCI
9.28235e-75	4.09888	0.897	0.355	2.47532e-70	C02.Cyc	RRM2
1.61773e-74	3.33594	0.745	0.176	4.31399e-70	C02.Cyc	ANLN
3.26196e-74	2.61645	0.634	0.104	8.69867e-70	C02.Cyc	CDC45
3.87614e-74	2.03953	1	0.989	1.03365e-69	C02.Cyc	H2AFZ
1.02612e-73	2.60963	0.724	0.15	2.73636e-69	C02.Cyc	CENPH
3.78208e-73	3.63889	0.924	0.445	1.00857e-68	C02.Cyc	UBE2T
6.65326e-73	3.26778	0.793	0.211	1.77422e-68	C02.Cyc	KIF23
1.44437e-72	2.7071	0.628	0.107	3.85171e-68	C02.Cyc	SKA3
2.20554e-72	2.8993	0.662	0.127	5.88152e-68	C02.Cyc	BUB1B
6.23926e-72	2.90142	0.662	0.124	1.66382e-67	C02.Cyc	TTK
1.32488e-71	3.57086	0.869	0.311	3.53306e-67	C02.Cyc	PRC1
3.51211e-71	2.49564	0.476	0.048	9.36575e-67	C02.Cyc	CDCA2
8.01397e-71	2.84872	0.71	0.163	2.13709e-66	C02.Cyc	MELK
1.2087e-70	2.61316	0.662	0.122	3.22324e-66	C02.Cyc	ECT2
3.29179e-70	2.87348	0.786	0.212	8.77822e-66	C02.Cyc	ORC6
7.62329e-70	3.30705	0.669	0.139	2.0329e-65	C02.Cyc	TROAP
9.10067e-70	2.79906	0.993	0.888	2.42688e-65	C02.Cyc	HMGB2
1.27823e-69	3.12103	0.931	0.433	3.40867e-65	C02.Cyc	SMC4
1.43668e-69	3.09122	0.676	0.141	3.83119e-65	C02.Cyc	BUB1
2.16878e-69	4.21444	0.931	0.537	5.7835e-65	C02.Cyc	UBE2C
3.58329e-69	2.6802	0.986	0.655	9.55556e-65	C02.Cyc	CKS1B
1.34459e-68	3.15257	0.931	0.488	3.58562e-64	C02.Cyc	CENPW
1.81554e-68	3.69602	0.69	0.161	4.8415e-64	C02.Cyc	NDC80
1.95275e-68	1.85915	1	0.969	5.20741e-64	C02.Cyc	STMN1
2.8043e-68	3.20929	0.69	0.156	7.47824e-64	C02.Cyc	CDCA5
1.3664e-67	2.61627	0.593	0.096	3.64379e-63	C02.Cyc	PRR11
8.56842e-67	2.48783	0.69	0.151	2.28494e-62	C02.Cyc	SPC24
1.92885e-66	4.25871	0.841	0.326	5.14366e-62	C02.Cyc	AURKB
1.59634e-65	4.10463	0.759	0.222	4.25696e-61	C02.Cyc	MKI67
1.10063e-64	2.44458	0.49	0.061	2.93505e-60	C02.Cyc	CDC25C
1.43652e-64	3.70938	0.834	0.313	3.83078e-60	C02.Cyc	CCNB2
1.74691e-64	3.6715	0.745	0.215	4.65848e-60	C02.Cyc	GTSE1
2.65604e-64	3.11169	0.559	0.092	7.08287e-60	C02.Cyc	NEK2
5.35669e-64	3.0711	0.614	0.119	1.42847e-59	C02.Cyc	CDCA8
7.72016e-64	2.6604	0.662	0.144	2.05874e-59	C02.Cyc	UHRF1
1.40745e-63	2.72016	0.628	0.129	3.75324e-59	C02.Cyc	MYBL2
4.95118e-63	3.02135	0.614	0.122	1.32033e-58	C02.Cyc	KIF4A
5.75089e-63	1.98643	0.455	0.053	1.53359e-58	C02.Cyc	POLQ
9.28092e-63	2.57866	0.959	0.621	2.47494e-58	C02.Cyc	GGH
1.01879e-62	3.4505	0.628	0.136	2.71681e-58	C02.Cyc	FAM64A
1.09163e-62	2.86453	0.634	0.134	2.91104e-58	C02.Cyc	RAD51
1.38086e-62	2.26535	0.545	0.086	3.68234e-58	C02.Cyc	PARPBP
8.74372e-62	2.0335	0.462	0.056	2.33169e-57	C02.Cyc	BRIP1
1.85591e-61	3.1609	0.731	0.204	4.94916e-57	C02.Cyc	SGOL2
6.37927e-61	3.46825	0.697	0.185	1.70116e-56	C02.Cyc	CLSPN
1.65355e-60	2.02721	0.51	0.076	4.40953e-56	C02.Cyc	KIF18B
2.81182e-60	1.19189	1	0.997	7.49827e-56	C02.Cyc	HMGB1
7.30168e-60	3.68667	0.8	0.294	1.94714e-55	C02.Cyc	CDC20
7.55817e-60	2.62577	0.655	0.151	2.01554e-55	C02.Cyc	NCAPG2
8.35688e-60	2.43211	0.772	0.227	2.22853e-55	C02.Cyc	RFC3
1.29444e-59	3.58876	0.662	0.163	3.45187e-55	C02.Cyc	DLGAP5
3.42677e-59	2.65471	0.572	0.108	9.13816e-55	C02.Cyc	ARHGAP11A
4.7651e-59	3.8354	0.683	0.182	1.27071e-54	C02.Cyc	CDCA3
6.52482e-59	3.30298	0.634	0.145	1.73997e-54	C02.Cyc	HMMR
6.58931e-59	2.35746	0.483	0.068	1.75717e-54	C02.Cyc	ESCO2
1.47137e-58	2.49349	0.586	0.114	3.9237e-54	C02.Cyc	IQGAP3
1.10222e-57	3.04028	0.876	0.377	2.93929e-53	C02.Cyc	CKAP2
1.65681e-57	3.06308	0.752	0.249	4.41821e-53	C02.Cyc	TACC3
3.23887e-57	2.23716	0.676	0.166	8.63709e-53	C02.Cyc	FANCD2
5.54606e-57	2.12407	0.497	0.079	1.47897e-52	C02.Cyc	TCF19
6.1831e-57	2.82855	0.697	0.198	1.64885e-52	C02.Cyc	SPAG5
1.96417e-56	2.28738	0.614	0.13	5.23785e-52	C02.Cyc	CIT
2.18459e-56	2.31708	0.586	0.12	5.82566e-52	C02.Cyc	TRIP13
3.17587e-56	2.41195	0.924	0.463	8.46908e-52	C02.Cyc	SMC2
3.66115e-56	1.98888	0.993	0.865	9.7632e-52	C02.Cyc	DUT
5.74659e-56	2.48486	0.903	0.466	1.53244e-51	C02.Cyc	RRM1
6.53847e-56	2.13248	0.655	0.149	1.74361e-51	C02.Cyc	ATAD5
1.70436e-55	2.62471	0.448	0.061	4.54503e-51	C02.Cyc	SKA1
3.52318e-55	2.28803	0.676	0.172	9.39528e-51	C02.Cyc	DLEU2
7.83052e-55	2.39685	0.593	0.124	2.08816e-50	C02.Cyc	POC1A
1.53862e-54	1.9388	0.379	0.038	4.10303e-50	C02.Cyc	XRCC2
2.16543e-54	2.75369	0.89	0.431	5.77456e-50	C02.Cyc	GMNN
2.85337e-54	2.01014	1	0.93	7.60908e-50	C02.Cyc	CKS2
3.73822e-54	2.6445	0.538	0.101	9.96871e-50	C02.Cyc	CASC5
2.24529e-53	2.66091	0.903	0.481	5.98752e-49	C02.Cyc	MIS18BP1
3.54559e-53	2.07858	0.49	0.081	9.45502e-49	C02.Cyc	DEPDC1B
7.26106e-53	2.18402	0.772	0.248	1.93631e-48	C02.Cyc	KNTC1
7.97232e-53	3.57458	0.697	0.214	2.12598e-48	C02.Cyc	CENPE
4.12638e-52	2.20575	0.745	0.245	1.10038e-47	C02.Cyc	LIG1
1.51467e-51	3.18364	0.662	0.188	4.03918e-47	C02.Cyc	C21orf58
2.24344e-51	2.51304	0.593	0.138	5.98259e-47	C02.Cyc	MND1
2.81469e-51	1.6221	0.331	0.031	7.50594e-47	C02.Cyc	NEIL3
3.28618e-51	2.92747	0.862	0.435	8.76325e-47	C02.Cyc	ATAD2
7.70992e-51	1.29012	1	0.994	2.056e-46	C02.Cyc	TUBB
1.05428e-50	2.43881	0.524	0.1	2.81145e-46	C02.Cyc	CDC6
1.5174e-50	2.22979	0.931	0.638	4.04645e-46	C02.Cyc	DTYMK
1.88956e-50	2.27068	0.917	0.507	5.03889e-46	C02.Cyc	TMPO
2.1504e-50	2.23796	0.724	0.23	5.73447e-46	C02.Cyc	DHFR
8.46394e-50	2.82521	0.959	0.719	2.25708e-45	C02.Cyc	PTTG1
8.53529e-50	1.94854	0.483	0.085	2.27611e-45	C02.Cyc	PLK4
1.32696e-49	2.65899	0.814	0.348	3.53859e-45	C02.Cyc	KIF20B
2.50449e-49	2.51709	0.883	0.482	6.67872e-45	C02.Cyc	RNASEH2A
3.25369e-49	1.42256	0.993	0.933	8.67662e-45	C02.Cyc	DEK
3.39226e-49	2.37053	0.6	0.145	9.04613e-45	C02.Cyc	BRCA2
4.97626e-49	2.50689	0.503	0.094	1.32702e-44	C02.Cyc	KIF18A
1.47649e-48	2.94587	0.766	0.306	3.93736e-44	C02.Cyc	GINS2
2.20875e-48	2.19512	0.697	0.22	5.89008e-44	C02.Cyc	CENPN
3.11971e-48	2.32723	0.959	0.639	8.31932e-44	C02.Cyc	MCM7
3.37973e-48	2.17411	0.524	0.104	9.01272e-44	C02.Cyc	CHAF1A
7.49289e-48	2.35892	0.428	0.066	1.99813e-43	C02.Cyc	ARHGAP11B
7.8261e-48	2.28494	0.766	0.287	2.08699e-43	C02.Cyc	VRK1
3.08076e-47	1.90844	0.538	0.111	8.21546e-43	C02.Cyc	PRIM1
3.3929e-47	2.7253	0.793	0.34	9.04786e-43	C02.Cyc	MCM4
6.83564e-47	1.58833	0.497	0.091	1.82286e-42	C02.Cyc	CHTF18
1.0157e-46	1.99703	0.89	0.489	2.70857e-42	C02.Cyc	KIF22
1.0886e-46	2.60699	0.51	0.105	2.90297e-42	C02.Cyc	KIF14
1.48473e-46	2.76895	0.607	0.168	3.95934e-42	C02.Cyc	MXD3
2.61218e-46	1.92696	0.448	0.076	6.96591e-42	C02.Cyc	CEP55
2.95225e-45	2.47247	0.883	0.48	7.87278e-41	C02.Cyc	HELLS
9.9482e-45	2.05547	0.676	0.213	2.65289e-40	C02.Cyc	RFC5
1.13159e-44	1.96248	0.959	0.721	3.01761e-40	C02.Cyc	DNMT1
1.47562e-44	1.22789	0.993	0.923	3.93504e-40	C02.Cyc	CBX5
1.6174e-44	2.11503	0.407	0.065	4.31312e-40	C02.Cyc	ESPL1
2.02721e-43	2.22779	0.738	0.29	5.40596e-39	C02.Cyc	MCM2
2.91163e-43	1.90741	0.6	0.166	7.76443e-39	C02.Cyc	TIMELESS
3.38249e-43	1.54133	0.303	0.031	9.02009e-39	C02.Cyc	E2F8
3.89149e-43	2.19659	0.393	0.06	1.03774e-38	C02.Cyc	FANCB
5.22525e-43	3.36988	0.717	0.298	1.39342e-38	C02.Cyc	CDKN3
5.59602e-43	1.65862	0.317	0.036	1.49229e-38	C02.Cyc	DDIAS
1.7265e-42	2.16778	0.545	0.134	4.60405e-38	C02.Cyc	GINS1
2.20772e-42	2.14314	0.566	0.156	5.88732e-38	C02.Cyc	RACGAP1
2.96274e-42	1.35272	0.255	0.02	7.90074e-38	C02.Cyc	FBXO43
4.96064e-42	2.32672	0.772	0.328	1.32285e-37	C02.Cyc	CDCA4
1.42069e-41	2.49451	0.772	0.343	3.78856e-37	C02.Cyc	NCAPD2
2.48376e-41	3.22486	0.503	0.122	6.62345e-37	C02.Cyc	PLK1
5.45925e-41	2.25771	0.448	0.088	1.45582e-36	C02.Cyc	FAM83D
6.21906e-41	2.72052	0.91	0.645	1.65844e-36	C02.Cyc	KPNA2
7.09789e-41	2.06208	0.545	0.138	1.8928e-36	C02.Cyc	KIAA1524
1.84051e-40	2.46761	0.883	0.544	4.90808e-36	C02.Cyc	PCNA
1.98369e-40	2.3213	0.524	0.13	5.2899e-36	C02.Cyc	BRCA1
3.90952e-40	2.31043	0.986	0.97	1.04255e-35	C02.Cyc	HIST1H4C
4.08967e-40	1.8525	0.476	0.1	1.09059e-35	C02.Cyc	DSCC1
6.20718e-40	2.49223	0.524	0.134	1.65527e-35	C02.Cyc	OIP5
2.42598e-39	1.62801	0.959	0.813	6.46935e-35	C02.Cyc	H2AFV
5.70453e-39	1.67808	0.448	0.09	1.52123e-34	C02.Cyc	STIL
6.68677e-39	1.59255	0.959	0.796	1.78316e-34	C02.Cyc	RPA3
2.38885e-38	1.70281	0.4	0.073	6.37036e-34	C02.Cyc	ARHGEF39
2.54255e-38	2.12004	0.379	0.065	6.78022e-34	C02.Cyc	E2F7
3.16814e-38	1.31478	0.986	0.928	8.44848e-34	C02.Cyc	HMGN2
3.82846e-38	2.05493	0.6	0.178	1.02094e-33	C02.Cyc	CEP152
4.42986e-38	1.60099	0.648	0.213	1.18131e-33	C02.Cyc	FANCG
4.93953e-38	1.82671	0.897	0.668	1.31723e-33	C02.Cyc	DDX39A
6.98924e-38	2.7839	0.655	0.243	1.86382e-33	C02.Cyc	FBXO5
3.56853e-37	1.71494	0.945	0.77	9.51619e-33	C02.Cyc	BUB3
5.20783e-37	1.21743	0.986	0.889	1.38877e-32	C02.Cyc	LSM4
1.64184e-36	1.74709	0.324	0.047	4.37829e-32	C02.Cyc	WDR62
1.82052e-36	1.4941	0.297	0.038	4.85478e-32	C02.Cyc	CENPI
2.25623e-36	1.4596	0.324	0.047	6.01669e-32	C02.Cyc	ORC1
2.84098e-36	1.983	0.786	0.359	7.57604e-32	C02.Cyc	RFC4
3.44789e-36	2.70156	0.655	0.257	9.19448e-32	C02.Cyc	KNSTRN
4.4788e-36	1.60207	0.945	0.701	1.19436e-31	C02.Cyc	SKA2
5.97666e-36	2.26261	0.848	0.511	1.5938e-31	C02.Cyc	H2AFX
2.05018e-35	1.401	0.986	0.868	5.46723e-31	C02.Cyc	RANBP1
2.96535e-35	1.12329	0.331	0.05	7.9077e-31	C02.Cyc	C17orf53
3.06875e-35	2.06761	0.8	0.444	8.18344e-31	C02.Cyc	LMNB2
3.91557e-35	1.97232	0.503	0.134	1.04417e-30	C02.Cyc	BLM
4.19214e-35	1.71088	0.338	0.055	1.11792e-30	C02.Cyc	TICRR
5.16909e-35	1.56226	0.972	0.702	1.37844e-30	C02.Cyc	ANP32E
6.52908e-35	1.54149	0.407	0.08	1.74111e-30	C02.Cyc	CENPO
1.89114e-34	1.55019	0.393	0.076	5.0431e-30	C02.Cyc	E2F1
3.29816e-34	2.80737	0.538	0.168	8.79519e-30	C02.Cyc	AURKA
4.21476e-34	1.77205	0.869	0.531	1.12395e-29	C02.Cyc	ITGB3BP
1.00462e-33	1.42132	0.421	0.093	2.67903e-29	C02.Cyc	TRAIP
1.33646e-33	0.783293	1	0.995	3.56393e-29	C02.Cyc	RAN
1.59351e-33	2.03211	0.745	0.37	4.24941e-29	C02.Cyc	RPL39L
2.55085e-33	1.6877	0.51	0.142	6.80235e-29	C02.Cyc	CHEK2
2.57122e-33	1.78121	0.572	0.185	6.85668e-29	C02.Cyc	LRR1
5.71638e-33	1.77366	0.559	0.17	1.52439e-28	C02.Cyc	MASTL
8.56157e-33	2.49677	0.621	0.239	2.28311e-28	C02.Cyc	PSRC1
1.19768e-32	1.8641	0.786	0.412	3.19385e-28	C02.Cyc	CENPJ
1.2415e-32	1.59037	0.91	0.594	3.31072e-28	C02.Cyc	PHGDH
1.52814e-32	0.923836	0.993	0.96	4.0751e-28	C02.Cyc	PTGES3
2.26489e-32	2.28839	0.352	0.068	6.03979e-28	C02.Cyc	CENPA
2.88225e-32	1.83706	0.621	0.227	7.6861e-28	C02.Cyc	CHEK1
3.01867e-32	1.33141	0.966	0.844	8.04989e-28	C02.Cyc	NASP
4.02649e-32	1.58041	0.448	0.109	1.07374e-27	C02.Cyc	WDHD1
4.46459e-32	1.79066	0.759	0.348	1.19057e-27	C02.Cyc	NRM
4.64626e-32	1.54232	0.772	0.342	1.23902e-27	C02.Cyc	EXOSC9
9.38699e-32	1.66228	0.441	0.106	2.50323e-27	C02.Cyc	TRIM59
1.4862e-31	1.9157	0.834	0.559	3.96325e-27	C02.Cyc	MZT1
1.85562e-31	1.4282	0.931	0.694	4.94839e-27	C02.Cyc	CMC2
4.47021e-31	1.77562	0.524	0.159	1.19207e-26	C02.Cyc	DDX11
6.17751e-31	1.73507	0.807	0.476	1.64736e-26	C02.Cyc	WDR34
6.99359e-31	1.51963	0.4	0.09	1.86498e-26	C02.Cyc	CCNF
1.19939e-30	1.17366	0.986	0.88	3.19841e-26	C02.Cyc	LSM5
1.68183e-30	1.62466	0.352	0.07	4.48495e-26	C02.Cyc	WDR76
1.68395e-30	1.68206	0.579	0.2	4.49058e-26	C02.Cyc	DSN1
1.81437e-30	2.05587	0.483	0.141	4.83838e-26	C02.Cyc	ZGRF1
2.59632e-30	1.70671	0.324	0.058	6.92361e-26	C02.Cyc	RP13-735L24.1
3.81683e-30	1.48172	0.572	0.191	1.01783e-25	C02.Cyc	NEMP1
5.48183e-30	1.70538	0.648	0.262	1.46184e-25	C02.Cyc	MIS18A
5.60092e-30	1.90144	0.655	0.269	1.4936e-25	C02.Cyc	LBR
6.24892e-30	2.11469	0.517	0.171	1.6664e-25	C02.Cyc	FEN1
6.41924e-30	1.68569	0.379	0.086	1.71182e-25	C02.Cyc	KIFC1
1.09406e-29	1.50714	0.414	0.1	2.91753e-25	C02.Cyc	RECQL4
1.96784e-29	1.62096	0.869	0.598	5.24765e-25	C02.Cyc	CSE1L
2.18802e-29	2.18401	0.738	0.374	5.83479e-25	C02.Cyc	MCM5
3.45558e-29	1.55538	0.676	0.274	9.215e-25	C02.Cyc	CENPQ
3.52576e-29	2.46799	0.476	0.149	9.40213e-25	C02.Cyc	HIST1H2BH
5.33194e-29	1.93524	0.262	0.039	1.42187e-24	C02.Cyc	FAM111B
6.2861e-29	1.34908	0.966	0.798	1.67631e-24	C02.Cyc	C19orf48
7.87637e-29	2.06898	0.8	0.485	2.10039e-24	C02.Cyc	MCM3
8.21069e-29	2.05991	0.297	0.05	2.18955e-24	C02.Cyc	HIST1H1A
9.21819e-29	1.27336	0.917	0.76	2.45822e-24	C02.Cyc	FABP5
9.64708e-29	1.21605	0.966	0.784	2.57259e-24	C02.Cyc	SAE1
1.01518e-28	1.50483	0.366	0.077	2.70719e-24	C02.Cyc	CTC-260E6.6
1.30981e-28	3.49635	0.752	0.473	3.49286e-24	C02.Cyc	CCNB1
1.80485e-28	0.874669	0.993	0.962	4.81301e-24	C02.Cyc	SNRPD1
2.27613e-28	1.89234	0.834	0.554	6.06975e-24	C02.Cyc	HMGB3
2.83538e-28	1.18787	0.986	0.85	7.56112e-24	C02.Cyc	RBBP7
3.00224e-28	1.73623	0.772	0.444	8.00606e-24	C02.Cyc	TUBG1
5.94738e-28	1.47849	0.572	0.203	1.58599e-23	C02.Cyc	MGME1
7.94746e-28	1.68142	0.717	0.333	2.11935e-23	C02.Cyc	SDC1
8.35306e-28	1.94273	0.938	0.842	2.22751e-23	C02.Cyc	ARL6IP1
1.13056e-27	1.57781	0.372	0.085	3.01485e-23	C02.Cyc	CHAF1B
1.7577e-27	1.75187	0.828	0.505	4.68726e-23	C02.Cyc	EZH2
1.91799e-27	0.852027	0.993	0.968	5.11469e-23	C02.Cyc	BANF1
2.71003e-27	1.69123	0.338	0.072	7.22684e-23	C02.Cyc	SLFN13
3.97247e-27	1.60854	0.703	0.325	1.05934e-22	C02.Cyc	DBF4
6.12126e-27	0.945141	0.972	0.944	1.63236e-22	C02.Cyc	SNRPB
8.43899e-27	1.88262	0.448	0.131	2.25043e-22	C02.Cyc	APOLD1
1.32833e-26	1.42353	0.834	0.518	3.54225e-22	C02.Cyc	EXOSC8
1.58564e-26	1.55731	0.51	0.172	4.22842e-22	C02.Cyc	POLA2
3.53533e-26	1.47992	0.903	0.647	9.42766e-22	C02.Cyc	SMC1A
4.05509e-26	1.41866	0.883	0.564	1.08137e-21	C02.Cyc	PSIP1
4.32252e-26	1.5888	0.793	0.456	1.15269e-21	C02.Cyc	TMEM97
5.42439e-26	1.14627	0.972	0.877	1.44652e-21	C02.Cyc	PRKDC
1.16413e-25	1.67644	0.731	0.399	3.10439e-21	C02.Cyc	WHSC1
1.31319e-25	1.04377	0.979	0.92	3.50187e-21	C02.Cyc	SIVA1
3.44315e-25	1.53481	0.793	0.498	9.18184e-21	C02.Cyc	PPIH
3.57986e-25	1.30308	0.49	0.156	9.54642e-21	C02.Cyc	GEN1
4.31582e-25	1.86964	0.503	0.181	1.1509e-20	C02.Cyc	FAM111A
5.47628e-25	1.75707	0.676	0.348	1.46036e-20	C02.Cyc	SPDL1
6.64228e-25	1.57576	0.324	0.071	1.7713e-20	C02.Cyc	SAPCD2
6.71791e-25	1.38807	0.883	0.638	1.79147e-20	C02.Cyc	FBLN1
6.75203e-25	1.53271	0.421	0.122	1.80056e-20	C02.Cyc	LMNB1
9.39046e-25	1.62283	0.386	0.102	2.50415e-20	C02.Cyc	RTKN2
9.50522e-25	1.70931	0.648	0.284	2.53476e-20	C02.Cyc	DCK
1.09388e-24	1.53502	0.759	0.398	2.91706e-20	C02.Cyc	BARD1
1.6292e-24	0.794541	0.986	0.974	4.34458e-20	C02.Cyc	SNRPG
2.234e-24	1.03422	0.952	0.822	5.95741e-20	C02.Cyc	CACYBP
2.56134e-24	1.16418	0.938	0.783	6.83034e-20	C02.Cyc	TMEM106C
2.59232e-24	1.5202	0.676	0.319	6.91294e-20	C02.Cyc	ZWILCH
3.07662e-24	1.13945	0.869	0.538	8.20443e-20	C02.Cyc	NUDT1
4.49146e-24	0.89903	0.993	0.966	1.19774e-19	C02.Cyc	HSPE1
1.5333e-23	1.6718	0.634	0.29	4.08886e-19	C02.Cyc	TEX30
1.55118e-23	1.7193	0.724	0.398	4.13652e-19	C02.Cyc	PHF19
3.23158e-23	1.05676	0.952	0.778	8.61765e-19	C02.Cyc	SMC3
4.91138e-23	1.45099	0.717	0.382	1.30972e-18	C02.Cyc	DIAPH3
6.92405e-23	1.74409	0.593	0.267	1.84644e-18	C02.Cyc	HIRIP3
9.78465e-23	1.40511	0.621	0.282	2.60927e-18	C02.Cyc	PXMP2
1.03784e-22	1.21981	0.959	0.795	2.76761e-18	C02.Cyc	PSME2
2.23149e-22	1.4884	0.662	0.328	5.95071e-18	C02.Cyc	RNASEH2B
4.40115e-22	0.954441	0.959	0.86	1.17365e-17	C02.Cyc	IDH2
5.51802e-22	0.705256	1	0.953	1.47149e-17	C02.Cyc	XRCC6
5.85914e-22	1.04004	0.945	0.859	1.56246e-17	C02.Cyc	RHEB
6.22958e-22	1.04681	0.966	0.801	1.66124e-17	C02.Cyc	SUPT16H
8.62366e-22	1.20144	0.862	0.617	2.29967e-17	C02.Cyc	RPA1
8.68013e-22	1.02749	0.434	0.134	2.31473e-17	C02.Cyc	FIGNL1
9.38266e-22	1.04518	0.959	0.797	2.50207e-17	C02.Cyc	PA2G4
1.08956e-21	2.18901	0.372	0.114	2.90554e-17	C02.Cyc	GAS2L3
1.22465e-21	1.37912	0.386	0.113	3.26577e-17	C02.Cyc	C18orf54
1.95183e-21	1.70633	0.531	0.209	5.20495e-17	C02.Cyc	MNS1
2.09869e-21	2.27138	0.531	0.221	5.59658e-17	C02.Cyc	CDT1
2.23889e-21	1.614	0.759	0.481	5.97044e-17	C02.Cyc	USP1
2.34295e-21	1.5885	0.393	0.119	6.24794e-17	C02.Cyc	RBL1
2.64019e-21	1.57719	0.772	0.529	7.04059e-17	C02.Cyc	RFC2
2.81592e-21	1.18251	0.903	0.759	7.50922e-17	C02.Cyc	COMMD4
2.94094e-21	1.11091	0.628	0.274	7.8426e-17	C02.Cyc	UCK1
3.69971e-21	0.94389	0.986	0.913	9.86602e-17	C02.Cyc	NUCKS1
4.31407e-21	1.227	0.945	0.804	1.15043e-16	C02.Cyc	STRA13
4.41048e-21	1.35274	0.545	0.229	1.17614e-16	C02.Cyc	CCDC77
4.65862e-21	1.6741	0.669	0.345	1.24231e-16	C02.Cyc	UBE2S
5.94339e-21	1.48915	0.855	0.687	1.58492e-16	C02.Cyc	TUBB6
7.84003e-21	1.07268	0.821	0.496	2.0907e-16	C02.Cyc	THOC3
8.50079e-21	1.53241	0.393	0.122	2.2669e-16	C02.Cyc	CENPL
8.8038e-21	1.29035	0.393	0.119	2.34771e-16	C02.Cyc	DNA2
1.14726e-20	1.391	0.807	0.58	3.05939e-16	C02.Cyc	ARL6IP6
1.55898e-20	1.5017	0.655	0.336	4.15733e-16	C02.Cyc	MMS22L
1.69465e-20	1.34529	0.662	0.33	4.51913e-16	C02.Cyc	NSMCE4A
2.05736e-20	0.84638	0.979	0.85	5.48635e-16	C02.Cyc	POLD2
2.26276e-20	1.31453	0.559	0.243	6.03411e-16	C02.Cyc	PRIM2
2.49898e-20	1.5756	0.421	0.143	6.66404e-16	C02.Cyc	MCM8
2.76504e-20	1.64538	0.483	0.186	7.37353e-16	C02.Cyc	LRRCC1
3.63767e-20	1.29798	0.952	0.822	9.70057e-16	C02.Cyc	TUBB4B
3.6622e-20	1.10101	0.89	0.672	9.76598e-16	C02.Cyc	HSPB11
3.78244e-20	0.929381	0.945	0.78	1.00866e-15	C02.Cyc	H2AFY
4.22673e-20	1.35611	0.69	0.367	1.12714e-15	C02.Cyc	ZNF738
4.48566e-20	1.61059	0.669	0.357	1.19619e-15	C02.Cyc	ACYP1
5.17712e-20	1.38404	0.883	0.811	1.38058e-15	C02.Cyc	HN1
7.08908e-20	1.41841	0.269	0.06	1.89045e-15	C02.Cyc	C16orf59
7.98845e-20	1.33139	0.759	0.488	2.13028e-15	C02.Cyc	CDK2
1.19412e-19	1.45625	0.648	0.345	3.18436e-15	C02.Cyc	TOPBP1
1.35026e-19	1.36424	0.524	0.211	3.60073e-15	C02.Cyc	CCP110
1.40607e-19	1.42904	0.71	0.409	3.74958e-15	C02.Cyc	RHNO1
1.66805e-19	1.2856	0.848	0.671	4.44819e-15	C02.Cyc	HAT1
1.85494e-19	1.311	0.428	0.149	4.94658e-15	C02.Cyc	POLE2
2.05507e-19	1.37029	0.324	0.088	5.48025e-15	C02.Cyc	XRCC3
2.37751e-19	1.05547	0.938	0.856	6.34012e-15	C02.Cyc	RAD21
2.46439e-19	0.810056	0.979	0.899	6.5718e-15	C02.Cyc	HNRNPR
3.86752e-19	1.1273	0.697	0.372	1.03135e-14	C02.Cyc	XRCC1
5.77462e-19	1.17271	0.448	0.162	1.53992e-14	C02.Cyc	CDC7
6.54607e-19	1.10541	0.386	0.125	1.74564e-14	C02.Cyc	FANCA
7.8112e-19	1.56076	0.614	0.319	2.08301e-14	C02.Cyc	WEE1
8.46774e-19	1.60738	0.697	0.42	2.25809e-14	C02.Cyc	MCM6
1.12305e-18	1.00789	0.828	0.544	2.99483e-14	C02.Cyc	KDELC2
1.13213e-18	0.715983	0.986	0.965	3.01906e-14	C02.Cyc	SRSF7
1.18114e-18	1.31834	0.407	0.136	3.14975e-14	C02.Cyc	ARHGAP33
1.19522e-18	1.14214	0.559	0.244	3.18728e-14	C02.Cyc	RNF26
1.37183e-18	1.23535	0.683	0.382	3.65825e-14	C02.Cyc	SKP2
1.66716e-18	1.4775	0.386	0.13	4.4458e-14	C02.Cyc	CDC25A
1.81766e-18	1.11077	0.359	0.109	4.84715e-14	C02.Cyc	ZNF519
3.32877e-18	1.63116	0.545	0.262	8.87683e-14	C02.Cyc	POLD3
3.71625e-18	0.997611	0.317	0.088	9.91012e-14	C02.Cyc	CENPP
3.74023e-18	1.06229	0.848	0.665	9.97407e-14	C02.Cyc	PAFAH1B3
6.48851e-18	1.16686	0.724	0.406	1.73029e-13	C02.Cyc	NCAPH2
6.80662e-18	1.28449	0.648	0.338	1.81512e-13	C02.Cyc	CNTRL
7.67057e-18	1.14539	0.434	0.156	2.04551e-13	C02.Cyc	POLH
9.90036e-18	0.927178	0.662	0.337	2.64013e-13	C02.Cyc	PTGFRN
1.43386e-17	0.984241	0.917	0.807	3.82368e-13	C02.Cyc	PAICS
1.44577e-17	1.04102	0.8	0.497	3.85545e-13	C02.Cyc	KDELC1
1.75286e-17	1.47069	0.814	0.613	4.67436e-13	C02.Cyc	CKAP5
1.85824e-17	1.64742	0.455	0.183	4.95536e-13	C02.Cyc	CDCA7
2.07245e-17	0.925633	0.959	0.828	5.52661e-13	C02.Cyc	CCDC34
2.50522e-17	0.968352	0.345	0.106	6.68067e-13	C02.Cyc	MTBP
3.71842e-17	1.24423	0.497	0.21	9.91591e-13	C02.Cyc	GJC1
3.93639e-17	1.14167	0.855	0.656	1.04972e-12	C02.Cyc	RPA2
4.96451e-17	1.09544	0.855	0.666	1.32389e-12	C02.Cyc	SSRP1
5.95869e-17	1.24874	0.386	0.136	1.589e-12	C02.Cyc	GINS3
7.39817e-17	1.27405	0.407	0.146	1.97287e-12	C02.Cyc	RBBP8
7.42309e-17	1.41992	0.69	0.424	1.97952e-12	C02.Cyc	NNAT
9.18001e-17	0.783754	0.966	0.928	2.44803e-12	C02.Cyc	HNRNPD
9.80033e-17	1.15029	0.876	0.741	2.61346e-12	C02.Cyc	CBX1
1.05747e-16	0.86077	0.986	0.905	2.81995e-12	C02.Cyc	LSM3
1.9748e-16	0.94675	0.786	0.514	5.26619e-12	C02.Cyc	ACTL6A
2.1777e-16	1.39042	0.407	0.154	5.80728e-12	C02.Cyc	CTB-193M12.5
2.3698e-16	0.719369	0.986	0.927	6.31956e-12	C02.Cyc	PSMC3
3.5478e-16	0.960119	0.428	0.163	9.46093e-12	C02.Cyc	SHMT1
4.1224e-16	1.47729	0.669	0.406	1.09932e-11	C02.Cyc	WDR54
4.40895e-16	1.26592	0.379	0.134	1.17573e-11	C02.Cyc	DCLRE1B
5.02474e-16	1.20925	0.628	0.361	1.33995e-11	C02.Cyc	POLR3K
5.34643e-16	0.771011	0.483	0.204	1.42573e-11	C02.Cyc	CKLF
5.51616e-16	1.01434	0.372	0.127	1.471e-11	C02.Cyc	CAMK4
6.96261e-16	1.19024	0.421	0.169	1.85672e-11	C02.Cyc	POLE
8.32926e-16	0.989009	0.697	0.404	2.22116e-11	C02.Cyc	CTPS1
8.64633e-16	1.0062	0.752	0.495	2.30572e-11	C02.Cyc	HAUS1
1.2432e-15	1.20379	0.566	0.278	3.31523e-11	C02.Cyc	SLF1
1.27033e-15	1.16208	0.51	0.237	3.3876e-11	C02.Cyc	TTF2
1.8041e-15	1.22478	0.821	0.597	4.81101e-11	C02.Cyc	SLC43A3
2.35464e-15	0.917072	0.89	0.687	6.27913e-11	C02.Cyc	CNPY3
2.89553e-15	0.977443	0.441	0.186	7.7215e-11	C02.Cyc	POLD1
3.01933e-15	0.933485	0.552	0.276	8.05164e-11	C02.Cyc	NDC1
4.01134e-15	1.19785	0.428	0.176	1.0697e-10	C02.Cyc	POLA1
4.32896e-15	0.755667	0.931	0.837	1.1544e-10	C02.Cyc	PGAM1
4.58931e-15	1.3247	0.51	0.241	1.22383e-10	C02.Cyc	EMC9
4.95135e-15	1.38429	0.717	0.485	1.32038e-10	C02.Cyc	G2E3
5.16692e-15	1.19371	0.683	0.409	1.37786e-10	C02.Cyc	PARP2
5.51922e-15	0.708667	0.959	0.916	1.47181e-10	C02.Cyc	HACD3
7.58626e-15	0.907205	0.869	0.715	2.02303e-10	C02.Cyc	RBBP4
8.76969e-15	1.32709	0.634	0.385	2.33861e-10	C02.Cyc	MPHOSPH9
8.84475e-15	1.17547	0.793	0.623	2.35863e-10	C02.Cyc	MAD2L2
8.96631e-15	1.00678	0.731	0.466	2.39104e-10	C02.Cyc	NUP107
1.01363e-14	0.848553	0.897	0.682	2.70305e-10	C02.Cyc	CCDC14
1.10145e-14	1.53852	0.297	0.095	2.93723e-10	C02.Cyc	PIF1
1.11012e-14	1.37697	0.586	0.323	2.96036e-10	C02.Cyc	SCLT1
1.2038e-14	1.22434	0.607	0.338	3.21018e-10	C02.Cyc	YEATS4
1.25966e-14	0.986089	0.255	0.07	3.35914e-10	C02.Cyc	TBC1D31
2.17465e-14	1.15051	0.352	0.128	5.79913e-10	C02.Cyc	AC004381.6
2.31136e-14	0.731504	0.959	0.88	6.16371e-10	C02.Cyc	G3BP1
3.53793e-14	1.22824	0.407	0.166	9.43461e-10	C02.Cyc	SASS6
3.80719e-14	0.778313	0.841	0.566	1.01526e-09	C02.Cyc	RSRC1
3.84176e-14	1.27271	0.545	0.29	1.02448e-09	C02.Cyc	RFWD3
5.32694e-14	1.4917	0.628	0.394	1.42054e-09	C02.Cyc	REEP4
5.56126e-14	1.04331	0.745	0.498	1.48302e-09	C02.Cyc	MTHFD1
5.77275e-14	0.920833	0.31	0.102	1.53942e-09	C02.Cyc	CDCA7L
5.91627e-14	1.16823	0.586	0.326	1.57769e-09	C02.Cyc	NCAPD3
6.26112e-14	1.02767	0.572	0.336	1.66965e-09	C02.Cyc	ZNF90
6.49008e-14	1.03552	0.359	0.133	1.73071e-09	C02.Cyc	LIN9
6.87206e-14	1.01414	0.49	0.23	1.83257e-09	C02.Cyc	CEP192
7.28452e-14	1.07642	0.621	0.36	1.94256e-09	C02.Cyc	NUP35
7.45958e-14	1.01722	0.669	0.407	1.98925e-09	C02.Cyc	NUDT15
8.30457e-14	0.889065	0.869	0.702	2.21458e-09	C02.Cyc	MAGOHB
9.18527e-14	0.918108	0.828	0.614	2.44943e-09	C02.Cyc	COL16A1
9.6495e-14	0.995936	0.869	0.677	2.57323e-09	C02.Cyc	SYNE2
9.70518e-14	0.859679	0.372	0.14	2.58808e-09	C02.Cyc	SUV39H2
1.20265e-13	1.10956	0.717	0.516	3.20709e-09	C02.Cyc	BCL2L12
1.27482e-13	1.53591	0.559	0.316	3.39957e-09	C02.Cyc	CDC25B
1.48794e-13	0.862848	0.938	0.806	3.96788e-09	C02.Cyc	MYH10
1.66773e-13	0.798065	0.428	0.181	4.44735e-09	C02.Cyc	AC011043.1
1.6717e-13	0.949886	0.848	0.78	4.45793e-09	C02.Cyc	TPRKB
2.04667e-13	0.808809	0.917	0.803	5.45786e-09	C02.Cyc	RNASEH2C
2.18625e-13	0.741345	0.945	0.824	5.83006e-09	C02.Cyc	EIF4EBP1
2.2545e-13	0.968952	0.876	0.794	6.01209e-09	C02.Cyc	CD320
2.42943e-13	0.954567	0.69	0.409	6.47857e-09	C02.Cyc	PRTFDC1
2.50326e-13	0.996773	0.483	0.232	6.67545e-09	C02.Cyc	ABHD3
2.60729e-13	0.941137	0.828	0.647	6.95285e-09	C02.Cyc	SNRPA
3.03183e-13	1.05957	0.745	0.522	8.08499e-09	C02.Cyc	TFDP1
3.24061e-13	0.899863	0.738	0.499	8.64172e-09	C02.Cyc	HMGXB4
4.26321e-13	0.781726	0.876	0.673	1.13687e-08	C02.Cyc	MPHOSPH6
4.99259e-13	1.04815	0.69	0.471	1.33137e-08	C02.Cyc	GPN3
6.81986e-13	0.916144	0.848	0.692	1.81865e-08	C02.Cyc	SIGMAR1
8.85457e-13	0.837292	0.793	0.557	2.36125e-08	C02.Cyc	SNRNP40
1.0166e-12	0.956755	0.386	0.157	2.71098e-08	C02.Cyc	RTTN
1.03285e-12	1.31345	0.621	0.395	2.7543e-08	C02.Cyc	CCDC18
1.06389e-12	0.784266	0.869	0.723	2.83707e-08	C02.Cyc	TIMM10
1.18614e-12	0.936061	0.759	0.51	3.16309e-08	C02.Cyc	POLR2D
1.94365e-12	1.03272	0.469	0.227	5.18313e-08	C02.Cyc	C4orf46
1.95565e-12	0.80501	0.952	0.915	5.21514e-08	C02.Cyc	PTN
2.01506e-12	1.09186	0.317	0.116	5.37356e-08	C02.Cyc	SAC3D1
2.0524e-12	0.797053	0.814	0.559	5.47313e-08	C02.Cyc	RASSF1
2.49137e-12	0.695522	0.945	0.863	6.64373e-08	C02.Cyc	BTG3
2.66159e-12	1.09599	0.345	0.142	7.09766e-08	C02.Cyc	APITD1
2.73106e-12	0.779094	0.255	0.079	7.28292e-08	C02.Cyc	RAD54B
3.01505e-12	1.24221	0.31	0.117	8.04025e-08	C02.Cyc	HYLS1
3.22719e-12	0.812643	0.89	0.699	8.60594e-08	C02.Cyc	SNAI2
3.23378e-12	1.34138	0.731	0.555	8.62353e-08	C02.Cyc	SLBP
3.67652e-12	1.27523	0.276	0.093	9.80419e-08	C02.Cyc	ZNF730
4.08946e-12	1.29813	0.614	0.394	1.09054e-07	C02.Cyc	RANGAP1
4.09678e-12	0.931151	0.614	0.356	1.09249e-07	C02.Cyc	SMC6
4.26075e-12	0.74278	0.91	0.761	1.13621e-07	C02.Cyc	TPGS2
4.88655e-12	0.756795	0.828	0.634	1.3031e-07	C02.Cyc	CTDSPL2
6.0751e-12	0.981203	0.448	0.217	1.62005e-07	C02.Cyc	TRAF2
7.71244e-12	0.752927	0.89	0.742	2.05668e-07	C02.Cyc	DPM2
8.9649e-12	0.888219	0.6	0.342	2.39067e-07	C02.Cyc	SSBP2
9.11511e-12	0.85828	0.807	0.645	2.43073e-07	C02.Cyc	ALDH7A1
9.31308e-12	0.989467	0.317	0.12	2.48352e-07	C02.Cyc	RMI1
1.03061e-11	1.0593	0.828	0.66	2.74832e-07	C02.Cyc	NUP62
1.14451e-11	0.941294	0.724	0.516	3.05206e-07	C02.Cyc	ACOT7
1.14765e-11	0.722153	0.641	0.366	3.06043e-07	C02.Cyc	SRPX
1.17773e-11	1.2361	0.531	0.285	3.14064e-07	C02.Cyc	CEP295
1.36829e-11	1.06433	0.386	0.173	3.64882e-07	C02.Cyc	HAUS8
1.36929e-11	0.790508	0.869	0.734	3.6515e-07	C02.Cyc	VDAC3
1.46161e-11	0.765255	0.793	0.559	3.89766e-07	C02.Cyc	CCT5
1.48692e-11	0.701792	0.945	0.834	3.96518e-07	C02.Cyc	LUM
1.87e-11	0.792038	0.814	0.668	4.98673e-07	C02.Cyc	POP7
1.9139e-11	0.838974	0.641	0.404	5.1038e-07	C02.Cyc	PCNT
2.01392e-11	0.824895	0.917	0.814	5.37053e-07	C02.Cyc	PCMT1
2.09636e-11	0.871087	0.8	0.623	5.59037e-07	C02.Cyc	IPO9
2.2331e-11	0.945372	0.448	0.222	5.95502e-07	C02.Cyc	LPL
2.24074e-11	1.22159	0.303	0.116	5.97537e-07	C02.Cyc	CEP128
2.92573e-11	0.949882	0.614	0.388	7.80206e-07	C02.Cyc	ERLIN1
3.06073e-11	0.730385	0.834	0.647	8.16204e-07	C02.Cyc	GUSB
3.10489e-11	0.787651	0.855	0.662	8.2798e-07	C02.Cyc	ITGAE
3.14923e-11	0.940976	0.4	0.182	8.39806e-07	C02.Cyc	RAD18
3.67992e-11	0.744487	0.724	0.504	9.81323e-07	C02.Cyc	LAMB1
3.76324e-11	0.877854	0.779	0.593	1.00354e-06	C02.Cyc	TMEM18
3.79243e-11	1.18849	0.366	0.158	1.01133e-06	C02.Cyc	MYBL1
4.18228e-11	0.80247	0.724	0.504	1.11529e-06	C02.Cyc	GLA
4.30168e-11	0.884809	0.276	0.098	1.14713e-06	C02.Cyc	C5orf34
4.45234e-11	0.928172	0.786	0.591	1.18731e-06	C02.Cyc	HPRT1
4.55333e-11	0.743486	0.779	0.559	1.21424e-06	C02.Cyc	ODF2
4.65852e-11	0.83994	0.766	0.557	1.24229e-06	C02.Cyc	NUP85
6.2884e-11	0.738038	0.793	0.558	1.67693e-06	C02.Cyc	NUP54
6.73558e-11	0.791018	0.766	0.551	1.79618e-06	C02.Cyc	GGCT
7.39268e-11	0.833536	0.883	0.729	1.97141e-06	C02.Cyc	CMSS1
7.55247e-11	0.937272	0.683	0.463	2.01402e-06	C02.Cyc	TIMM21
8.70571e-11	0.789288	0.317	0.124	2.32155e-06	C02.Cyc	VANGL1
8.76524e-11	0.772366	0.828	0.676	2.33743e-06	C02.Cyc	TOMM5
1.00359e-10	1.33366	0.455	0.242	2.67626e-06	C02.Cyc	HIST2H2AC
1.17668e-10	1.00911	0.366	0.166	3.13786e-06	C02.Cyc	WRAP53
1.19089e-10	0.948816	0.503	0.284	3.17574e-06	C02.Cyc	PRPS2
1.19691e-10	0.824773	0.621	0.37	3.1918e-06	C02.Cyc	PPAT
1.26312e-10	0.800374	0.897	0.757	3.36835e-06	C02.Cyc	NUP93
1.31627e-10	1.31438	0.676	0.497	3.51009e-06	C02.Cyc	VCAN
1.3644e-10	0.940068	0.51	0.283	3.63844e-06	C02.Cyc	SLC37A4
1.43589e-10	0.738993	0.759	0.552	3.8291e-06	C02.Cyc	TMEM109
1.56875e-10	0.763842	0.6	0.37	4.18339e-06	C02.Cyc	SMPD4
1.59385e-10	0.952328	0.462	0.242	4.25032e-06	C02.Cyc	SLC25A40
1.6144e-10	0.729357	0.841	0.693	4.30513e-06	C02.Cyc	SRRT
1.79228e-10	0.762987	0.552	0.314	4.77947e-06	C02.Cyc	NEDD1
1.86663e-10	0.849742	0.786	0.603	4.97775e-06	C02.Cyc	DKC1
2.08919e-10	0.98747	0.462	0.242	5.57125e-06	C02.Cyc	TCEAL7
2.17651e-10	0.71799	0.428	0.205	5.8041e-06	C02.Cyc	PCGF6
2.3053e-10	0.970821	0.545	0.321	6.14754e-06	C02.Cyc	COQ2
2.62506e-10	0.868757	0.628	0.389	7.00024e-06	C02.Cyc	NUP155
2.74003e-10	0.802647	0.572	0.33	7.30684e-06	C02.Cyc	NUP205
2.85993e-10	0.951738	0.614	0.393	7.62657e-06	C02.Cyc	CEP78
2.98878e-10	0.998978	0.297	0.118	7.97017e-06	C02.Cyc	CCDC15
3.15732e-10	1.10318	0.51	0.295	8.41963e-06	C02.Cyc	GEMIN2
3.21675e-10	0.955654	0.414	0.203	8.57809e-06	C02.Cyc	RCCD1
3.60647e-10	1.16055	0.814	0.663	9.61738e-06	C02.Cyc	RBP4
3.86558e-10	0.774283	0.876	0.764	1.03083e-05	C02.Cyc	STIP1
3.90487e-10	1.00272	0.455	0.232	1.04131e-05	C02.Cyc	TCEAL5
4.02265e-10	0.966365	0.717	0.547	1.07272e-05	C02.Cyc	MSH2
4.71151e-10	0.775546	0.359	0.158	1.25642e-05	C02.Cyc	RFX2
5.09243e-10	0.764322	0.476	0.252	1.358e-05	C02.Cyc	NIF3L1
6.07248e-10	0.693828	0.586	0.343	1.61935e-05	C02.Cyc	NUP188
6.54903e-10	0.803469	0.883	0.767	1.74643e-05	C02.Cyc	RUVBL2
6.58563e-10	1.10018	0.614	0.401	1.75619e-05	C02.Cyc	CASP8AP2
6.58826e-10	0.964082	0.338	0.146	1.75689e-05	C02.Cyc	NDE1
8.37974e-10	0.977213	0.559	0.34	2.23463e-05	C02.Cyc	SAAL1
8.38082e-10	1.36397	0.345	0.158	2.23491e-05	C02.Cyc	STC1
8.55209e-10	0.989339	0.524	0.303	2.28059e-05	C02.Cyc	CEP57L1
9.67703e-10	0.768689	0.8	0.645	2.58057e-05	C02.Cyc	ELP5
1.12299e-09	0.76176	0.697	0.482	2.99468e-05	C02.Cyc	RP11-382A20.3
1.20439e-09	0.875823	0.421	0.22	3.21174e-05	C02.Cyc	PLCE1
1.20716e-09	1.02028	0.807	0.689	3.21914e-05	C02.Cyc	CAPG
1.21854e-09	0.932069	0.483	0.268	3.24947e-05	C02.Cyc	RP11-195F19.5
1.30754e-09	0.993994	0.372	0.171	3.48681e-05	C02.Cyc	FAM122B
1.34289e-09	1.1592	0.421	0.224	3.58109e-05	C02.Cyc	TIPIN
1.57294e-09	0.996294	0.786	0.687	4.19457e-05	C02.Cyc	DCTPP1
1.87734e-09	1.00359	0.814	0.669	5.0063e-05	C02.Cyc	CISD2
2.19238e-09	0.71934	0.876	0.787	5.84643e-05	C02.Cyc	PPM1G
3.1625e-09	0.706637	0.834	0.709	8.43345e-05	C02.Cyc	HTATSF1
3.17263e-09	0.757976	0.897	0.813	8.46045e-05	C02.Cyc	MEST
3.27126e-09	0.979474	0.579	0.374	8.72346e-05	C02.Cyc	FN3KRP
3.36507e-09	0.760969	0.752	0.599	8.97364e-05	C02.Cyc	FARSB
3.46654e-09	0.941033	0.593	0.387	9.24422e-05	C02.Cyc	ZNF714
3.68377e-09	0.910469	0.441	0.234	9.82351e-05	C02.Cyc	C2orf69
4.04862e-09	0.894075	0.4	0.205	0.000107965	C02.Cyc	CSTF2
4.19643e-09	0.867848	0.634	0.421	0.000111906	C02.Cyc	ISOC1
4.21976e-09	0.792811	0.786	0.644	0.000112528	C02.Cyc	BAZ1B
5.59863e-09	0.756836	0.614	0.41	0.000149299	C02.Cyc	CEP135
5.80484e-09	0.709401	0.71	0.5	0.000154798	C02.Cyc	EMC8
5.93319e-09	0.908742	0.503	0.303	0.00015822	C02.Cyc	HAUS5
6.01534e-09	0.723621	0.772	0.602	0.000160411	C02.Cyc	SF3A2
6.45249e-09	0.796353	0.434	0.237	0.000172069	C02.Cyc	HAAO
6.63188e-09	0.826979	0.428	0.23	0.000176852	C02.Cyc	C1R
6.6939e-09	0.728751	0.628	0.402	0.000178506	C02.Cyc	SCML1
6.94292e-09	0.896622	0.766	0.593	0.000185147	C02.Cyc	SVIP
7.12762e-09	1.01026	0.29	0.124	0.000190072	C02.Cyc	ANKRD35
7.57387e-09	0.769815	0.841	0.733	0.000201972	C02.Cyc	LSM6
9.60028e-09	0.922379	0.517	0.305	0.000256011	C02.Cyc	LCORL
1.02196e-08	0.703042	0.869	0.78	0.000272527	C02.Cyc	SNRNP25
1.15044e-08	0.751675	0.731	0.505	0.000306787	C02.Cyc	LSAMP
1.44051e-08	0.732317	0.51	0.304	0.000384141	C02.Cyc	DAXX
1.91199e-08	0.706566	0.869	0.795	0.000509871	C02.Cyc	SNRPA1
1.97304e-08	0.859535	0.614	0.414	0.00052615	C02.Cyc	E2F3
2.28057e-08	0.764037	0.524	0.33	0.000608159	C02.Cyc	PSAT1
2.32656e-08	0.716911	0.655	0.451	0.000620423	C02.Cyc	MCUR1
2.34939e-08	1.02275	0.49	0.3	0.000626511	C02.Cyc	PGP
2.73455e-08	0.83386	0.269	0.115	0.000729222	C02.Cyc	RMI2
2.9276e-08	0.79463	0.379	0.191	0.000780702	C02.Cyc	EFCAB11
3.02917e-08	0.755256	0.331	0.159	0.000807789	C02.Cyc	METTL4
3.18812e-08	0.80648	0.628	0.438	0.000850176	C02.Cyc	RAD51C
3.23302e-08	0.776755	0.303	0.138	0.000862149	C02.Cyc	ERI2
3.28579e-08	0.711137	0.448	0.252	0.000876221	C02.Cyc	UBL4A
3.33515e-08	0.888866	0.31	0.148	0.000889385	C02.Cyc	TONSL
3.77185e-08	1.34938	0.483	0.302	0.00100584	C02.Cyc	CEP85
3.87306e-08	0.822756	0.821	0.719	0.00103283	C02.Cyc	FLNA
4.41797e-08	0.774203	0.517	0.318	0.00117814	C02.Cyc	MLLT11
4.46642e-08	0.83918	0.379	0.195	0.00119106	C02.Cyc	FOXRED2
4.82435e-08	0.960283	0.572	0.382	0.00128651	C02.Cyc	LYAR
5.41821e-08	0.800618	0.379	0.2	0.00144487	C02.Cyc	PRIMPOL
5.89498e-08	1.22875	0.393	0.214	0.00157201	C02.Cyc	SPATA33
8.52078e-08	0.930763	0.379	0.204	0.00227224	C02.Cyc	ALDH16A1
8.64041e-08	0.9742	0.641	0.506	0.00230414	C02.Cyc	SMTN
9.46925e-08	0.764287	0.503	0.304	0.00252517	C02.Cyc	B3GLCT
9.85136e-08	0.733937	0.552	0.37	0.00262706	C02.Cyc	PRPF4
1.24297e-07	0.760212	0.428	0.238	0.00331462	C02.Cyc	RANBP17
1.33472e-07	0.739115	0.841	0.773	0.00355931	C02.Cyc	POLE3
1.39099e-07	0.990845	0.497	0.316	0.00370937	C02.Cyc	C3orf14
1.40701e-07	0.807374	0.662	0.492	0.00375208	C02.Cyc	CDK5RAP2
1.62343e-07	1.1135	0.634	0.445	0.0043292	C02.Cyc	INIP
1.65208e-07	0.72808	0.51	0.328	0.00440559	C02.Cyc	TCTEX1D2
1.69554e-07	1.02983	0.359	0.192	0.00452149	C02.Cyc	RBM15
1.78262e-07	0.728875	0.876	0.832	0.00475372	C02.Cyc	CNIH4
2.00281e-07	0.805778	0.786	0.64	0.0053409	C02.Cyc	SMS
2.056e-07	0.758009	0.745	0.61	0.00548274	C02.Cyc	PSMG3
2.07917e-07	1.03182	0.49	0.318	0.00554453	C02.Cyc	RP11-798M19.6
2.14599e-07	1.03715	0.559	0.397	0.00572272	C02.Cyc	DCPS
2.24664e-07	0.978305	0.386	0.214	0.00599112	C02.Cyc	TMEM201
2.33764e-07	0.883525	0.386	0.21	0.00623379	C02.Cyc	XRCC4
2.37038e-07	0.837312	0.6	0.414	0.0063211	C02.Cyc	WDR5
2.38493e-07	0.947683	0.455	0.277	0.00635989	C02.Cyc	CEP97
2.51677e-07	0.804474	0.669	0.501	0.00671148	C02.Cyc	C1orf35
2.57589e-07	0.754781	0.697	0.557	0.00686914	C02.Cyc	PALLD
2.90737e-07	0.762985	0.738	0.598	0.00775309	C02.Cyc	ELP6
2.91621e-07	0.732068	0.545	0.343	0.00777667	C02.Cyc	BEND5
3.10077e-07	0.751375	0.703	0.547	0.00826882	C02.Cyc	RPP30
3.13078e-07	0.854272	0.634	0.456	0.00834886	C02.Cyc	OSGEP
3.32062e-07	0.798603	0.814	0.694	0.0088551	C02.Cyc	BRIX1
3.55021e-07	0.809781	0.697	0.544	0.00946734	C02.Cyc	C12orf75
1.33802e-51	3.9198	0.492	0.043	3.5681e-47	C03.OCP	EGFL6
9.41905e-49	3.02684	0.354	0.02	2.51178e-44	C03.OCP	PLP1
3.30087e-44	4.64605	0.554	0.069	8.80243e-40	C03.OCP	TNMD
1.17799e-38	2.53995	0.323	0.023	3.14134e-34	C03.OCP	EBF2
1.13714e-37	3.05374	0.831	0.213	3.03241e-33	C03.OCP	MFAP4
1.05163e-36	3.85408	0.908	0.349	2.80439e-32	C03.OCP	OGN
4.89272e-34	3.60562	0.723	0.18	1.30474e-29	C03.OCP	GAS2
3.55639e-33	2.4559	1	0.94	9.48384e-29	C03.OCP	COL3A1
5.2346e-32	3.82902	0.954	0.439	1.39591e-27	C03.OCP	POSTN
8.67956e-31	2.8359	0.938	0.405	2.31458e-26	C03.OCP	ELN
1.10005e-30	2.73289	0.292	0.025	2.93351e-26	C03.OCP	TMEFF2
9.98674e-30	4.46384	0.677	0.178	2.66316e-25	C03.OCP	CRABP1
7.73102e-26	2.6852	0.323	0.038	2.06163e-21	C03.OCP	NTRK2
1.09433e-25	3.57365	0.554	0.124	2.91825e-21	C03.OCP	SFRP2
1.20095e-25	3.80122	0.446	0.081	3.20257e-21	C03.OCP	NOV
4.6977e-25	3.24485	0.938	0.496	1.25274e-20	C03.OCP	PLAC9
7.23218e-25	1.71893	1	0.873	1.92861e-20	C03.OCP	ZFP36
1.22926e-24	2.59946	0.892	0.525	3.27807e-20	C03.OCP	TGFBI
5.92063e-23	2.24934	0.954	0.617	1.57885e-18	C03.OCP	IGFBP5
7.3266e-23	2.84974	0.723	0.258	1.95379e-18	C03.OCP	NFIB
1.18366e-22	1.77949	1	0.915	3.15646e-18	C03.OCP	PTN
1.3166e-21	1.86026	1	0.813	3.51097e-17	C03.OCP	MEST
9.43876e-21	2.71116	0.508	0.124	2.51703e-16	C03.OCP	ABI3BP
1.54991e-20	1.55846	1	0.795	4.13316e-16	C03.OCP	NREP
1.604e-20	0.774107	1	1	4.27739e-16	C03.OCP	H3F3B
8.15498e-20	2.49675	0.815	0.387	2.17469e-15	C03.OCP	COL14A1
1.03298e-19	2.461	0.646	0.223	2.75465e-15	C03.OCP	SULF2
1.17185e-19	2.02657	0.862	0.446	3.12498e-15	C03.OCP	NFIA
1.72145e-19	0.750965	1	1	4.5906e-15	C03.OCP	HSP90AB1
2.25445e-19	1.82144	0.323	0.051	6.01195e-15	C03.OCP	CACNA1G
4.27074e-19	1.8944	0.954	0.864	1.13888e-14	C03.OCP	PPP1R15A
9.65272e-19	1.75156	0.954	0.819	2.57409e-14	C03.OCP	CRABP2
2.80647e-18	1.68391	1	0.977	7.48401e-14	C03.OCP	LGALS1
6.29425e-18	0.936772	1	0.995	1.67849e-13	C03.OCP	TMSB4X
1.3623e-17	2.43937	0.646	0.246	3.63284e-13	C03.OCP	TCEAL7
1.99442e-17	1.25937	1	0.892	5.31851e-13	C03.OCP	JUNB
4.69732e-17	1.99888	0.846	0.492	1.25264e-12	C03.OCP	PTRF
5.79652e-17	1.88548	0.554	0.172	1.54576e-12	C03.OCP	BOC
1.81833e-16	0.897413	1	0.999	4.84893e-12	C03.OCP	UBC
2.03053e-16	2.03432	0.985	0.92	5.4148e-12	C03.OCP	DNAJB1
2.09292e-16	2.75257	0.369	0.083	5.58118e-12	C03.OCP	OLFML1
2.82524e-16	1.20755	1	0.96	7.53407e-12	C03.OCP	ID1
2.8562e-16	3.58219	0.385	0.091	7.61663e-12	C03.OCP	TPPP3
3.34004e-16	1.79592	0.923	0.786	8.90689e-12	C03.OCP	COL12A1
3.42848e-16	1.53682	0.954	0.791	9.14274e-12	C03.OCP	SERTAD1
4.77431e-16	3.72124	0.538	0.19	1.27316e-11	C03.OCP	CXCL12
6.28956e-16	2.63527	0.385	0.093	1.67724e-11	C03.OCP	C1QTNF2
8.18457e-16	2.08566	0.892	0.65	2.18258e-11	C03.OCP	FBLN1
1.147e-15	1.81308	0.646	0.253	3.0587e-11	C03.OCP	MXRA5
1.35382e-15	1.69634	0.985	0.969	3.61023e-11	C03.OCP	DNAJA1
3.45787e-15	1.37695	0.938	0.679	9.22111e-11	C03.OCP	PXDN
6.34731e-15	1.22577	0.985	0.949	1.69264e-10	C03.OCP	TUBA1A
8.85278e-15	1.8008	0.831	0.482	2.36077e-10	C03.OCP	RBMS3
1.04926e-14	1.38463	1	0.952	2.79806e-10	C03.OCP	LMNA
1.81544e-14	1.75367	0.754	0.377	4.84124e-10	C03.OCP	FRZB
6.79062e-14	1.09053	1	0.999	1.81086e-09	C03.OCP	HSP90AA1
7.97897e-14	1.98976	0.569	0.229	2.12775e-09	C03.OCP	TGFB3
8.85407e-14	2.27807	0.631	0.285	2.36111e-09	C03.OCP	WIF1
1.21152e-13	0.935157	1	0.994	3.23076e-09	C03.OCP	ID3
1.58589e-13	1.35409	1	0.814	4.2291e-09	C03.OCP	HES1
1.8249e-13	2.12233	0.323	0.075	4.86647e-09	C03.OCP	GAP43
2.6395e-13	0.814361	0.985	0.987	7.03876e-09	C03.OCP	CNN3
3.72137e-13	2.72106	0.477	0.167	9.92379e-09	C03.OCP	CREB5
3.90511e-13	1.87917	0.831	0.567	1.04138e-08	C03.OCP	SULF1
7.07163e-13	2.06087	0.631	0.282	1.88579e-08	C03.OCP	TMEM59L
1.30625e-12	2.12782	0.631	0.277	3.48339e-08	C03.OCP	GRP
1.4204e-12	1.06795	0.923	0.724	3.78778e-08	C03.OCP	MFAP2
1.48602e-12	2.41028	0.308	0.073	3.96277e-08	C03.OCP	CDH13
1.66579e-12	1.55826	0.923	0.741	4.44216e-08	C03.OCP	IL11RA
3.25238e-12	1.42518	0.538	0.202	8.67312e-08	C03.OCP	NR4A1
3.6255e-12	0.970435	1	0.883	9.66813e-08	C03.OCP	DLK1
5.1584e-12	2.14108	0.554	0.242	1.37559e-07	C03.OCP	INHBA
6.16986e-12	2.1344	0.969	0.925	1.64532e-07	C03.OCP	HSPA1A
8.84745e-12	1.84905	0.631	0.297	2.35935e-07	C03.OCP	PAMR1
1.16772e-11	0.96035	1	0.995	3.11397e-07	C03.OCP	HSPA8
1.38916e-11	2.63374	0.462	0.176	3.70448e-07	C03.OCP	GLIPR2
1.56642e-11	1.08949	0.923	0.763	4.17718e-07	C03.OCP	OLFML3
2.52582e-11	1.42098	0.8	0.502	6.73561e-07	C03.OCP	FOXP1
2.65031e-11	2.87286	0.292	0.075	7.06759e-07	C03.OCP	IGF1
2.78359e-11	2.20887	0.569	0.258	7.423e-07	C03.OCP	SIX1
2.84543e-11	1.05131	0.954	0.94	7.58791e-07	C03.OCP	ITM2A
3.39041e-11	1.65252	0.354	0.1	9.0412e-07	C03.OCP	NLGN1
6.86892e-11	1.63595	0.323	0.088	1.83173e-06	C03.OCP	EPHA7
9.22483e-11	1.14489	1	0.971	2.45999e-06	C03.OCP	FSTL1
1.37282e-10	2.70895	0.554	0.279	3.66089e-06	C03.OCP	GEM
1.68641e-10	2.36476	0.892	0.796	4.49716e-06	C03.OCP	HSPA1B
2.45404e-10	2.21886	0.369	0.117	6.54419e-06	C03.OCP	SOSTDC1
2.74017e-10	1.59393	0.754	0.435	7.30721e-06	C03.OCP	NNAT
4.4996e-10	1.57632	0.631	0.324	1.19991e-05	C03.OCP	BMP5
4.99388e-10	1.07671	0.969	0.845	1.33172e-05	C03.OCP	C2orf40
5.36816e-10	1.41338	0.8	0.548	1.43153e-05	C03.OCP	FHL1
5.44881e-10	0.954123	0.969	0.818	1.45303e-05	C03.OCP	KLF10
6.07395e-10	1.12773	0.923	0.702	1.61974e-05	C03.OCP	SOCS3
6.99051e-10	2.61916	0.615	0.334	1.86416e-05	C03.OCP	ASPN
7.12073e-10	1.00401	0.769	0.447	1.89888e-05	C03.OCP	BICC1
7.41022e-10	1.4365	0.892	0.729	1.97608e-05	C03.OCP	LTBP4
9.85051e-10	1.43111	0.923	0.781	2.62684e-05	C03.OCP	CLU
1.00468e-09	2.00312	0.323	0.098	2.67919e-05	C03.OCP	PALMD
1.14093e-09	0.750024	1	0.983	3.04253e-05	C03.OCP	WBP5
1.27697e-09	2.0471	0.462	0.193	3.4053e-05	C03.OCP	MEOX2
1.28834e-09	1.47664	0.862	0.696	3.43562e-05	C03.OCP	COL6A3
1.30647e-09	2.40925	0.646	0.422	3.48397e-05	C03.OCP	IGFBP4
1.87046e-09	1.40001	0.862	0.738	4.98795e-05	C03.OCP	FMOD
2.22406e-09	1.6614	0.292	0.081	5.93091e-05	C03.OCP	MTMR11
2.35347e-09	2.1864	0.292	0.086	6.276e-05	C03.OCP	COL21A1
4.28805e-09	1.35551	0.308	0.091	0.000114349	C03.OCP	FAP
4.7736e-09	2.79395	0.354	0.123	0.000127298	C03.OCP	HAS1
6.05282e-09	1.4424	0.815	0.646	0.00016141	C03.OCP	RND3
6.21938e-09	0.958912	0.908	0.882	0.000165852	C03.OCP	RAB34
6.8475e-09	1.74166	0.431	0.176	0.000182602	C03.OCP	SERTAD4
6.9363e-09	1.11353	0.569	0.263	0.00018497	C03.OCP	BCL11A
6.9837e-09	1.97884	0.477	0.221	0.000186234	C03.OCP	FBLN2
7.23589e-09	1.12003	0.969	0.941	0.000192959	C03.OCP	DUSP1
8.98329e-09	1.20273	0.877	0.818	0.000239558	C03.OCP	MARCKS
1.38198e-08	1.62014	0.631	0.42	0.000368533	C03.OCP	NPDC1
1.41375e-08	1.34542	0.769	0.514	0.000377005	C03.OCP	LAMB1
1.48303e-08	2.16679	0.385	0.151	0.00039548	C03.OCP	EBF3
1.88981e-08	0.775149	1	0.986	0.000503955	C03.OCP	FOS
2.15141e-08	1.45434	0.692	0.433	0.000573716	C03.OCP	LDB2
2.24486e-08	2.23355	0.354	0.133	0.000598637	C03.OCP	EGFR
4.39832e-08	2.81727	0.569	0.34	0.0011729	C03.OCP	IGFBP6
4.66919e-08	1.09918	0.8	0.636	0.00124513	C03.OCP	SERTAD3
5.76142e-08	1.89772	0.554	0.334	0.0015364	C03.OCP	DKK3
6.86624e-08	1.43786	0.754	0.56	0.00183102	C03.OCP	RAMP2
7.04846e-08	0.985949	0.846	0.709	0.00187961	C03.OCP	NFE2L2
7.54785e-08	1.90608	0.8	0.726	0.00201279	C03.OCP	HSPH1
7.82905e-08	1.58539	0.6	0.333	0.00208777	C03.OCP	PLXDC2
8.79056e-08	1.22646	0.723	0.504	0.00234418	C03.OCP	GNG12
9.08658e-08	1.99958	0.538	0.298	0.00242312	C03.OCP	PRSS23
9.47981e-08	0.77161	0.969	0.942	0.00252798	C03.OCP	CCNL1
9.8599e-08	0.945346	0.938	0.868	0.00262934	C03.OCP	BTG3
1.05305e-07	0.730018	0.969	0.853	0.00280816	C03.OCP	PRDX2
1.11866e-07	1.57168	0.462	0.204	0.00298314	C03.OCP	RUNX1T1
1.1782e-07	2.31795	0.538	0.311	0.00314191	C03.OCP	HTRA1
1.18958e-07	1.42812	0.877	0.847	0.00317225	C03.OCP	NFKBIA
1.31245e-07	1.47718	0.354	0.136	0.0034999	C03.OCP	MKX
1.54703e-07	1.0721	0.938	0.695	0.00412545	C03.OCP	NR4A2
1.56794e-07	0.868099	0.262	0.081	0.00418123	C03.OCP	GCHFR
1.82984e-07	1.3321	0.662	0.408	0.00487963	C03.OCP	CDO1
2.02829e-07	0.958515	0.862	0.753	0.00540885	C03.OCP	GLT8D2
2.33724e-07	0.891066	0.954	0.861	0.00623273	C03.OCP	TCF4
2.4042e-07	1.01439	0.815	0.607	0.00641129	C03.OCP	CSRNP1
2.53222e-07	1.06082	0.554	0.295	0.00675267	C03.OCP	LBR
2.65794e-07	0.731106	1	0.997	0.00708792	C03.OCP	S100A10
2.77507e-07	0.90718	0.769	0.706	0.00740027	C03.OCP	BDH2
3.09564e-07	1.3203	0.508	0.252	0.00825514	C03.OCP	PIEZO2
3.44809e-07	1.34677	0.862	0.67	0.00919502	C03.OCP	FBN2
3.44992e-07	3.42339	0.4	0.179	0.0091999	C03.OCP	CCL2
5.21332e-109	1.71174	1	0.829	1.39024e-104	C04.Chon	SERPINA1
1.05718e-101	1.93291	0.986	0.857	2.81918e-97	C04.Chon	CA2
2.353e-101	1.81535	0.993	0.739	6.27475e-97	C04.Chon	IHH
1.19213e-99	1.5374	0.995	0.774	3.17905e-95	C04.Chon	SCIN
2.42663e-93	1.15573	0.998	0.936	6.47111e-89	C04.Chon	CDKN1C
3.40486e-93	1.66641	0.955	0.597	9.07973e-89	C04.Chon	NRCAM
1.08812e-85	1.48932	0.983	0.822	2.90168e-81	C04.Chon	SERINC5
1.35916e-85	1.44829	0.995	0.774	3.62448e-81	C04.Chon	SCUBE1
1.6013e-84	1.65753	0.957	0.683	4.27019e-80	C04.Chon	STK39
8.22075e-81	1.14881	0.995	0.868	2.19223e-76	C04.Chon	PDPN
4.27199e-80	1.58986	0.978	0.759	1.13921e-75	C04.Chon	WNT5A
3.03838e-78	1.02855	1	0.904	8.10245e-74	C04.Chon	ACAN
4.36061e-78	1.60878	0.943	0.654	1.16284e-73	C04.Chon	SEMA3C
3.35467e-77	1.01441	1	0.858	8.94591e-73	C04.Chon	C2orf82
1.11952e-76	2.23368	0.73	0.314	2.98542e-72	C04.Chon	CADPS
2.21284e-75	1.02062	1	0.918	5.90099e-71	C04.Chon	HAPLN1
2.8666e-74	1.28758	0.993	0.821	7.64437e-70	C04.Chon	SOX9
5.81289e-74	1.10166	0.998	0.881	1.55012e-69	C04.Chon	TSPAN13
9.60169e-74	1.44778	0.995	0.865	2.56048e-69	C04.Chon	FGFR3
2.27746e-72	1.49276	0.897	0.49	6.07331e-68	C04.Chon	SMIM5
1.23526e-69	1.76778	0.895	0.595	3.29408e-65	C04.Chon	NOG
1.59283e-69	1.15196	0.983	0.698	4.24759e-65	C04.Chon	ZNF385B
3.81253e-68	1.20847	0.993	0.902	1.01669e-63	C04.Chon	COL27A1
4.23998e-67	1.0337	0.983	0.878	1.13067e-62	C04.Chon	PDE4DIP
9.87855e-67	1.31318	0.957	0.789	2.63431e-62	C04.Chon	PPFIBP1
4.21211e-66	1.84948	0.691	0.273	1.12324e-61	C04.Chon	CPNE5
7.50414e-65	0.891216	1	0.983	2.00113e-60	C04.Chon	COL2A1
1.11294e-64	0.97855	1	0.885	2.96789e-60	C04.Chon	COL9A2
4.48969e-64	1.35227	0.926	0.661	1.19727e-59	C04.Chon	MFI2
6.61559e-64	0.976995	0.995	0.922	1.76418e-59	C04.Chon	LGMN
1.14255e-63	0.951762	1	0.869	3.04684e-59	C04.Chon	COL9A3
1.52947e-63	0.868618	1	0.918	4.07863e-59	C04.Chon	FGFBP2
1.71324e-63	1.71535	0.806	0.407	4.5687e-59	C04.Chon	CLEC3A
4.32273e-63	1.69068	0.837	0.477	1.15274e-58	C04.Chon	SHROOM1
5.55547e-63	1.15439	0.952	0.627	1.48148e-58	C04.Chon	ITIH6
6.05204e-63	1.25765	0.983	0.828	1.6139e-58	C04.Chon	EFEMP1
1.49044e-62	1.32232	0.904	0.554	3.97454e-58	C04.Chon	BMPR1B
1.5593e-62	1.18667	0.964	0.655	4.15817e-58	C04.Chon	BAIAP2L1
4.37839e-62	1.23411	0.947	0.593	1.16758e-57	C04.Chon	ARSI
4.05367e-61	1.36392	0.878	0.584	1.08099e-56	C04.Chon	SLC25A20
5.61492e-60	0.797235	0.998	0.95	1.49733e-55	C04.Chon	PMP22
7.10812e-60	1.78283	0.687	0.303	1.89552e-55	C04.Chon	JPH1
3.20753e-59	0.988049	0.99	0.855	8.55351e-55	C04.Chon	STK26
3.46217e-59	1.11906	0.962	0.761	9.23258e-55	C04.Chon	TSC22D4
5.85832e-59	1.0672	0.971	0.735	1.56224e-54	C04.Chon	CPNE2
6.07826e-59	1.06013	0.988	0.887	1.62089e-54	C04.Chon	CCDC88A
1.19069e-58	0.947175	1	0.854	3.17522e-54	C04.Chon	MATN1
3.90455e-58	0.719109	0.998	0.97	1.04123e-53	C04.Chon	MEF2C
1.24083e-57	1.68532	0.687	0.31	3.30891e-53	C04.Chon	LRRN1
1.08876e-56	1.05845	0.967	0.675	2.90338e-52	C04.Chon	GFPT2
1.37954e-56	1.34011	0.778	0.373	3.67881e-52	C04.Chon	TTLL7
1.50976e-55	1.13032	0.809	0.403	4.02607e-51	C04.Chon	SLC13A5
1.80569e-55	1.0475	0.969	0.731	4.81522e-51	C04.Chon	PRELP
1.82938e-55	1.23041	0.974	0.741	4.8784e-51	C04.Chon	OSTN
2.08303e-55	1.16127	0.938	0.612	5.55482e-51	C04.Chon	PLEKHH2
2.27144e-54	1.29468	0.914	0.625	6.05726e-50	C04.Chon	ATXN3
4.11085e-54	0.958251	0.974	0.871	1.09624e-49	C04.Chon	SLC44A2
7.56185e-54	1.12597	0.981	0.809	2.01652e-49	C04.Chon	CRISPLD1
1.21718e-53	1.17149	0.77	0.369	3.24584e-49	C04.Chon	CDH19
2.55755e-53	1.26371	0.888	0.628	6.82021e-49	C04.Chon	SEMA3D
1.22404e-52	0.836731	0.995	0.971	3.26415e-48	C04.Chon	KCNQ1OT1
1.72279e-52	0.992663	0.981	0.885	4.59418e-48	C04.Chon	MRPS6
2.56123e-52	1.19465	0.964	0.807	6.83002e-48	C04.Chon	MFGE8
6.01249e-52	0.796498	1	0.95	1.60335e-47	C04.Chon	WWP2
1.08994e-51	0.935292	0.983	0.862	2.90653e-47	C04.Chon	NFAT5
1.15788e-51	1.46138	0.876	0.631	3.08773e-47	C04.Chon	NINJ2
2.13801e-51	1.32692	0.895	0.659	5.70143e-47	C04.Chon	CAB39
7.11848e-51	1.09469	0.885	0.562	1.89828e-46	C04.Chon	PRKG1
9.59118e-51	0.923594	1	0.797	2.55768e-46	C04.Chon	MATN3
9.67123e-51	0.779899	1	0.896	2.57903e-46	C04.Chon	TIMP3
1.45036e-50	1.627	0.742	0.395	3.86768e-46	C04.Chon	STC2
1.96315e-50	0.811944	1	0.93	5.23514e-46	C04.Chon	TSC22D3
5.44185e-50	1.04233	0.909	0.603	1.45118e-45	C04.Chon	PCSK6
1.33239e-49	1.15142	0.888	0.576	3.55309e-45	C04.Chon	FAM210B
1.84748e-49	1.35062	0.746	0.377	4.92668e-45	C04.Chon	PRKG2
5.38946e-49	1.08397	0.931	0.656	1.43721e-44	C04.Chon	TPD52L1
5.5485e-49	1.52779	0.758	0.414	1.47962e-44	C04.Chon	CAPS
6.20616e-48	0.716662	1	0.989	1.655e-43	C04.Chon	COL11A1
9.49624e-48	0.941192	0.969	0.771	2.53236e-43	C04.Chon	FGFRL1
1.82899e-47	1.25355	0.83	0.55	4.87737e-43	C04.Chon	KLHL13
1.99922e-47	0.927257	0.971	0.771	5.33132e-43	C04.Chon	LPAR4
3.31671e-47	1.10896	0.809	0.458	8.84466e-43	C04.Chon	VAV3
5.18935e-47	1.87139	0.744	0.413	1.38384e-42	C04.Chon	S100A1
6.85666e-47	0.827919	0.995	0.884	1.82847e-42	C04.Chon	SGMS2
1.08344e-46	0.913546	1	0.929	2.88922e-42	C04.Chon	PTH1R
1.50465e-46	0.939662	0.943	0.72	4.01245e-42	C04.Chon	TBC1D1
1.77026e-46	1.02483	0.959	0.853	4.72076e-42	C04.Chon	TMX1
1.95018e-46	1.34544	0.722	0.373	5.20054e-42	C04.Chon	KCNK5
5.37514e-46	1.47822	0.646	0.303	1.43339e-41	C04.Chon	NCAM2
7.86975e-46	1.06926	0.957	0.753	2.09863e-41	C04.Chon	CHST3
1.90941e-45	1.1088	0.859	0.582	5.09181e-41	C04.Chon	NEDD4
2.21793e-45	1.23889	0.746	0.395	5.91454e-41	C04.Chon	WNK4
2.47581e-45	1.05158	0.947	0.859	6.60223e-41	C04.Chon	ACLY
2.68714e-45	0.843837	0.99	0.926	7.16579e-41	C04.Chon	LMO4
6.25084e-45	1.20822	0.823	0.516	1.66691e-40	C04.Chon	EPHA4
4.40092e-44	1.06203	0.844	0.508	1.17359e-39	C04.Chon	TOX
1.194e-43	0.997742	0.955	0.81	3.18405e-39	C04.Chon	FAM129B
1.29893e-43	1.23134	0.89	0.623	3.46386e-39	C04.Chon	HAS2
2.10818e-43	1.31182	0.548	0.207	5.62189e-39	C04.Chon	KLF8
3.21584e-43	1.01357	0.911	0.64	8.57569e-39	C04.Chon	CSGALNACT1
3.43019e-43	0.978688	0.964	0.811	9.1473e-39	C04.Chon	TUBB2A
4.26186e-43	1.01418	0.911	0.701	1.13651e-38	C04.Chon	PYGL
6.24314e-43	0.812828	0.981	0.799	1.66486e-38	C04.Chon	SOX6
3.56306e-42	1.00138	0.842	0.532	9.50162e-38	C04.Chon	ARHGEF9
4.97745e-42	1.14149	0.813	0.489	1.32734e-37	C04.Chon	CEP85L
5.8496e-42	1.05952	0.385	0.094	1.55991e-37	C04.Chon	C6orf141
6.51277e-42	1.03376	0.818	0.487	1.73676e-37	C04.Chon	TCFL5
9.92211e-42	0.98562	0.883	0.586	2.64593e-37	C04.Chon	CPM
1.03226e-41	1.43322	0.493	0.17	2.75273e-37	C04.Chon	MAP6D1
2.20103e-41	0.959938	0.94	0.752	5.86949e-37	C04.Chon	HMGCR
4.11831e-41	0.98587	0.833	0.517	1.09823e-36	C04.Chon	ZNF385D
5.72345e-41	1.07305	0.885	0.651	1.52627e-36	C04.Chon	SLC5A3
7.86138e-41	0.739227	0.998	0.895	2.09639e-36	C04.Chon	GPC3
2.2931e-40	0.739718	1	0.893	6.11502e-36	C04.Chon	COL9A1
4.60447e-40	1.36355	0.737	0.429	1.22787e-35	C04.Chon	NKX3-2
8.24192e-40	0.696488	0.998	0.949	2.19787e-35	C04.Chon	SLC25A36
1.23151e-39	0.936379	0.842	0.526	3.28408e-35	C04.Chon	LRRC8C
1.48113e-39	0.854035	0.907	0.618	3.94974e-35	C04.Chon	LMO3
6.35147e-39	0.961519	0.88	0.64	1.69375e-34	C04.Chon	NCOA2
8.54402e-39	0.919959	0.919	0.64	2.27843e-34	C04.Chon	SOX8
1.24103e-38	0.826646	0.964	0.736	3.30946e-34	C04.Chon	DMKN
1.5496e-37	0.886172	0.83	0.494	4.13232e-33	C04.Chon	COL4A5
6.12959e-37	0.842223	0.878	0.554	1.63458e-32	C04.Chon	RBPMS
6.28801e-37	0.827265	0.923	0.65	1.67682e-32	C04.Chon	SATB1
9.71356e-37	1.28515	0.62	0.307	2.59031e-32	C04.Chon	AQP7
1.36521e-36	0.792171	0.974	0.776	3.6406e-32	C04.Chon	EPS8
1.36704e-36	1.01444	0.84	0.6	3.64547e-32	C04.Chon	KANK1
1.41708e-36	1.3076	0.603	0.289	3.77894e-32	C04.Chon	SLC7A2
2.22599e-36	0.782843	0.928	0.666	5.93605e-32	C04.Chon	LRP6
3.09996e-36	0.974568	0.835	0.555	8.26666e-32	C04.Chon	DSG2
1.93403e-35	1.02143	0.871	0.643	5.15749e-31	C04.Chon	GYG1
2.25382e-35	0.899143	0.871	0.633	6.01027e-31	C04.Chon	FRYL
3.67532e-35	0.990756	0.646	0.317	9.80098e-31	C04.Chon	SNX22
3.86311e-35	0.810165	0.888	0.654	1.03018e-30	C04.Chon	TRPV4
4.07058e-35	1.36756	0.498	0.21	1.0855e-30	C04.Chon	MMP17
4.27462e-35	0.783576	0.931	0.745	1.13991e-30	C04.Chon	IDH1
5.12153e-35	0.969604	0.907	0.692	1.36576e-30	C04.Chon	SCUBE3
5.42199e-35	1.08064	0.84	0.638	1.44588e-30	C04.Chon	ACSF2
9.55254e-35	1.28974	0.658	0.362	2.54738e-30	C04.Chon	C12orf49
9.73915e-35	0.827905	0.907	0.655	2.59714e-30	C04.Chon	SLC35E3
1.45587e-34	1.09205	0.722	0.426	3.88238e-30	C04.Chon	TRIM47
1.62553e-34	1.03099	0.658	0.335	4.33481e-30	C04.Chon	REEP1
1.81374e-34	0.912716	0.744	0.414	4.8367e-30	C04.Chon	PLCB1
2.02684e-34	0.776574	0.957	0.755	5.40499e-30	C04.Chon	INSIG2
2.57835e-34	0.757908	0.876	0.575	6.87567e-30	C04.Chon	KIF21A
3.15781e-34	0.697369	0.983	0.883	8.42092e-30	C04.Chon	UGP2
3.90396e-34	0.962079	0.708	0.369	1.04107e-29	C04.Chon	FBXL2
4.66238e-34	1.19032	0.579	0.271	1.24332e-29	C04.Chon	PANK1
5.40185e-34	1.02569	0.785	0.506	1.44051e-29	C04.Chon	ADGRL2
1.94984e-33	1.21676	0.323	0.083	5.19963e-29	C04.Chon	FGF14
2.40543e-33	0.780465	0.813	0.473	6.41456e-29	C04.Chon	ZNF385C
3.49357e-33	1.02741	0.689	0.382	9.31631e-29	C04.Chon	SOD3
3.71044e-33	1.05115	0.744	0.445	9.89462e-29	C04.Chon	CMTM8
6.51716e-33	0.896369	0.911	0.683	1.73793e-28	C04.Chon	RUNX3
7.21281e-33	0.938162	0.751	0.461	1.92344e-28	C04.Chon	SYNPO
1.05747e-32	1.11077	0.514	0.224	2.81997e-28	C04.Chon	ZNF525
1.46272e-32	0.947673	0.73	0.425	3.90064e-28	C04.Chon	MAP2
1.62973e-32	0.81084	0.782	0.471	4.346e-28	C04.Chon	EXTL1
2.11459e-32	0.883823	0.854	0.631	5.63899e-28	C04.Chon	SCRG1
2.13042e-32	0.789561	0.9	0.675	5.6812e-28	C04.Chon	HIPK2
2.49943e-32	0.936328	0.926	0.759	6.66523e-28	C04.Chon	SDC4
2.60369e-32	0.857362	0.821	0.584	6.94326e-28	C04.Chon	ACOX1
2.85824e-32	1.04855	0.667	0.37	7.62208e-28	C04.Chon	ERBB3
3.57791e-32	1.11019	0.5	0.213	9.54121e-28	C04.Chon	CAB39L
3.90817e-32	1.07912	0.648	0.348	1.04219e-27	C04.Chon	AGTR2
5.90655e-32	0.790945	0.911	0.657	1.5751e-27	C04.Chon	TNS2
9.01316e-32	1.36808	0.512	0.246	2.40354e-27	C04.Chon	DOCK2
1.13344e-31	0.788061	0.694	0.35	3.02255e-27	C04.Chon	CLEC18A
1.60205e-31	0.823999	0.926	0.735	4.2722e-27	C04.Chon	OBSL1
2.83452e-31	0.963016	0.739	0.428	7.55882e-27	C04.Chon	PHKA2
3.21594e-31	0.720272	0.923	0.692	8.57594e-27	C04.Chon	SUSD5
4.08849e-31	1.13393	0.835	0.643	1.09028e-26	C04.Chon	SMOC2
6.41893e-31	1.15477	0.732	0.496	1.71174e-26	C04.Chon	GPX3
8.05396e-31	1.74515	0.703	0.494	2.14775e-26	C04.Chon	NAAA
1.12228e-30	0.892799	0.756	0.459	2.99279e-26	C04.Chon	ATOH8
3.38025e-30	0.962159	0.536	0.239	9.01412e-26	C04.Chon	DACH1
4.90611e-30	0.916637	0.658	0.349	1.30831e-25	C04.Chon	KCNS1
5.34332e-30	1.27969	0.701	0.451	1.4249e-25	C04.Chon	LSS
1.02962e-29	0.984237	0.352	0.11	2.74568e-25	C04.Chon	AC003090.1
1.37847e-29	0.975266	0.945	0.831	3.67597e-25	C04.Chon	PANX3
1.74871e-29	0.874734	0.809	0.536	4.66329e-25	C04.Chon	ELOVL6
2.2055e-29	0.698898	0.919	0.706	5.8814e-25	C04.Chon	XYLT1
2.41474e-29	0.738908	0.95	0.744	6.43939e-25	C04.Chon	ADGRA3
2.45598e-29	0.993846	0.486	0.211	6.54936e-25	C04.Chon	LIMS2
2.68855e-29	1.77775	0.335	0.105	7.16955e-25	C04.Chon	AC005152.3
3.272e-29	0.777461	0.926	0.854	8.72545e-25	C04.Chon	PRCP
3.6921e-29	1.04273	0.605	0.306	9.84573e-25	C04.Chon	WISP3
5.06603e-29	0.719128	0.871	0.62	1.35096e-24	C04.Chon	TRIM2
9.17824e-29	1.14793	0.395	0.143	2.44756e-24	C04.Chon	APOD
9.441e-29	0.709587	0.895	0.713	2.51763e-24	C04.Chon	GGA2
9.90604e-29	0.883286	0.744	0.457	2.64164e-24	C04.Chon	CPEB2
1.37235e-28	0.766021	0.971	0.888	3.65966e-24	C04.Chon	UGDH
1.41006e-28	1.52036	0.352	0.118	3.76022e-24	C04.Chon	RP11-737O24.2
5.39548e-28	0.869976	0.773	0.516	1.43881e-23	C04.Chon	PIEZO1
6.25354e-28	0.830211	0.62	0.32	1.66763e-23	C04.Chon	CAMK2A
6.33573e-28	0.710484	0.947	0.768	1.68955e-23	C04.Chon	PRPSAP1
6.40791e-28	0.803297	0.837	0.587	1.7088e-23	C04.Chon	P3H2
1.43494e-27	0.78317	0.868	0.656	3.82655e-23	C04.Chon	PLXNB1
1.56266e-27	0.96306	0.665	0.393	4.16715e-23	C04.Chon	STEAP1
1.83973e-27	0.852603	0.828	0.562	4.906e-23	C04.Chon	PLCB4
2.22808e-27	0.920468	0.605	0.329	5.94161e-23	C04.Chon	ZDHHC2
2.55948e-27	1.08395	0.61	0.341	6.82536e-23	C04.Chon	DIAPH3
2.63444e-27	0.979532	0.574	0.297	7.02527e-23	C04.Chon	COLGALT2
4.58793e-27	0.959503	0.49	0.227	1.22346e-22	C04.Chon	AIFM2
5.12345e-27	0.821142	0.794	0.55	1.36627e-22	C04.Chon	SPTLC2
7.12727e-27	1.01436	0.641	0.369	1.90063e-22	C04.Chon	HAND2
9.57044e-27	0.78463	0.978	0.779	2.55215e-22	C04.Chon	COMP
1.3866e-26	0.744883	0.833	0.601	3.69765e-22	C04.Chon	SCRN1
2.0733e-26	0.726843	0.309	0.089	5.52888e-22	C04.Chon	MRAP2
2.57098e-26	1.00786	0.825	0.649	6.85603e-22	C04.Chon	CHST11
2.82128e-26	1.18843	0.538	0.28	7.52351e-22	C04.Chon	SYNPO2
4.92486e-26	0.695642	0.84	0.59	1.31331e-21	C04.Chon	DAAM1
4.9805e-26	0.917674	0.426	0.179	1.32815e-21	C04.Chon	ASTN2
5.33207e-26	0.816525	0.785	0.514	1.4219e-21	C04.Chon	OSBPL1A
6.60494e-26	0.914549	0.62	0.339	1.76134e-21	C04.Chon	LINC00680
7.87079e-26	0.706017	0.935	0.838	2.0989e-21	C04.Chon	CLIC4
8.95711e-26	1.01532	0.337	0.115	2.38859e-21	C04.Chon	ERICH5
1.20295e-25	0.775381	0.758	0.483	3.2079e-21	C04.Chon	GPSM1
1.56731e-25	0.888354	0.612	0.332	4.17954e-21	C04.Chon	PTPRF
1.61336e-25	0.758887	0.627	0.34	4.30236e-21	C04.Chon	AKT3
2.05367e-25	0.878181	0.785	0.571	5.47653e-21	C04.Chon	FAM208B
2.56229e-25	0.90003	0.285	0.086	6.83286e-21	C04.Chon	RP11-500B12.1
3.55193e-25	0.739822	0.847	0.605	9.47194e-21	C04.Chon	SIK3
5.09666e-25	1.34452	0.603	0.375	1.35913e-20	C04.Chon	ANGPTL1
1.11367e-24	0.838141	0.273	0.078	2.96983e-20	C04.Chon	ODF3L2
1.34065e-24	1.02351	0.56	0.3	3.57512e-20	C04.Chon	DLL1
2.02091e-24	1.15753	0.411	0.175	5.38917e-20	C04.Chon	XXbac-BPG55C20.7
2.98184e-24	0.758344	0.89	0.752	7.95167e-20	C04.Chon	SLC25A1
3.07341e-24	0.983935	0.519	0.275	8.19586e-20	C04.Chon	FAM234B
3.31333e-24	0.796962	0.715	0.468	8.83565e-20	C04.Chon	PACS1
6.16269e-24	0.943155	0.452	0.204	1.6434e-19	C04.Chon	NIM1K
6.95741e-24	0.788629	0.734	0.474	1.85533e-19	C04.Chon	WSB2
7.48201e-24	0.807981	0.636	0.364	1.99523e-19	C04.Chon	HS3ST3B1
1.85356e-23	0.799017	0.77	0.529	4.94288e-19	C04.Chon	CAV2
2.75801e-23	0.883644	0.742	0.503	7.35478e-19	C04.Chon	MCOLN2
2.91439e-23	0.975638	0.586	0.334	7.77181e-19	C04.Chon	HERC3
3.66758e-23	0.746125	0.828	0.607	9.78033e-19	C04.Chon	HMGCS1
4.97963e-23	1.00155	0.758	0.559	1.32792e-18	C04.Chon	DNAJC13
5.10277e-23	0.88471	0.455	0.217	1.36076e-18	C04.Chon	FOXO4
1.12427e-22	1.79023	0.459	0.24	2.99809e-18	C04.Chon	C9orf135
1.16803e-22	0.759253	0.849	0.697	3.11479e-18	C04.Chon	GNPTAB
1.30626e-22	0.87207	0.512	0.259	3.48342e-18	C04.Chon	PLEKHB1
1.403e-22	0.717087	0.864	0.673	3.74137e-18	C04.Chon	UBE2D1
1.52877e-22	0.750186	0.801	0.541	4.07676e-18	C04.Chon	ADAMTS3
1.9731e-22	0.838557	0.56	0.3	5.26166e-18	C04.Chon	STEAP1B
3.09335e-22	0.922708	0.627	0.405	8.24905e-18	C04.Chon	IL6R
3.49243e-22	1.02598	0.526	0.292	9.31325e-18	C04.Chon	PID1
4.00085e-22	0.699765	0.287	0.093	1.06691e-17	C04.Chon	RP11-71N10.1
4.4563e-22	0.813066	0.656	0.405	1.18836e-17	C04.Chon	APH1B
4.58558e-22	0.761099	0.718	0.486	1.22284e-17	C04.Chon	PREP
4.68905e-22	1.03723	0.38	0.158	1.25043e-17	C04.Chon	FOXA2
7.09442e-22	0.712995	0.344	0.13	1.89187e-17	C04.Chon	RP11-218E20.3
7.48486e-22	0.764398	0.605	0.327	1.99599e-17	C04.Chon	CHADL
8.40693e-22	0.754411	0.675	0.418	2.24187e-17	C04.Chon	BMPER
1.02796e-21	0.725229	0.88	0.751	2.74127e-17	C04.Chon	PPIF
1.21934e-21	0.737092	0.507	0.257	3.25161e-17	C04.Chon	HIP1R
2.03331e-21	0.786705	0.541	0.29	5.42223e-17	C04.Chon	SP4
3.18383e-21	0.759565	0.696	0.451	8.49032e-17	C04.Chon	TNK2
3.67995e-21	1.48215	0.565	0.348	9.81332e-17	C04.Chon	IL17B
3.74375e-21	0.782466	0.428	0.196	9.98346e-17	C04.Chon	THRB
4.58652e-21	0.730862	0.589	0.329	1.22309e-16	C04.Chon	INADL
6.97789e-21	0.821254	0.801	0.636	1.86079e-16	C04.Chon	RAD23B
7.79463e-21	0.99105	0.486	0.261	2.07859e-16	C04.Chon	ADRBK2
8.61593e-21	0.968505	0.825	0.682	2.29761e-16	C04.Chon	STRN3
1.0221e-20	0.69471	0.833	0.627	2.72565e-16	C04.Chon	SEC23IP
1.56319e-20	0.706486	0.313	0.114	4.16855e-16	C04.Chon	KRT15
2.2866e-20	0.781425	0.608	0.372	6.09767e-16	C04.Chon	STX2
3.04244e-20	0.856044	0.758	0.575	8.11327e-16	C04.Chon	UBE2E1
3.10796e-20	0.827951	0.531	0.292	8.288e-16	C04.Chon	MSX1
4.04813e-20	0.707474	0.522	0.273	1.07951e-15	C04.Chon	MARCH8
4.62488e-20	1.08105	0.256	0.084	1.23332e-15	C04.Chon	ASB10
5.16273e-20	0.874189	0.462	0.233	1.37675e-15	C04.Chon	DDR1
6.43831e-20	0.94724	0.354	0.157	1.71691e-15	C04.Chon	KCNH2
1.09165e-19	0.808177	0.524	0.285	2.91111e-15	C04.Chon	TMEM53
1.09172e-19	0.837176	0.55	0.31	2.91128e-15	C04.Chon	MTURN
1.11269e-19	0.90529	0.6	0.382	2.96722e-15	C04.Chon	OGFRL1
1.27708e-19	0.699234	0.746	0.536	3.40558e-15	C04.Chon	RXRA
1.43328e-19	0.711369	0.778	0.646	3.82212e-15	C04.Chon	ATP5EP2
1.44759e-19	1.88212	0.333	0.145	3.86028e-15	C04.Chon	CTA-392E5.1
1.64715e-19	1.12674	0.502	0.295	4.39244e-15	C04.Chon	PSTPIP2
2.39501e-19	0.756513	0.579	0.34	6.38676e-15	C04.Chon	ARHGAP10
2.74055e-19	0.919984	0.72	0.518	7.30822e-15	C04.Chon	KRT19
6.31415e-19	1.44845	0.545	0.34	1.6838e-14	C04.Chon	SLC38A4
1.06325e-18	0.882483	0.38	0.177	2.83536e-14	C04.Chon	FBXO2
1.25177e-18	1.00053	0.548	0.329	3.33808e-14	C04.Chon	RP11-356J5.12
2.09025e-18	0.744899	0.514	0.287	5.57407e-14	C04.Chon	NELL2
2.52449e-18	0.724595	0.531	0.296	6.73205e-14	C04.Chon	BMPR1B-AS1
2.95377e-18	0.706497	0.639	0.401	7.87681e-14	C04.Chon	MID1
4.86189e-18	0.751281	0.526	0.306	1.29652e-13	C04.Chon	PTPN3
6.90543e-18	0.834378	0.653	0.429	1.84147e-13	C04.Chon	TM7SF2
7.95208e-18	0.700637	0.555	0.323	2.12058e-13	C04.Chon	PRKAB2
1.0534e-17	0.807279	0.349	0.153	2.80911e-13	C04.Chon	AC012358.8
1.45263e-17	0.695798	0.694	0.484	3.87373e-13	C04.Chon	PRKCD
1.6988e-17	0.836004	0.804	0.621	4.5302e-13	C04.Chon	RORA
1.76749e-17	0.717002	0.541	0.325	4.71336e-13	C04.Chon	PCYT2
[truncated: 1,046 more rows]
