# Supplementary material for: Characterization of mesenchymal stem cells in human fetal bone marrow by single-cell transcriptomic and functional analysis
Source: Signal Transduct Target Ther. 2023 Mar 31;8:126. doi: 10.1038/s41392-023-01338-2 (PMC10063684; doi:10.1038/s41392-023-01338-2)
Supplement: Supplementary file 4 — Supplementary Table 3 [file 41392_2023_1338_MOESM4_ESM.xlsx]

## Sheet: MSCs and HCs
Cellular Interactions between MSCs and HCs
source	target	ligand	receptor	prob	pval	interaction_name	interaction_name_2	pathway_name	annotation	evidence
C01.MSC	C01.MSC	PDGFA	PDGFRA	0.000264993	0	PDGFA_PDGFRA	PDGFA - PDGFRA	PDGF	Secreted Signaling	PMID: 15207812
C01.MSC	C01.MSC	PDGFA	PDGFRB	0.000240163	0	PDGFA_PDGFRB	PDGFA - PDGFRB	PDGF	Secreted Signaling	PMID: 15207812
C04.Myeloid	C01.MSC	PDGFB	PDGFRA	3.10211e-05	0	PDGFB_PDGFRA	PDGFB - PDGFRA	PDGF	Secreted Signaling	PMID: 15207812
C04.Myeloid	C01.MSC	PDGFB	PDGFRB	2.81119e-05	0	PDGFB_PDGFRB	PDGFB - PDGFRB	PDGF	Secreted Signaling	PMID: 15207812
C01.MSC	C01.MSC	PDGFC	PDGFRA	0.000155059	0	PDGFC_PDGFRA	PDGFC - PDGFRA	PDGF	Secreted Signaling	PMID: 15207812
C011.Macro	C01.MSC	PDGFC	PDGFRA	0.000140047	0	PDGFC_PDGFRA	PDGFC - PDGFRA	PDGF	Secreted Signaling	PMID: 15207812
C03.Baspphil	C01.MSC	PDGFC	PDGFRA	7.2683e-05	0	PDGFC_PDGFRA	PDGFC - PDGFRA	PDGF	Secreted Signaling	PMID: 15207812
C01.MSC	C011.Macro	IGF2	IGF2R	0.00130486	0	IGF2_IGF2R	IGF2 - IGF2R	IGF	Secreted Signaling	PMID: 14604834
C04.Myeloid	C011.Macro	CCL5	CCR1	0.000870934	0	CCL5_CCR1	CCL5 - CCR1	CCL	Secreted Signaling	KEGG: hsa04060
C05.Neu	C011.Macro	CCL5	CCR1	2.11414e-05	0	CCL5_CCR1	CCL5 - CCR1	CCL	Secreted Signaling	KEGG: hsa04060
C04.Myeloid	C06.Mono	CCL5	CCR1	0.000121217	0	CCL5_CCR1	CCL5 - CCR1	CCL	Secreted Signaling	KEGG: hsa04060
C05.Neu	C06.Mono	CCL5	CCR1	2.94031e-06	0	CCL5_CCR1	CCL5 - CCR1	CCL	Secreted Signaling	KEGG: hsa04060
C011.Macro	C011.Macro	CCL3	CCR1	0.0050411	0	CCL3_CCR1	CCL3 - CCR1	CCL	Secreted Signaling	KEGG: hsa04060
C03.Baspphil	C011.Macro	CCL3	CCR1	0.000187067	0	CCL3_CCR1	CCL3 - CCR1	CCL	Secreted Signaling	KEGG: hsa04060
C04.Myeloid	C011.Macro	CCL3	CCR1	0.000286478	0	CCL3_CCR1	CCL3 - CCR1	CCL	Secreted Signaling	KEGG: hsa04060
C05.Neu	C011.Macro	CCL3	CCR1	0.000822204	0	CCL3_CCR1	CCL3 - CCR1	CCL	Secreted Signaling	KEGG: hsa04060
C06.Mono	C011.Macro	CCL3	CCR1	0.00262099	0	CCL3_CCR1	CCL3 - CCR1	CCL	Secreted Signaling	KEGG: hsa04060
C07.NK	C011.Macro	CCL3	CCR1	6.49404e-05	0	CCL3_CCR1	CCL3 - CCR1	CCL	Secreted Signaling	KEGG: hsa04060
C08.Bcell1	C011.Macro	CCL3	CCR1	0.000115642	0	CCL3_CCR1	CCL3 - CCR1	CCL	Secreted Signaling	KEGG: hsa04060
C10.Bcell3	C011.Macro	CCL3	CCR1	0.000309908	0	CCL3_CCR1	CCL3 - CCR1	CCL	Secreted Signaling	KEGG: hsa04060
C011.Macro	C06.Mono	CCL3	CCR1	0.000704151	0	CCL3_CCR1	CCL3 - CCR1	CCL	Secreted Signaling	KEGG: hsa04060
C03.Baspphil	C06.Mono	CCL3	CCR1	2.60207e-05	0	CCL3_CCR1	CCL3 - CCR1	CCL	Secreted Signaling	KEGG: hsa04060
C04.Myeloid	C06.Mono	CCL3	CCR1	3.9852e-05	0	CCL3_CCR1	CCL3 - CCR1	CCL	Secreted Signaling	KEGG: hsa04060
C05.Neu	C06.Mono	CCL3	CCR1	0.00011443	0	CCL3_CCR1	CCL3 - CCR1	CCL	Secreted Signaling	KEGG: hsa04060
C06.Mono	C06.Mono	CCL3	CCR1	0.00036534	0	CCL3_CCR1	CCL3 - CCR1	CCL	Secreted Signaling	KEGG: hsa04060
C07.NK	C06.Mono	CCL3	CCR1	9.03214e-06	0	CCL3_CCR1	CCL3 - CCR1	CCL	Secreted Signaling	KEGG: hsa04060
C08.Bcell1	C06.Mono	CCL3	CCR1	1.60846e-05	0	CCL3_CCR1	CCL3 - CCR1	CCL	Secreted Signaling	KEGG: hsa04060
C10.Bcell3	C06.Mono	CCL3	CCR1	4.31122e-05	0	CCL3_CCR1	CCL3 - CCR1	CCL	Secreted Signaling	KEGG: hsa04060
C011.Macro	C011.Macro	CCL3L3	CCR1	0.00147203	0	CCL3L3_CCR1	CCL3L3 - CCR1	CCL	Secreted Signaling	KEGG: hsa04060
C05.Neu	C011.Macro	CCL3L3	CCR1	2.65413e-05	0	CCL3L3_CCR1	CCL3L3 - CCR1	CCL	Secreted Signaling	KEGG: hsa04060
C06.Mono	C011.Macro	CCL3L3	CCR1	0.0017293	0	CCL3L3_CCR1	CCL3L3 - CCR1	CCL	Secreted Signaling	KEGG: hsa04060
C011.Macro	C06.Mono	CCL3L3	CCR1	0.000204983	0	CCL3L3_CCR1	CCL3L3 - CCR1	CCL	Secreted Signaling	KEGG: hsa04060
C05.Neu	C06.Mono	CCL3L3	CCR1	3.69134e-06	0	CCL3L3_CCR1	CCL3L3 - CCR1	CCL	Secreted Signaling	KEGG: hsa04060
C06.Mono	C06.Mono	CCL3L3	CCR1	0.000240862	0	CCL3L3_CCR1	CCL3L3 - CCR1	CCL	Secreted Signaling	KEGG: hsa04060
C011.Macro	C011.Macro	CCL14	CCR1	0.00113629	0	CCL14_CCR1	CCL14 - CCR1	CCL	Secreted Signaling	KEGG: hsa04060
C011.Macro	C06.Mono	CCL14	CCR1	0.000158185	0	CCL14_CCR1	CCL14 - CCR1	CCL	Secreted Signaling	KEGG: hsa04060
C011.Macro	C06.Mono	CCL2	CCR2	7.61091e-05	0	CCL2_CCR2	CCL2 - CCR2	CCL	Secreted Signaling	KEGG: hsa04060
C011.Macro	C10.Bcell3	CCL2	CCR2	0.000263521	0	CCL2_CCR2	CCL2 - CCR2	CCL	Secreted Signaling	KEGG: hsa04060
C011.Macro	C01.Ery_P	CCL2	ACKR1	5.42069e-05	0	CCL2_ACKR1	CCL2 - ACKR1	CCL	Secreted Signaling	PMID: 26740381
C011.Macro	C011.Macro	CCL2	ACKR1	0.000103599	0	CCL2_ACKR1	CCL2 - ACKR1	CCL	Secreted Signaling	PMID: 26740381
C04.Myeloid	C01.Ery_P	CCL5	ACKR1	0.000141191	0	CCL5_ACKR1	CCL5 - ACKR1	CCL	Secreted Signaling	PMID: 26740381
C05.Neu	C01.Ery_P	CCL5	ACKR1	3.42489e-06	0	CCL5_ACKR1	CCL5 - ACKR1	CCL	Secreted Signaling	PMID: 26740381
C04.Myeloid	C011.Macro	CCL5	ACKR1	0.000269819	0	CCL5_ACKR1	CCL5 - ACKR1	CCL	Secreted Signaling	PMID: 26740381
C05.Neu	C011.Macro	CCL5	ACKR1	6.54584e-06	0	CCL5_ACKR1	CCL5 - ACKR1	CCL	Secreted Signaling	PMID: 26740381
C011.Macro	C01.Ery_P	CCL14	ACKR1	0.00018425	0	CCL14_ACKR1	CCL14 - ACKR1	CCL	Secreted Signaling	PMID: 26740381
C011.Macro	C011.Macro	CCL14	ACKR1	0.000352091	0	CCL14_ACKR1	CCL14 - ACKR1	CCL	Secreted Signaling	PMID: 26740381
C011.Macro	C01.Ery_P	CXCL1	ACKR1	1.77842e-05	0	CXCL1_ACKR1	CXCL1 - ACKR1	CXCL	Secreted Signaling	PMID: 26740381
C011.Macro	C011.Macro	CXCL1	ACKR1	3.39897e-05	0	CXCL1_ACKR1	CXCL1 - ACKR1	CXCL	Secreted Signaling	PMID: 26740381
C011.Macro	C01.Ery_P	CXCL2	ACKR1	2.17005e-05	0	CXCL2_ACKR1	CXCL2 - ACKR1	CXCL	Secreted Signaling	PMID: 26740381
C03.Baspphil	C01.Ery_P	CXCL2	ACKR1	0.000199537	0	CXCL2_ACKR1	CXCL2 - ACKR1	CXCL	Secreted Signaling	PMID: 26740381
C04.Myeloid	C01.Ery_P	CXCL2	ACKR1	0.000666695	0	CXCL2_ACKR1	CXCL2 - ACKR1	CXCL	Secreted Signaling	PMID: 26740381
C07.NK	C01.Ery_P	CXCL2	ACKR1	5.88535e-05	0	CXCL2_ACKR1	CXCL2 - ACKR1	CXCL	Secreted Signaling	PMID: 26740381
C011.Macro	C011.Macro	CXCL2	ACKR1	4.14746e-05	0	CXCL2_ACKR1	CXCL2 - ACKR1	CXCL	Secreted Signaling	PMID: 26740381
C03.Baspphil	C011.Macro	CXCL2	ACKR1	0.000381299	0	CXCL2_ACKR1	CXCL2 - ACKR1	CXCL	Secreted Signaling	PMID: 26740381
C04.Myeloid	C011.Macro	CXCL2	ACKR1	0.00127346	0	CXCL2_ACKR1	CXCL2 - ACKR1	CXCL	Secreted Signaling	PMID: 26740381
C07.NK	C011.Macro	CXCL2	ACKR1	0.000112479	0	CXCL2_ACKR1	CXCL2 - ACKR1	CXCL	Secreted Signaling	PMID: 26740381
C011.Macro	C01.Ery_P	CXCL3	ACKR1	3.26781e-05	0	CXCL3_ACKR1	CXCL3 - ACKR1	CXCL	Secreted Signaling	PMID: 26740381
C03.Baspphil	C01.Ery_P	CXCL3	ACKR1	0.000143956	0	CXCL3_ACKR1	CXCL3 - ACKR1	CXCL	Secreted Signaling	PMID: 26740381
C04.Myeloid	C01.Ery_P	CXCL3	ACKR1	0.000914873	0	CXCL3_ACKR1	CXCL3 - ACKR1	CXCL	Secreted Signaling	PMID: 26740381
C011.Macro	C011.Macro	CXCL3	ACKR1	6.24546e-05	0	CXCL3_ACKR1	CXCL3 - ACKR1	CXCL	Secreted Signaling	PMID: 26740381
C03.Baspphil	C011.Macro	CXCL3	ACKR1	0.000275102	0	CXCL3_ACKR1	CXCL3 - ACKR1	CXCL	Secreted Signaling	PMID: 26740381
C04.Myeloid	C011.Macro	CXCL3	ACKR1	0.00174711	0	CXCL3_ACKR1	CXCL3 - ACKR1	CXCL	Secreted Signaling	PMID: 26740381
C011.Macro	C01.Ery_P	CXCL8	ACKR1	0.000158078	0	CXCL8_ACKR1	CXCL8 - ACKR1	CXCL	Secreted Signaling	PMID: 26740381
C03.Baspphil	C01.Ery_P	CXCL8	ACKR1	0.000469906	0	CXCL8_ACKR1	CXCL8 - ACKR1	CXCL	Secreted Signaling	PMID: 26740381
C04.Myeloid	C01.Ery_P	CXCL8	ACKR1	9.67804e-05	0	CXCL8_ACKR1	CXCL8 - ACKR1	CXCL	Secreted Signaling	PMID: 26740381
C05.Neu	C01.Ery_P	CXCL8	ACKR1	8.49279e-05	0	CXCL8_ACKR1	CXCL8 - ACKR1	CXCL	Secreted Signaling	PMID: 26740381
C06.Mono	C01.Ery_P	CXCL8	ACKR1	0.000192933	0	CXCL8_ACKR1	CXCL8 - ACKR1	CXCL	Secreted Signaling	PMID: 26740381
C011.Macro	C011.Macro	CXCL8	ACKR1	0.000302085	0	CXCL8_ACKR1	CXCL8 - ACKR1	CXCL	Secreted Signaling	PMID: 26740381
C03.Baspphil	C011.Macro	CXCL8	ACKR1	0.00089773	0	CXCL8_ACKR1	CXCL8 - ACKR1	CXCL	Secreted Signaling	PMID: 26740381
C04.Myeloid	C011.Macro	CXCL8	ACKR1	0.000184957	0	CXCL8_ACKR1	CXCL8 - ACKR1	CXCL	Secreted Signaling	PMID: 26740381
C05.Neu	C011.Macro	CXCL8	ACKR1	0.000162307	0	CXCL8_ACKR1	CXCL8 - ACKR1	CXCL	Secreted Signaling	PMID: 26740381
C06.Mono	C011.Macro	CXCL8	ACKR1	0.000368681	0	CXCL8_ACKR1	CXCL8 - ACKR1	CXCL	Secreted Signaling	PMID: 26740381
C04.Myeloid	C10.Bcell3	PF4V1	CXCR3	0.00562251	0	PF4V1_CXCR3	PF4V1 - CXCR3	CXCL	Secreted Signaling	KEGG: hsa04060
C01.Ery_P	C10.Bcell3	PF4	CXCR3	0.000268947	0	PF4_CXCR3	PF4 - CXCR3	CXCL	Secreted Signaling	KEGG: hsa04060
C011.Macro	C10.Bcell3	PF4	CXCR3	0.00562413	0	PF4_CXCR3	PF4 - CXCR3	CXCL	Secreted Signaling	KEGG: hsa04060
C02.Ery	C10.Bcell3	PF4	CXCR3	0.00327032	0	PF4_CXCR3	PF4 - CXCR3	CXCL	Secreted Signaling	KEGG: hsa04060
C03.Baspphil	C10.Bcell3	PF4	CXCR3	0.00129391	0	PF4_CXCR3	PF4 - CXCR3	CXCL	Secreted Signaling	KEGG: hsa04060
C04.Myeloid	C10.Bcell3	PF4	CXCR3	0.0398883	0	PF4_CXCR3	PF4 - CXCR3	CXCL	Secreted Signaling	KEGG: hsa04060
C05.Neu	C10.Bcell3	PF4	CXCR3	0.00149429	0	PF4_CXCR3	PF4 - CXCR3	CXCL	Secreted Signaling	KEGG: hsa04060
C06.Mono	C10.Bcell3	PF4	CXCR3	0.00266697	0	PF4_CXCR3	PF4 - CXCR3	CXCL	Secreted Signaling	KEGG: hsa04060
C07.NK	C10.Bcell3	PF4	CXCR3	0.00204073	0	PF4_CXCR3	PF4 - CXCR3	CXCL	Secreted Signaling	KEGG: hsa04060
C08.Bcell1	C10.Bcell3	PF4	CXCR3	0.00185269	0	PF4_CXCR3	PF4 - CXCR3	CXCL	Secreted Signaling	KEGG: hsa04060
C09.Bcell2	C10.Bcell3	PF4	CXCR3	0.00434284	0	PF4_CXCR3	PF4 - CXCR3	CXCL	Secreted Signaling	KEGG: hsa04060
C10.Bcell3	C10.Bcell3	PF4	CXCR3	0.00476881	0	PF4_CXCR3	PF4 - CXCR3	CXCL	Secreted Signaling	KEGG: hsa04060
C01.MSC	C01.Ery_P	CXCL12	CXCR4	0.000427559	0	CXCL12_CXCR4	CXCL12 - CXCR4	CXCL	Secreted Signaling	KEGG: hsa04060
C01.MSC	C011.Macro	CXCL12	CXCR4	0.00592505	0	CXCL12_CXCR4	CXCL12 - CXCR4	CXCL	Secreted Signaling	KEGG: hsa04060
C011.Macro	C011.Macro	CXCL12	CXCR4	0.00848545	0	CXCL12_CXCR4	CXCL12 - CXCR4	CXCL	Secreted Signaling	KEGG: hsa04060
C01.MSC	C02.Ery	CXCL12	CXCR4	0.000520617	0	CXCL12_CXCR4	CXCL12 - CXCR4	CXCL	Secreted Signaling	KEGG: hsa04060
C01.MSC	C03.Baspphil	CXCL12	CXCR4	0.00313212	0	CXCL12_CXCR4	CXCL12 - CXCR4	CXCL	Secreted Signaling	KEGG: hsa04060
C011.Macro	C03.Baspphil	CXCL12	CXCR4	0.00449107	0	CXCL12_CXCR4	CXCL12 - CXCR4	CXCL	Secreted Signaling	KEGG: hsa04060
C01.MSC	C04.Myeloid	CXCL12	CXCR4	0.00366089	0	CXCL12_CXCR4	CXCL12 - CXCR4	CXCL	Secreted Signaling	KEGG: hsa04060
C011.Macro	C04.Myeloid	CXCL12	CXCR4	0.00524804	0	CXCL12_CXCR4	CXCL12 - CXCR4	CXCL	Secreted Signaling	KEGG: hsa04060
C01.MSC	C05.Neu	CXCL12	CXCR4	0.00508964	0	CXCL12_CXCR4	CXCL12 - CXCR4	CXCL	Secreted Signaling	KEGG: hsa04060
C011.Macro	C05.Neu	CXCL12	CXCR4	0.00729169	0	CXCL12_CXCR4	CXCL12 - CXCR4	CXCL	Secreted Signaling	KEGG: hsa04060
C01.MSC	C06.Mono	CXCL12	CXCR4	0.0105702	0	CXCL12_CXCR4	CXCL12 - CXCR4	CXCL	Secreted Signaling	KEGG: hsa04060
C011.Macro	C06.Mono	CXCL12	CXCR4	0.0151074	0	CXCL12_CXCR4	CXCL12 - CXCR4	CXCL	Secreted Signaling	KEGG: hsa04060
C01.MSC	C07.NK	CXCL12	CXCR4	0.00444894	0	CXCL12_CXCR4	CXCL12 - CXCR4	CXCL	Secreted Signaling	KEGG: hsa04060
C011.Macro	C07.NK	CXCL12	CXCR4	0.00637555	0	CXCL12_CXCR4	CXCL12 - CXCR4	CXCL	Secreted Signaling	KEGG: hsa04060
C01.MSC	C08.Bcell1	CXCL12	CXCR4	0.02117	0	CXCL12_CXCR4	CXCL12 - CXCR4	CXCL	Secreted Signaling	KEGG: hsa04060
C011.Macro	C08.Bcell1	CXCL12	CXCR4	0.0301186	0	CXCL12_CXCR4	CXCL12 - CXCR4	CXCL	Secreted Signaling	KEGG: hsa04060
C01.MSC	C09.Bcell2	CXCL12	CXCR4	0.0173767	0	CXCL12_CXCR4	CXCL12 - CXCR4	CXCL	Secreted Signaling	KEGG: hsa04060
C011.Macro	C09.Bcell2	CXCL12	CXCR4	0.0247624	0	CXCL12_CXCR4	CXCL12 - CXCR4	CXCL	Secreted Signaling	KEGG: hsa04060
C01.MSC	C10.Bcell3	CXCL12	CXCR4	0.0129348	0	CXCL12_CXCR4	CXCL12 - CXCR4	CXCL	Secreted Signaling	KEGG: hsa04060
C011.Macro	C10.Bcell3	CXCL12	CXCR4	0.0184681	0	CXCL12_CXCR4	CXCL12 - CXCR4	CXCL	Secreted Signaling	KEGG: hsa04060
C01.MSC	C011.Macro	MIF	CD74_CXCR4	0.101188	0	MIF_CD74_CXCR4	MIF - (CD74+CXCR4)	MIF	Secreted Signaling	PMID: 29637711; PMID: 24760155
C03.Baspphil	C011.Macro	MIF	CD74_CXCR4	0.109262	0	MIF_CD74_CXCR4	MIF - (CD74+CXCR4)	MIF	Secreted Signaling	PMID: 29637711; PMID: 24760155
C04.Myeloid	C011.Macro	MIF	CD74_CXCR4	0.102022	0	MIF_CD74_CXCR4	MIF - (CD74+CXCR4)	MIF	Secreted Signaling	PMID: 29637711; PMID: 24760155
C05.Neu	C011.Macro	MIF	CD74_CXCR4	0.112583	0	MIF_CD74_CXCR4	MIF - (CD74+CXCR4)	MIF	Secreted Signaling	PMID: 29637711; PMID: 24760155
C06.Mono	C011.Macro	MIF	CD74_CXCR4	0.0845745	0.02	MIF_CD74_CXCR4	MIF - (CD74+CXCR4)	MIF	Secreted Signaling	PMID: 29637711; PMID: 24760155
C07.NK	C011.Macro	MIF	CD74_CXCR4	0.0981266	0	MIF_CD74_CXCR4	MIF - (CD74+CXCR4)	MIF	Secreted Signaling	PMID: 29637711; PMID: 24760155
C08.Bcell1	C011.Macro	MIF	CD74_CXCR4	0.0846357	0.02	MIF_CD74_CXCR4	MIF - (CD74+CXCR4)	MIF	Secreted Signaling	PMID: 29637711; PMID: 24760155
C09.Bcell2	C011.Macro	MIF	CD74_CXCR4	0.0844737	0.02	MIF_CD74_CXCR4	MIF - (CD74+CXCR4)	MIF	Secreted Signaling	PMID: 29637711; PMID: 24760155
C01.MSC	C05.Neu	MIF	CD74_CXCR4	0.0748567	0	MIF_CD74_CXCR4	MIF - (CD74+CXCR4)	MIF	Secreted Signaling	PMID: 29637711; PMID: 24760155
C03.Baspphil	C05.Neu	MIF	CD74_CXCR4	0.0810189	0	MIF_CD74_CXCR4	MIF - (CD74+CXCR4)	MIF	Secreted Signaling	PMID: 29637711; PMID: 24760155
C04.Myeloid	C05.Neu	MIF	CD74_CXCR4	0.075492	0	MIF_CD74_CXCR4	MIF - (CD74+CXCR4)	MIF	Secreted Signaling	PMID: 29637711; PMID: 24760155
C05.Neu	C05.Neu	MIF	CD74_CXCR4	0.0835623	0	MIF_CD74_CXCR4	MIF - (CD74+CXCR4)	MIF	Secreted Signaling	PMID: 29637711; PMID: 24760155
C07.NK	C05.Neu	MIF	CD74_CXCR4	0.0725279	0	MIF_CD74_CXCR4	MIF - (CD74+CXCR4)	MIF	Secreted Signaling	PMID: 29637711; PMID: 24760155
C01.Ery_P	C06.Mono	MIF	CD74_CXCR4	0.0703502	0	MIF_CD74_CXCR4	MIF - (CD74+CXCR4)	MIF	Secreted Signaling	PMID: 29637711; PMID: 24760155
C01.MSC	C06.Mono	MIF	CD74_CXCR4	0.121484	0	MIF_CD74_CXCR4	MIF - (CD74+CXCR4)	MIF	Secreted Signaling	PMID: 29637711; PMID: 24760155
C011.Macro	C06.Mono	MIF	CD74_CXCR4	0.102062	0	MIF_CD74_CXCR4	MIF - (CD74+CXCR4)	MIF	Secreted Signaling	PMID: 29637711; PMID: 24760155
C03.Baspphil	C06.Mono	MIF	CD74_CXCR4	0.130941	0	MIF_CD74_CXCR4	MIF - (CD74+CXCR4)	MIF	Secreted Signaling	PMID: 29637711; PMID: 24760155
C04.Myeloid	C06.Mono	MIF	CD74_CXCR4	0.122462	0	MIF_CD74_CXCR4	MIF - (CD74+CXCR4)	MIF	Secreted Signaling	PMID: 29637711; PMID: 24760155
C05.Neu	C06.Mono	MIF	CD74_CXCR4	0.134822	0	MIF_CD74_CXCR4	MIF - (CD74+CXCR4)	MIF	Secreted Signaling	PMID: 29637711; PMID: 24760155
C06.Mono	C06.Mono	MIF	CD74_CXCR4	0.101916	0	MIF_CD74_CXCR4	MIF - (CD74+CXCR4)	MIF	Secreted Signaling	PMID: 29637711; PMID: 24760155
C07.NK	C06.Mono	MIF	CD74_CXCR4	0.117889	0	MIF_CD74_CXCR4	MIF - (CD74+CXCR4)	MIF	Secreted Signaling	PMID: 29637711; PMID: 24760155
C08.Bcell1	C06.Mono	MIF	CD74_CXCR4	0.101988	0	MIF_CD74_CXCR4	MIF - (CD74+CXCR4)	MIF	Secreted Signaling	PMID: 29637711; PMID: 24760155
C09.Bcell2	C06.Mono	MIF	CD74_CXCR4	0.101797	0	MIF_CD74_CXCR4	MIF - (CD74+CXCR4)	MIF	Secreted Signaling	PMID: 29637711; PMID: 24760155
C10.Bcell3	C06.Mono	MIF	CD74_CXCR4	0.0879285	0	MIF_CD74_CXCR4	MIF - (CD74+CXCR4)	MIF	Secreted Signaling	PMID: 29637711; PMID: 24760155
C01.MSC	C07.NK	MIF	CD74_CXCR4	0.0825652	0.02	MIF_CD74_CXCR4	MIF - (CD74+CXCR4)	MIF	Secreted Signaling	PMID: 29637711; PMID: 24760155
C03.Baspphil	C07.NK	MIF	CD74_CXCR4	0.0893008	0	MIF_CD74_CXCR4	MIF - (CD74+CXCR4)	MIF	Secreted Signaling	PMID: 29637711; PMID: 24760155
C04.Myeloid	C07.NK	MIF	CD74_CXCR4	0.0832601	0.03	MIF_CD74_CXCR4	MIF - (CD74+CXCR4)	MIF	Secreted Signaling	PMID: 29637711; PMID: 24760155
C05.Neu	C07.NK	MIF	CD74_CXCR4	0.0920781	0	MIF_CD74_CXCR4	MIF - (CD74+CXCR4)	MIF	Secreted Signaling	PMID: 29637711; PMID: 24760155
C07.NK	C07.NK	MIF	CD74_CXCR4	0.0800174	0.04	MIF_CD74_CXCR4	MIF - (CD74+CXCR4)	MIF	Secreted Signaling	PMID: 29637711; PMID: 24760155
C01.Ery_P	C08.Bcell1	MIF	CD74_CXCR4	0.110555	0	MIF_CD74_CXCR4	MIF - (CD74+CXCR4)	MIF	Secreted Signaling	PMID: 29637711; PMID: 24760155
C01.MSC	C08.Bcell1	MIF	CD74_CXCR4	0.185093	0	MIF_CD74_CXCR4	MIF - (CD74+CXCR4)	MIF	Secreted Signaling	PMID: 29637711; PMID: 24760155
C011.Macro	C08.Bcell1	MIF	CD74_CXCR4	0.157324	0	MIF_CD74_CXCR4	MIF - (CD74+CXCR4)	MIF	Secreted Signaling	PMID: 29637711; PMID: 24760155
C03.Baspphil	C08.Bcell1	MIF	CD74_CXCR4	0.198384	0	MIF_CD74_CXCR4	MIF - (CD74+CXCR4)	MIF	Secreted Signaling	PMID: 29637711; PMID: 24760155
C04.Myeloid	C08.Bcell1	MIF	CD74_CXCR4	0.186476	0	MIF_CD74_CXCR4	MIF - (CD74+CXCR4)	MIF	Secreted Signaling	PMID: 29637711; PMID: 24760155
C05.Neu	C08.Bcell1	MIF	CD74_CXCR4	0.203795	0	MIF_CD74_CXCR4	MIF - (CD74+CXCR4)	MIF	Secreted Signaling	PMID: 29637711; PMID: 24760155
C06.Mono	C08.Bcell1	MIF	CD74_CXCR4	0.157112	0	MIF_CD74_CXCR4	MIF - (CD74+CXCR4)	MIF	Secreted Signaling	PMID: 29637711; PMID: 24760155
C07.NK	C08.Bcell1	MIF	CD74_CXCR4	0.180002	0	MIF_CD74_CXCR4	MIF - (CD74+CXCR4)	MIF	Secreted Signaling	PMID: 29637711; PMID: 24760155
C08.Bcell1	C08.Bcell1	MIF	CD74_CXCR4	0.157217	0	MIF_CD74_CXCR4	MIF - (CD74+CXCR4)	MIF	Secreted Signaling	PMID: 29637711; PMID: 24760155
C09.Bcell2	C08.Bcell1	MIF	CD74_CXCR4	0.15694	0	MIF_CD74_CXCR4	MIF - (CD74+CXCR4)	MIF	Secreted Signaling	PMID: 29637711; PMID: 24760155
C10.Bcell3	C08.Bcell1	MIF	CD74_CXCR4	0.136702	0	MIF_CD74_CXCR4	MIF - (CD74+CXCR4)	MIF	Secreted Signaling	PMID: 29637711; PMID: 24760155
C01.Ery_P	C09.Bcell2	MIF	CD74_CXCR4	0.100163	0	MIF_CD74_CXCR4	MIF - (CD74+CXCR4)	MIF	Secreted Signaling	PMID: 29637711; PMID: 24760155
C01.MSC	C09.Bcell2	MIF	CD74_CXCR4	0.169026	0	MIF_CD74_CXCR4	MIF - (CD74+CXCR4)	MIF	Secreted Signaling	PMID: 29637711; PMID: 24760155
C011.Macro	C09.Bcell2	MIF	CD74_CXCR4	0.143243	0	MIF_CD74_CXCR4	MIF - (CD74+CXCR4)	MIF	Secreted Signaling	PMID: 29637711; PMID: 24760155
C03.Baspphil	C09.Bcell2	MIF	CD74_CXCR4	0.18142	0	MIF_CD74_CXCR4	MIF - (CD74+CXCR4)	MIF	Secreted Signaling	PMID: 29637711; PMID: 24760155
C04.Myeloid	C09.Bcell2	MIF	CD74_CXCR4	0.170313	0	MIF_CD74_CXCR4	MIF - (CD74+CXCR4)	MIF	Secreted Signaling	PMID: 29637711; PMID: 24760155
C05.Neu	C09.Bcell2	MIF	CD74_CXCR4	0.186476	0	MIF_CD74_CXCR4	MIF - (CD74+CXCR4)	MIF	Secreted Signaling	PMID: 29637711; PMID: 24760155
C06.Mono	C09.Bcell2	MIF	CD74_CXCR4	0.143047	0	MIF_CD74_CXCR4	MIF - (CD74+CXCR4)	MIF	Secreted Signaling	PMID: 29637711; PMID: 24760155
C07.NK	C09.Bcell2	MIF	CD74_CXCR4	0.164288	0	MIF_CD74_CXCR4	MIF - (CD74+CXCR4)	MIF	Secreted Signaling	PMID: 29637711; PMID: 24760155
C08.Bcell1	C09.Bcell2	MIF	CD74_CXCR4	0.143144	0	MIF_CD74_CXCR4	MIF - (CD74+CXCR4)	MIF	Secreted Signaling	PMID: 29637711; PMID: 24760155
C09.Bcell2	C09.Bcell2	MIF	CD74_CXCR4	0.142888	0	MIF_CD74_CXCR4	MIF - (CD74+CXCR4)	MIF	Secreted Signaling	PMID: 29637711; PMID: 24760155
C10.Bcell3	C09.Bcell2	MIF	CD74_CXCR4	0.124195	0	MIF_CD74_CXCR4	MIF - (CD74+CXCR4)	MIF	Secreted Signaling	PMID: 29637711; PMID: 24760155
C01.Ery_P	C10.Bcell3	MIF	CD74_CXCR4	0.0942032	0.03	MIF_CD74_CXCR4	MIF - (CD74+CXCR4)	MIF	Secreted Signaling	PMID: 29637711; PMID: 24760155
C01.MSC	C10.Bcell3	MIF	CD74_CXCR4	0.159696	0	MIF_CD74_CXCR4	MIF - (CD74+CXCR4)	MIF	Secreted Signaling	PMID: 29637711; PMID: 24760155
C011.Macro	C10.Bcell3	MIF	CD74_CXCR4	0.135105	0	MIF_CD74_CXCR4	MIF - (CD74+CXCR4)	MIF	Secreted Signaling	PMID: 29637711; PMID: 24760155
C03.Baspphil	C10.Bcell3	MIF	CD74_CXCR4	0.171547	0	MIF_CD74_CXCR4	MIF - (CD74+CXCR4)	MIF	Secreted Signaling	PMID: 29637711; PMID: 24760155
C04.Myeloid	C10.Bcell3	MIF	CD74_CXCR4	0.160926	0	MIF_CD74_CXCR4	MIF - (CD74+CXCR4)	MIF	Secreted Signaling	PMID: 29637711; PMID: 24760155
C05.Neu	C10.Bcell3	MIF	CD74_CXCR4	0.176387	0	MIF_CD74_CXCR4	MIF - (CD74+CXCR4)	MIF	Secreted Signaling	PMID: 29637711; PMID: 24760155
C06.Mono	C10.Bcell3	MIF	CD74_CXCR4	0.134918	0	MIF_CD74_CXCR4	MIF - (CD74+CXCR4)	MIF	Secreted Signaling	PMID: 29637711; PMID: 24760155
C07.NK	C10.Bcell3	MIF	CD74_CXCR4	0.15517	0	MIF_CD74_CXCR4	MIF - (CD74+CXCR4)	MIF	Secreted Signaling	PMID: 29637711; PMID: 24760155
C08.Bcell1	C10.Bcell3	MIF	CD74_CXCR4	0.135011	0	MIF_CD74_CXCR4	MIF - (CD74+CXCR4)	MIF	Secreted Signaling	PMID: 29637711; PMID: 24760155
C09.Bcell2	C10.Bcell3	MIF	CD74_CXCR4	0.134767	0	MIF_CD74_CXCR4	MIF - (CD74+CXCR4)	MIF	Secreted Signaling	PMID: 29637711; PMID: 24760155
C10.Bcell3	C10.Bcell3	MIF	CD74_CXCR4	0.116992	0	MIF_CD74_CXCR4	MIF - (CD74+CXCR4)	MIF	Secreted Signaling	PMID: 29637711; PMID: 24760155
C01.MSC	C011.Macro	MIF	CD74_CD44	0.0782338	0	MIF_CD74_CD44	MIF - (CD74+CD44)	MIF	Secreted Signaling	PMID: 29637711; PMID: 26175090
C011.Macro	C011.Macro	MIF	CD74_CD44	0.0652134	0	MIF_CD74_CD44	MIF - (CD74+CD44)	MIF	Secreted Signaling	PMID: 29637711; PMID: 26175090
C03.Baspphil	C011.Macro	MIF	CD74_CD44	0.0846486	0	MIF_CD74_CD44	MIF - (CD74+CD44)	MIF	Secreted Signaling	PMID: 29637711; PMID: 26175090
C04.Myeloid	C011.Macro	MIF	CD74_CD44	0.0788954	0	MIF_CD74_CD44	MIF - (CD74+CD44)	MIF	Secreted Signaling	PMID: 29637711; PMID: 26175090
C05.Neu	C011.Macro	MIF	CD74_CD44	0.0872951	0	MIF_CD74_CD44	MIF - (CD74+CD44)	MIF	Secreted Signaling	PMID: 29637711; PMID: 26175090
C06.Mono	C011.Macro	MIF	CD74_CD44	0.0651162	0	MIF_CD74_CD44	MIF - (CD74+CD44)	MIF	Secreted Signaling	PMID: 29637711; PMID: 26175090
C07.NK	C011.Macro	MIF	CD74_CD44	0.0758086	0	MIF_CD74_CD44	MIF - (CD74+CD44)	MIF	Secreted Signaling	PMID: 29637711; PMID: 26175090
C08.Bcell1	C011.Macro	MIF	CD74_CD44	0.0651643	0	MIF_CD74_CD44	MIF - (CD74+CD44)	MIF	Secreted Signaling	PMID: 29637711; PMID: 26175090
C09.Bcell2	C011.Macro	MIF	CD74_CD44	0.065037	0	MIF_CD74_CD44	MIF - (CD74+CD44)	MIF	Secreted Signaling	PMID: 29637711; PMID: 26175090
C10.Bcell3	C011.Macro	MIF	CD74_CD44	0.0558651	0.04	MIF_CD74_CD44	MIF - (CD74+CD44)	MIF	Secreted Signaling	PMID: 29637711; PMID: 26175090
C01.MSC	C03.Baspphil	MIF	CD74_CD44	0.0492988	0.01	MIF_CD74_CD44	MIF - (CD74+CD44)	MIF	Secreted Signaling	PMID: 29637711; PMID: 26175090
C03.Baspphil	C03.Baspphil	MIF	CD74_CD44	0.0534787	0	MIF_CD74_CD44	MIF - (CD74+CD44)	MIF	Secreted Signaling	PMID: 29637711; PMID: 26175090
C04.Myeloid	C03.Baspphil	MIF	CD74_CD44	0.0497289	0.02	MIF_CD74_CD44	MIF - (CD74+CD44)	MIF	Secreted Signaling	PMID: 29637711; PMID: 26175090
C05.Neu	C03.Baspphil	MIF	CD74_CD44	0.0552095	0	MIF_CD74_CD44	MIF - (CD74+CD44)	MIF	Secreted Signaling	PMID: 29637711; PMID: 26175090
C07.NK	C03.Baspphil	MIF	CD74_CD44	0.0477241	0.03	MIF_CD74_CD44	MIF - (CD74+CD44)	MIF	Secreted Signaling	PMID: 29637711; PMID: 26175090
C01.Ery_P	C05.Neu	MIF	CD74_CD44	0.0468373	0	MIF_CD74_CD44	MIF - (CD74+CD44)	MIF	Secreted Signaling	PMID: 29637711; PMID: 26175090
C01.MSC	C05.Neu	MIF	CD74_CD44	0.0823952	0	MIF_CD74_CD44	MIF - (CD74+CD44)	MIF	Secreted Signaling	PMID: 29637711; PMID: 26175090
C011.Macro	C05.Neu	MIF	CD74_CD44	0.0687339	0	MIF_CD74_CD44	MIF - (CD74+CD44)	MIF	Secreted Signaling	PMID: 29637711; PMID: 26175090
C03.Baspphil	C05.Neu	MIF	CD74_CD44	0.0891183	0	MIF_CD74_CD44	MIF - (CD74+CD44)	MIF	Secreted Signaling	PMID: 29637711; PMID: 26175090
C04.Myeloid	C05.Neu	MIF	CD74_CD44	0.0830888	0	MIF_CD74_CD44	MIF - (CD74+CD44)	MIF	Secreted Signaling	PMID: 29637711; PMID: 26175090
C05.Neu	C05.Neu	MIF	CD74_CD44	0.0918905	0	MIF_CD74_CD44	MIF - (CD74+CD44)	MIF	Secreted Signaling	PMID: 29637711; PMID: 26175090
C06.Mono	C05.Neu	MIF	CD74_CD44	0.0686318	0	MIF_CD74_CD44	MIF - (CD74+CD44)	MIF	Secreted Signaling	PMID: 29637711; PMID: 26175090
C07.NK	C05.Neu	MIF	CD74_CD44	0.0798522	0	MIF_CD74_CD44	MIF - (CD74+CD44)	MIF	Secreted Signaling	PMID: 29637711; PMID: 26175090
C08.Bcell1	C05.Neu	MIF	CD74_CD44	0.0686823	0	MIF_CD74_CD44	MIF - (CD74+CD44)	MIF	Secreted Signaling	PMID: 29637711; PMID: 26175090
C09.Bcell2	C05.Neu	MIF	CD74_CD44	0.0685486	0	MIF_CD74_CD44	MIF - (CD74+CD44)	MIF	Secreted Signaling	PMID: 29637711; PMID: 26175090
C10.Bcell3	C05.Neu	MIF	CD74_CD44	0.0589127	0	MIF_CD74_CD44	MIF - (CD74+CD44)	MIF	Secreted Signaling	PMID: 29637711; PMID: 26175090
C01.Ery_P	C06.Mono	MIF	CD74_CD44	0.0564437	0	MIF_CD74_CD44	MIF - (CD74+CD44)	MIF	Secreted Signaling	PMID: 29637711; PMID: 26175090
C01.MSC	C06.Mono	MIF	CD74_CD44	0.0985407	0	MIF_CD74_CD44	MIF - (CD74+CD44)	MIF	Secreted Signaling	PMID: 29637711; PMID: 26175090
C011.Macro	C06.Mono	MIF	CD74_CD44	0.0824429	0	MIF_CD74_CD44	MIF - (CD74+CD44)	MIF	Secreted Signaling	PMID: 29637711; PMID: 26175090
C03.Baspphil	C06.Mono	MIF	CD74_CD44	0.106428	0	MIF_CD74_CD44	MIF - (CD74+CD44)	MIF	Secreted Signaling	PMID: 29637711; PMID: 26175090
C04.Myeloid	C06.Mono	MIF	CD74_CD44	0.0993555	0	MIF_CD74_CD44	MIF - (CD74+CD44)	MIF	Secreted Signaling	PMID: 29637711; PMID: 26175090
C05.Neu	C06.Mono	MIF	CD74_CD44	0.109674	0	MIF_CD74_CD44	MIF - (CD74+CD44)	MIF	Secreted Signaling	PMID: 29637711; PMID: 26175090
C06.Mono	C06.Mono	MIF	CD74_CD44	0.0823223	0	MIF_CD74_CD44	MIF - (CD74+CD44)	MIF	Secreted Signaling	PMID: 29637711; PMID: 26175090
C07.NK	C06.Mono	MIF	CD74_CD44	0.0955512	0	MIF_CD74_CD44	MIF - (CD74+CD44)	MIF	Secreted Signaling	PMID: 29637711; PMID: 26175090
C08.Bcell1	C06.Mono	MIF	CD74_CD44	0.082382	0	MIF_CD74_CD44	MIF - (CD74+CD44)	MIF	Secreted Signaling	PMID: 29637711; PMID: 26175090
C09.Bcell2	C06.Mono	MIF	CD74_CD44	0.0822239	0	MIF_CD74_CD44	MIF - (CD74+CD44)	MIF	Secreted Signaling	PMID: 29637711; PMID: 26175090
C10.Bcell3	C06.Mono	MIF	CD74_CD44	0.0708119	0	MIF_CD74_CD44	MIF - (CD74+CD44)	MIF	Secreted Signaling	PMID: 29637711; PMID: 26175090
C01.Ery_P	C07.NK	MIF	CD74_CD44	0.0683866	0	MIF_CD74_CD44	MIF - (CD74+CD44)	MIF	Secreted Signaling	PMID: 29637711; PMID: 26175090
C01.MSC	C07.NK	MIF	CD74_CD44	0.118274	0	MIF_CD74_CD44	MIF - (CD74+CD44)	MIF	Secreted Signaling	PMID: 29637711; PMID: 26175090
C011.Macro	C07.NK	MIF	CD74_CD44	0.0993079	0	MIF_CD74_CD44	MIF - (CD74+CD44)	MIF	Secreted Signaling	PMID: 29637711; PMID: 26175090
C03.Baspphil	C07.NK	MIF	CD74_CD44	0.127518	0	MIF_CD74_CD44	MIF - (CD74+CD44)	MIF	Secreted Signaling	PMID: 29637711; PMID: 26175090
C04.Myeloid	C07.NK	MIF	CD74_CD44	0.119231	0	MIF_CD74_CD44	MIF - (CD74+CD44)	MIF	Secreted Signaling	PMID: 29637711; PMID: 26175090
C05.Neu	C07.NK	MIF	CD74_CD44	0.131313	0	MIF_CD74_CD44	MIF - (CD74+CD44)	MIF	Secreted Signaling	PMID: 29637711; PMID: 26175090
C06.Mono	C07.NK	MIF	CD74_CD44	0.0991652	0	MIF_CD74_CD44	MIF - (CD74+CD44)	MIF	Secreted Signaling	PMID: 29637711; PMID: 26175090
C07.NK	C07.NK	MIF	CD74_CD44	0.114762	0	MIF_CD74_CD44	MIF - (CD74+CD44)	MIF	Secreted Signaling	PMID: 29637711; PMID: 26175090
C08.Bcell1	C07.NK	MIF	CD74_CD44	0.0992359	0	MIF_CD74_CD44	MIF - (CD74+CD44)	MIF	Secreted Signaling	PMID: 29637711; PMID: 26175090
C09.Bcell2	C07.NK	MIF	CD74_CD44	0.099049	0	MIF_CD74_CD44	MIF - (CD74+CD44)	MIF	Secreted Signaling	PMID: 29637711; PMID: 26175090
C10.Bcell3	C07.NK	MIF	CD74_CD44	0.0855193	0	MIF_CD74_CD44	MIF - (CD74+CD44)	MIF	Secreted Signaling	PMID: 29637711; PMID: 26175090
C01.MSC	C10.Bcell3	MIF	CD74_CD44	0.0612376	0.02	MIF_CD74_CD44	MIF - (CD74+CD44)	MIF	Secreted Signaling	PMID: 29637711; PMID: 26175090
C03.Baspphil	C10.Bcell3	MIF	CD74_CD44	0.0663591	0.01	MIF_CD74_CD44	MIF - (CD74+CD44)	MIF	Secreted Signaling	PMID: 29637711; PMID: 26175090
C04.Myeloid	C10.Bcell3	MIF	CD74_CD44	0.0617651	0.02	MIF_CD74_CD44	MIF - (CD74+CD44)	MIF	Secreted Signaling	PMID: 29637711; PMID: 26175090
C05.Neu	C10.Bcell3	MIF	CD74_CD44	0.0684766	0	MIF_CD74_CD44	MIF - (CD74+CD44)	MIF	Secreted Signaling	PMID: 29637711; PMID: 26175090
C07.NK	C10.Bcell3	MIF	CD74_CD44	0.0593054	0.02	MIF_CD74_CD44	MIF - (CD74+CD44)	MIF	Secreted Signaling	PMID: 29637711; PMID: 26175090
C04.Myeloid	C011.Macro	IL7	IL7R_IL2RG	0.000261541	0	IL7_IL7R_IL2RG	IL7 - (IL7R+IL2RG)	IL2	Secreted Signaling	KEGG: hsa04060
C04.Myeloid	C07.NK	IL7	IL7R_IL2RG	0.000546094	0	IL7_IL7R_IL2RG	IL7 - (IL7R+IL2RG)	IL2	Secreted Signaling	KEGG: hsa04060
C04.Myeloid	C08.Bcell1	IL7	IL7R_IL2RG	0.000382524	0	IL7_IL7R_IL2RG	IL7 - (IL7R+IL2RG)	IL2	Secreted Signaling	KEGG: hsa04060
C04.Myeloid	C09.Bcell2	IL7	IL7R_IL2RG	0.000465337	0	IL7_IL7R_IL2RG	IL7 - (IL7R+IL2RG)	IL2	Secreted Signaling	KEGG: hsa04060
C011.Macro	C01.MSC	OSM	LIFR_IL6ST	0.00274484	0	OSM_LIFR_IL6ST	OSM - (LIFR+IL6ST)	OSM	Secreted Signaling	KEGG: hsa04060
C011.Macro	C01.MSC	OSM	OSMR_IL6ST	0.000254633	0	OSM_OSMR_IL6ST	OSM - (OSMR+IL6ST)	OSM	Secreted Signaling	KEGG: hsa04060
C01.MSC	C011.Macro	CSF1	CSF1R	0.000632563	0	CSF1_CSF1R	CSF1 - CSF1R	CSF	Secreted Signaling	KEGG: hsa04060
C01.MSC	C05.Neu	CSF1	CSF1R	5.66767e-05	0	CSF1_CSF1R	CSF1 - CSF1R	CSF	Secreted Signaling	KEGG: hsa04060
C01.MSC	C06.Mono	CSF1	CSF1R	9.61653e-05	0	CSF1_CSF1R	CSF1 - CSF1R	CSF	Secreted Signaling	KEGG: hsa04060
C011.Macro	C011.Macro	IL16	CD4	0.000954392	0	IL16_CD4	IL16 - CD4	IL16	Secreted Signaling	KEGG: hsa04060
C06.Mono	C011.Macro	IL16	CD4	0.000458318	0	IL16_CD4	IL16 - CD4	IL16	Secreted Signaling	KEGG: hsa04060
C07.NK	C011.Macro	IL16	CD4	0.00315079	0	IL16_CD4	IL16 - CD4	IL16	Secreted Signaling	KEGG: hsa04060
C08.Bcell1	C011.Macro	IL16	CD4	0.00239959	0	IL16_CD4	IL16 - CD4	IL16	Secreted Signaling	KEGG: hsa04060
C09.Bcell2	C011.Macro	IL16	CD4	0.00225617	0	IL16_CD4	IL16 - CD4	IL16	Secreted Signaling	KEGG: hsa04060
C10.Bcell3	C011.Macro	IL16	CD4	0.00639417	0	IL16_CD4	IL16 - CD4	IL16	Secreted Signaling	KEGG: hsa04060
C09.Bcell2	C01.MSC	TNF	TNFRSF1A	0.000968463	0	TNF_TNFRSF1A	TNF - TNFRSF1A	TNF	Secreted Signaling	KEGG: hsa04060
C09.Bcell2	C011.Macro	TNF	TNFRSF1A	0.00070951	0	TNF_TNFRSF1A	TNF - TNFRSF1A	TNF	Secreted Signaling	KEGG: hsa04060
C09.Bcell2	C03.Baspphil	TNF	TNFRSF1A	0.000146127	0	TNF_TNFRSF1A	TNF - TNFRSF1A	TNF	Secreted Signaling	KEGG: hsa04060
C09.Bcell2	C04.Myeloid	TNF	TNFRSF1A	0.000124324	0	TNF_TNFRSF1A	TNF - TNFRSF1A	TNF	Secreted Signaling	KEGG: hsa04060
C09.Bcell2	C05.Neu	TNF	TNFRSF1A	0.000338878	0	TNF_TNFRSF1A	TNF - TNFRSF1A	TNF	Secreted Signaling	KEGG: hsa04060
C09.Bcell2	C06.Mono	TNF	TNFRSF1A	0.000307602	0	TNF_TNFRSF1A	TNF - TNFRSF1A	TNF	Secreted Signaling	KEGG: hsa04060
C09.Bcell2	C07.NK	TNF	TNFRSF1A	0.000506748	0	TNF_TNFRSF1A	TNF - TNFRSF1A	TNF	Secreted Signaling	KEGG: hsa04060
C09.Bcell2	C09.Bcell2	TNF	TNFRSF1A	0.000114463	0	TNF_TNFRSF1A	TNF - TNFRSF1A	TNF	Secreted Signaling	KEGG: hsa04060
C09.Bcell2	C10.Bcell3	TNF	TNFRSF1A	0.000143194	0	TNF_TNFRSF1A	TNF - TNFRSF1A	TNF	Secreted Signaling	KEGG: hsa04060
C09.Bcell2	C01.Ery_P	TNF	TNFRSF1B	3.39236e-06	0	TNF_TNFRSF1B	TNF - TNFRSF1B	TNF	Secreted Signaling	KEGG: hsa04060
C09.Bcell2	C011.Macro	TNF	TNFRSF1B	0.000403038	0	TNF_TNFRSF1B	TNF - TNFRSF1B	TNF	Secreted Signaling	KEGG: hsa04060
C09.Bcell2	C06.Mono	TNF	TNFRSF1B	0.000117174	0	TNF_TNFRSF1B	TNF - TNFRSF1B	TNF	Secreted Signaling	KEGG: hsa04060
C011.Macro	C08.Bcell1	TNFSF13B	TNFRSF17	0.00109818	0	TNFSF13B_TNFRSF17	TNFSF13B - TNFRSF17	BAFF	Secreted Signaling	KEGG: hsa04060
C05.Neu	C08.Bcell1	TNFSF13B	TNFRSF17	0.00192442	0	TNFSF13B_TNFRSF17	TNFSF13B - TNFRSF17	BAFF	Secreted Signaling	KEGG: hsa04060
C06.Mono	C08.Bcell1	TNFSF13B	TNFRSF17	0.00253658	0	TNFSF13B_TNFRSF17	TNFSF13B - TNFRSF17	BAFF	Secreted Signaling	KEGG: hsa04060
C07.NK	C08.Bcell1	TNFSF13B	TNFRSF17	0.00133588	0	TNFSF13B_TNFRSF17	TNFSF13B - TNFRSF17	BAFF	Secreted Signaling	KEGG: hsa04060
C10.Bcell3	C08.Bcell1	TNFSF13B	TNFRSF17	0.000827526	0	TNFSF13B_TNFRSF17	TNFSF13B - TNFRSF17	BAFF	Secreted Signaling	KEGG: hsa04060
C011.Macro	C10.Bcell3	TNFSF13B	TNFRSF17	0.000565166	0	TNFSF13B_TNFRSF17	TNFSF13B - TNFRSF17	BAFF	Secreted Signaling	KEGG: hsa04060
C05.Neu	C10.Bcell3	TNFSF13B	TNFRSF17	0.000990784	0	TNFSF13B_TNFRSF17	TNFSF13B - TNFRSF17	BAFF	Secreted Signaling	KEGG: hsa04060
C06.Mono	C10.Bcell3	TNFSF13B	TNFRSF17	0.00130634	0	TNFSF13B_TNFRSF17	TNFSF13B - TNFRSF17	BAFF	Secreted Signaling	KEGG: hsa04060
C07.NK	C10.Bcell3	TNFSF13B	TNFRSF17	0.000687578	0	TNFSF13B_TNFRSF17	TNFSF13B - TNFRSF17	BAFF	Secreted Signaling	KEGG: hsa04060
C10.Bcell3	C10.Bcell3	TNFSF13B	TNFRSF17	0.000425823	0.01	TNFSF13B_TNFRSF17	TNFSF13B - TNFRSF17	BAFF	Secreted Signaling	KEGG: hsa04060
C011.Macro	C10.Bcell3	TNFSF13B	TNFRSF13C	0.000615653	0	TNFSF13B_TNFRSF13C	TNFSF13B - TNFRSF13C	BAFF	Secreted Signaling	KEGG: hsa04060
C05.Neu	C10.Bcell3	TNFSF13B	TNFRSF13C	0.00107925	0	TNFSF13B_TNFRSF13C	TNFSF13B - TNFRSF13C	BAFF	Secreted Signaling	KEGG: hsa04060
C06.Mono	C10.Bcell3	TNFSF13B	TNFRSF13C	0.00142295	0	TNFSF13B_TNFRSF13C	TNFSF13B - TNFRSF13C	BAFF	Secreted Signaling	KEGG: hsa04060
C07.NK	C10.Bcell3	TNFSF13B	TNFRSF13C	0.000748992	0	TNFSF13B_TNFRSF13C	TNFSF13B - TNFRSF13C	BAFF	Secreted Signaling	KEGG: hsa04060
C10.Bcell3	C10.Bcell3	TNFSF13B	TNFRSF13C	0.000463868	0	TNFSF13B_TNFRSF13C	TNFSF13B - TNFRSF13C	BAFF	Secreted Signaling	KEGG: hsa04060
C01.MSC	C01.Ery_P	SPP1	CD44	0.00908794	0	SPP1_CD44	SPP1 - CD44	SPP1	Secreted Signaling	PMID: 21907263
C01.MSC	C011.Macro	SPP1	CD44	0.0370825	0	SPP1_CD44	SPP1 - CD44	SPP1	Secreted Signaling	PMID: 21907263
C01.MSC	C03.Baspphil	SPP1	CD44	0.0333802	0	SPP1_CD44	SPP1 - CD44	SPP1	Secreted Signaling	PMID: 21907263
C01.MSC	C04.Myeloid	SPP1	CD44	0.00866507	0	SPP1_CD44	SPP1 - CD44	SPP1	Secreted Signaling	PMID: 21907263
C01.MSC	C05.Neu	SPP1	CD44	0.0668327	0	SPP1_CD44	SPP1 - CD44	SPP1	Secreted Signaling	PMID: 21907263
C011.Macro	C05.Neu	SPP1	CD44	0.00712818	0	SPP1_CD44	SPP1 - CD44	SPP1	Secreted Signaling	PMID: 21907263
C01.MSC	C06.Mono	SPP1	CD44	0.0705361	0	SPP1_CD44	SPP1 - CD44	SPP1	Secreted Signaling	PMID: 21907263
C011.Macro	C06.Mono	SPP1	CD44	0.00754994	0	SPP1_CD44	SPP1 - CD44	SPP1	Secreted Signaling	PMID: 21907263
C01.MSC	C07.NK	SPP1	CD44	0.101414	0	SPP1_CD44	SPP1 - CD44	SPP1	Secreted Signaling	PMID: 21907263
C011.Macro	C07.NK	SPP1	CD44	0.0111869	0	SPP1_CD44	SPP1 - CD44	SPP1	Secreted Signaling	PMID: 21907263
C01.MSC	C10.Bcell3	SPP1	CD44	0.0172483	0	SPP1_CD44	SPP1 - CD44	SPP1	Secreted Signaling	PMID: 21907263
C01.Ery_P	C01.MSC	SPP1	ITGAV_ITGB1	0.00117684	0	SPP1_ITGAV_ITGB1	SPP1 - (ITGAV+ITGB1)	SPP1	Secreted Signaling	PMID: 21907263
C01.MSC	C01.MSC	SPP1	ITGAV_ITGB1	0.0496861	0	SPP1_ITGAV_ITGB1	SPP1 - (ITGAV+ITGB1)	SPP1	Secreted Signaling	PMID: 21907263
C011.Macro	C01.MSC	SPP1	ITGAV_ITGB1	0.0052138	0	SPP1_ITGAV_ITGB1	SPP1 - (ITGAV+ITGB1)	SPP1	Secreted Signaling	PMID: 21907263
C02.Ery	C01.MSC	SPP1	ITGAV_ITGB1	0.000516373	0	SPP1_ITGAV_ITGB1	SPP1 - (ITGAV+ITGB1)	SPP1	Secreted Signaling	PMID: 21907263
C03.Baspphil	C01.MSC	SPP1	ITGAV_ITGB1	0.000591017	0	SPP1_ITGAV_ITGB1	SPP1 - (ITGAV+ITGB1)	SPP1	Secreted Signaling	PMID: 21907263
C04.Myeloid	C01.MSC	SPP1	ITGAV_ITGB1	0.00240982	0	SPP1_ITGAV_ITGB1	SPP1 - (ITGAV+ITGB1)	SPP1	Secreted Signaling	PMID: 21907263
C05.Neu	C01.MSC	SPP1	ITGAV_ITGB1	0.000588787	0	SPP1_ITGAV_ITGB1	SPP1 - (ITGAV+ITGB1)	SPP1	Secreted Signaling	PMID: 21907263
C06.Mono	C01.MSC	SPP1	ITGAV_ITGB1	0.00185857	0	SPP1_ITGAV_ITGB1	SPP1 - (ITGAV+ITGB1)	SPP1	Secreted Signaling	PMID: 21907263
C07.NK	C01.MSC	SPP1	ITGAV_ITGB1	0.00125031	0	SPP1_ITGAV_ITGB1	SPP1 - (ITGAV+ITGB1)	SPP1	Secreted Signaling	PMID: 21907263
C08.Bcell1	C01.MSC	SPP1	ITGAV_ITGB1	0.00186123	0	SPP1_ITGAV_ITGB1	SPP1 - (ITGAV+ITGB1)	SPP1	Secreted Signaling	PMID: 21907263
C09.Bcell2	C01.MSC	SPP1	ITGAV_ITGB1	0.00124658	0	SPP1_ITGAV_ITGB1	SPP1 - (ITGAV+ITGB1)	SPP1	Secreted Signaling	PMID: 21907263
C10.Bcell3	C01.MSC	SPP1	ITGAV_ITGB1	0.000423982	0	SPP1_ITGAV_ITGB1	SPP1 - (ITGAV+ITGB1)	SPP1	Secreted Signaling	PMID: 21907263
C01.MSC	C011.Macro	SPP1	ITGAV_ITGB1	0.0286573	0	SPP1_ITGAV_ITGB1	SPP1 - (ITGAV+ITGB1)	SPP1	Secreted Signaling	PMID: 21907263
C01.Ery_P	C01.MSC	SPP1	ITGAV_ITGB5	0.000237348	0	SPP1_ITGAV_ITGB5	SPP1 - (ITGAV+ITGB5)	SPP1	Secreted Signaling	PMID: 21907263
C01.MSC	C01.MSC	SPP1	ITGAV_ITGB5	0.010425	0	SPP1_ITGAV_ITGB5	SPP1 - (ITGAV+ITGB5)	SPP1	Secreted Signaling	PMID: 21907263
C011.Macro	C01.MSC	SPP1	ITGAV_ITGB5	0.00105493	0	SPP1_ITGAV_ITGB5	SPP1 - (ITGAV+ITGB5)	SPP1	Secreted Signaling	PMID: 21907263
C02.Ery	C01.MSC	SPP1	ITGAV_ITGB5	0.000104088	0	SPP1_ITGAV_ITGB5	SPP1 - (ITGAV+ITGB5)	SPP1	Secreted Signaling	PMID: 21907263
C03.Baspphil	C01.MSC	SPP1	ITGAV_ITGB5	0.000119142	0	SPP1_ITGAV_ITGB5	SPP1 - (ITGAV+ITGB5)	SPP1	Secreted Signaling	PMID: 21907263
C04.Myeloid	C01.MSC	SPP1	ITGAV_ITGB5	0.000486497	0	SPP1_ITGAV_ITGB5	SPP1 - (ITGAV+ITGB5)	SPP1	Secreted Signaling	PMID: 21907263
C05.Neu	C01.MSC	SPP1	ITGAV_ITGB5	0.000118692	0	SPP1_ITGAV_ITGB5	SPP1 - (ITGAV+ITGB5)	SPP1	Secreted Signaling	PMID: 21907263
C06.Mono	C01.MSC	SPP1	ITGAV_ITGB5	0.000375043	0	SPP1_ITGAV_ITGB5	SPP1 - (ITGAV+ITGB5)	SPP1	Secreted Signaling	PMID: 21907263
C07.NK	C01.MSC	SPP1	ITGAV_ITGB5	0.000252179	0	SPP1_ITGAV_ITGB5	SPP1 - (ITGAV+ITGB5)	SPP1	Secreted Signaling	PMID: 21907263
C08.Bcell1	C01.MSC	SPP1	ITGAV_ITGB5	0.000375582	0	SPP1_ITGAV_ITGB5	SPP1 - (ITGAV+ITGB5)	SPP1	Secreted Signaling	PMID: 21907263
C09.Bcell2	C01.MSC	SPP1	ITGAV_ITGB5	0.000251426	0	SPP1_ITGAV_ITGB5	SPP1 - (ITGAV+ITGB5)	SPP1	Secreted Signaling	PMID: 21907263
C10.Bcell3	C01.MSC	SPP1	ITGAV_ITGB5	8.54581e-05	0	SPP1_ITGAV_ITGB5	SPP1 - (ITGAV+ITGB5)	SPP1	Secreted Signaling	PMID: 21907263
C01.MSC	C01.Ery_P	SPP1	ITGA4_ITGB1	0.0545475	0	SPP1_ITGA4_ITGB1	SPP1 - (ITGA4+ITGB1)	SPP1	Secreted Signaling	PMID: 21907263
C01.MSC	C01.MSC	SPP1	ITGA4_ITGB1	0.0243328	0	SPP1_ITGA4_ITGB1	SPP1 - (ITGA4+ITGB1)	SPP1	Secreted Signaling	PMID: 21907263
C01.MSC	C03.Baspphil	SPP1	ITGA4_ITGB1	0.0461627	0	SPP1_ITGA4_ITGB1	SPP1 - (ITGA4+ITGB1)	SPP1	Secreted Signaling	PMID: 21907263
C01.MSC	C04.Myeloid	SPP1	ITGA4_ITGB1	0.0340444	0	SPP1_ITGA4_ITGB1	SPP1 - (ITGA4+ITGB1)	SPP1	Secreted Signaling	PMID: 21907263
C01.MSC	C05.Neu	SPP1	ITGA4_ITGB1	0.0214875	0	SPP1_ITGA4_ITGB1	SPP1 - (ITGA4+ITGB1)	SPP1	Secreted Signaling	PMID: 21907263
C01.MSC	C07.NK	SPP1	ITGA4_ITGB1	0.0289387	0	SPP1_ITGA4_ITGB1	SPP1 - (ITGA4+ITGB1)	SPP1	Secreted Signaling	PMID: 21907263
C01.MSC	C08.Bcell1	SPP1	ITGA4_ITGB1	0.00597521	0.01	SPP1_ITGA4_ITGB1	SPP1 - (ITGA4+ITGB1)	SPP1	Secreted Signaling	PMID: 21907263
C01.MSC	C09.Bcell2	SPP1	ITGA4_ITGB1	0.0184696	0	SPP1_ITGA4_ITGB1	SPP1 - (ITGA4+ITGB1)	SPP1	Secreted Signaling	PMID: 21907263
C01.MSC	C10.Bcell3	SPP1	ITGA4_ITGB1	0.0280658	0	SPP1_ITGA4_ITGB1	SPP1 - (ITGA4+ITGB1)	SPP1	Secreted Signaling	PMID: 21907263
C01.Ery_P	C01.MSC	SPP1	ITGA8_ITGB1	0.000455033	0	SPP1_ITGA8_ITGB1	SPP1 - (ITGA8+ITGB1)	SPP1	Secreted Signaling	PMID: 21907263
C01.MSC	C01.MSC	SPP1	ITGA8_ITGB1	0.0198013	0	SPP1_ITGA8_ITGB1	SPP1 - (ITGA8+ITGB1)	SPP1	Secreted Signaling	PMID: 21907263
C011.Macro	C01.MSC	SPP1	ITGA8_ITGB1	0.00202096	0	SPP1_ITGA8_ITGB1	SPP1 - (ITGA8+ITGB1)	SPP1	Secreted Signaling	PMID: 21907263
C02.Ery	C01.MSC	SPP1	ITGA8_ITGB1	0.000199578	0	SPP1_ITGA8_ITGB1	SPP1 - (ITGA8+ITGB1)	SPP1	Secreted Signaling	PMID: 21907263
C03.Baspphil	C01.MSC	SPP1	ITGA8_ITGB1	0.000228438	0	SPP1_ITGA8_ITGB1	SPP1 - (ITGA8+ITGB1)	SPP1	Secreted Signaling	PMID: 21907263
C04.Myeloid	C01.MSC	SPP1	ITGA8_ITGB1	0.000932479	0	SPP1_ITGA8_ITGB1	SPP1 - (ITGA8+ITGB1)	SPP1	Secreted Signaling	PMID: 21907263
C05.Neu	C01.MSC	SPP1	ITGA8_ITGB1	0.000227576	0	SPP1_ITGA8_ITGB1	SPP1 - (ITGA8+ITGB1)	SPP1	Secreted Signaling	PMID: 21907263
C06.Mono	C01.MSC	SPP1	ITGA8_ITGB1	0.000718927	0	SPP1_ITGA8_ITGB1	SPP1 - (ITGA8+ITGB1)	SPP1	Secreted Signaling	PMID: 21907263
C07.NK	C01.MSC	SPP1	ITGA8_ITGB1	0.000483461	0	SPP1_ITGA8_ITGB1	SPP1 - (ITGA8+ITGB1)	SPP1	Secreted Signaling	PMID: 21907263
C08.Bcell1	C01.MSC	SPP1	ITGA8_ITGB1	0.00071996	0	SPP1_ITGA8_ITGB1	SPP1 - (ITGA8+ITGB1)	SPP1	Secreted Signaling	PMID: 21907263
C09.Bcell2	C01.MSC	SPP1	ITGA8_ITGB1	0.000482018	0	SPP1_ITGA8_ITGB1	SPP1 - (ITGA8+ITGB1)	SPP1	Secreted Signaling	PMID: 21907263
C10.Bcell3	C01.MSC	SPP1	ITGA8_ITGB1	0.00016386	0	SPP1_ITGA8_ITGB1	SPP1 - (ITGA8+ITGB1)	SPP1	Secreted Signaling	PMID: 21907263
C01.MSC	C011.Macro	SPP1	ITGA5_ITGB1	0.0258019	0	SPP1_ITGA5_ITGB1	SPP1 - (ITGA5+ITGB1)	SPP1	Secreted Signaling	PMID: 21907263
C011.Macro	C011.Macro	SPP1	ITGA5_ITGB1	0.00264795	0.04	SPP1_ITGA5_ITGB1	SPP1 - (ITGA5+ITGB1)	SPP1	Secreted Signaling	PMID: 21907263
C01.Ery_P	C011.Macro	RETN	TLR4	0.000215358	0	RETN_TLR4	RETN - TLR4	RESISTIN	Secreted Signaling	PMID: 30809105
C011.Macro	C011.Macro	RETN	TLR4	0.00161436	0	RETN_TLR4	RETN - TLR4	RESISTIN	Secreted Signaling	PMID: 30809105
C02.Ery	C011.Macro	RETN	TLR4	0.000347579	0	RETN_TLR4	RETN - TLR4	RESISTIN	Secreted Signaling	PMID: 30809105
C03.Baspphil	C011.Macro	RETN	TLR4	0.000408143	0	RETN_TLR4	RETN - TLR4	RESISTIN	Secreted Signaling	PMID: 30809105
C04.Myeloid	C011.Macro	RETN	TLR4	0.00110162	0	RETN_TLR4	RETN - TLR4	RESISTIN	Secreted Signaling	PMID: 30809105
C05.Neu	C011.Macro	RETN	TLR4	0.00480032	0	RETN_TLR4	RETN - TLR4	RESISTIN	Secreted Signaling	PMID: 30809105
C06.Mono	C011.Macro	RETN	TLR4	0.0117657	0	RETN_TLR4	RETN - TLR4	RESISTIN	Secreted Signaling	PMID: 30809105
C07.NK	C011.Macro	RETN	TLR4	0.000301602	0	RETN_TLR4	RETN - TLR4	RESISTIN	Secreted Signaling	PMID: 30809105
C08.Bcell1	C011.Macro	RETN	TLR4	0.00095607	0	RETN_TLR4	RETN - TLR4	RESISTIN	Secreted Signaling	PMID: 30809105
C09.Bcell2	C011.Macro	RETN	TLR4	0.000532901	0	RETN_TLR4	RETN - TLR4	RESISTIN	Secreted Signaling	PMID: 30809105
C10.Bcell3	C011.Macro	RETN	TLR4	0.00161719	0	RETN_TLR4	RETN - TLR4	RESISTIN	Secreted Signaling	PMID: 30809105
C06.Mono	C01.Ery_P	RETN	CAP1	0.0176058	0	RETN_CAP1	RETN - CAP1	RESISTIN	Secreted Signaling	PMID: 30809105
C05.Neu	C01.MSC	RETN	CAP1	0.0170459	0	RETN_CAP1	RETN - CAP1	RESISTIN	Secreted Signaling	PMID: 30809105
C06.Mono	C01.MSC	RETN	CAP1	0.041047	0	RETN_CAP1	RETN - CAP1	RESISTIN	Secreted Signaling	PMID: 30809105
C05.Neu	C011.Macro	RETN	CAP1	0.0435813	0	RETN_CAP1	RETN - CAP1	RESISTIN	Secreted Signaling	PMID: 30809105
C06.Mono	C011.Macro	RETN	CAP1	0.101102	0	RETN_CAP1	RETN - CAP1	RESISTIN	Secreted Signaling	PMID: 30809105
C05.Neu	C03.Baspphil	RETN	CAP1	0.0202979	0	RETN_CAP1	RETN - CAP1	RESISTIN	Secreted Signaling	PMID: 30809105
C06.Mono	C03.Baspphil	RETN	CAP1	0.0486511	0	RETN_CAP1	RETN - CAP1	RESISTIN	Secreted Signaling	PMID: 30809105
C011.Macro	C04.Myeloid	RETN	CAP1	0.0225948	0.01	RETN_CAP1	RETN - CAP1	RESISTIN	Secreted Signaling	PMID: 30809105
C04.Myeloid	C04.Myeloid	RETN	CAP1	0.015522	0.01	RETN_CAP1	RETN - CAP1	RESISTIN	Secreted Signaling	PMID: 30809105
C05.Neu	C04.Myeloid	RETN	CAP1	0.0645107	0	RETN_CAP1	RETN - CAP1	RESISTIN	Secreted Signaling	PMID: 30809105
C06.Mono	C04.Myeloid	RETN	CAP1	0.145454	0	RETN_CAP1	RETN - CAP1	RESISTIN	Secreted Signaling	PMID: 30809105
C08.Bcell1	C04.Myeloid	RETN	CAP1	0.013497	0	RETN_CAP1	RETN - CAP1	RESISTIN	Secreted Signaling	PMID: 30809105
C10.Bcell3	C04.Myeloid	RETN	CAP1	0.0226336	0.03	RETN_CAP1	RETN - CAP1	RESISTIN	Secreted Signaling	PMID: 30809105
C05.Neu	C05.Neu	RETN	CAP1	0.0260782	0	RETN_CAP1	RETN - CAP1	RESISTIN	Secreted Signaling	PMID: 30809105
C06.Mono	C05.Neu	RETN	CAP1	0.0619947	0	RETN_CAP1	RETN - CAP1	RESISTIN	Secreted Signaling	PMID: 30809105
C011.Macro	C06.Mono	RETN	CAP1	0.0162705	0.03	RETN_CAP1	RETN - CAP1	RESISTIN	Secreted Signaling	PMID: 30809105
C04.Myeloid	C06.Mono	RETN	CAP1	0.0111548	0.03	RETN_CAP1	RETN - CAP1	RESISTIN	Secreted Signaling	PMID: 30809105
C05.Neu	C06.Mono	RETN	CAP1	0.0470184	0	RETN_CAP1	RETN - CAP1	RESISTIN	Secreted Signaling	PMID: 30809105
C06.Mono	C06.Mono	RETN	CAP1	0.10856	0	RETN_CAP1	RETN - CAP1	RESISTIN	Secreted Signaling	PMID: 30809105
C08.Bcell1	C06.Mono	RETN	CAP1	0.00969388	0	RETN_CAP1	RETN - CAP1	RESISTIN	Secreted Signaling	PMID: 30809105
C05.Neu	C07.NK	RETN	CAP1	0.0246435	0	RETN_CAP1	RETN - CAP1	RESISTIN	Secreted Signaling	PMID: 30809105
C06.Mono	C07.NK	RETN	CAP1	0.0587033	0	RETN_CAP1	RETN - CAP1	RESISTIN	Secreted Signaling	PMID: 30809105
C05.Neu	C08.Bcell1	RETN	CAP1	0.0290133	0	RETN_CAP1	RETN - CAP1	RESISTIN	Secreted Signaling	PMID: 30809105
C06.Mono	C08.Bcell1	RETN	CAP1	0.0686872	0	RETN_CAP1	RETN - CAP1	RESISTIN	Secreted Signaling	PMID: 30809105
C05.Neu	C09.Bcell2	RETN	CAP1	0.0318501	0	RETN_CAP1	RETN - CAP1	RESISTIN	Secreted Signaling	PMID: 30809105
C06.Mono	C09.Bcell2	RETN	CAP1	0.0751031	0	RETN_CAP1	RETN - CAP1	RESISTIN	Secreted Signaling	PMID: 30809105
C011.Macro	C10.Bcell3	RETN	CAP1	0.0186332	0.02	RETN_CAP1	RETN - CAP1	RESISTIN	Secreted Signaling	PMID: 30809105
C05.Neu	C10.Bcell3	RETN	CAP1	0.0536029	0	RETN_CAP1	RETN - CAP1	RESISTIN	Secreted Signaling	PMID: 30809105
C06.Mono	C10.Bcell3	RETN	CAP1	0.122654	0	RETN_CAP1	RETN - CAP1	RESISTIN	Secreted Signaling	PMID: 30809105
C01.Ery_P	C01.Ery_P	NAMPT	INSR	0.000331699	0	NAMPT_INSR	NAMPT - INSR	VISFATIN	Secreted Signaling	PMID: 28490838
C011.Macro	C01.Ery_P	NAMPT	INSR	0.00533297	0	NAMPT_INSR	NAMPT - INSR	VISFATIN	Secreted Signaling	PMID: 28490838
C03.Baspphil	C01.Ery_P	NAMPT	INSR	0.00198918	0	NAMPT_INSR	NAMPT - INSR	VISFATIN	Secreted Signaling	PMID: 28490838
C04.Myeloid	C01.Ery_P	NAMPT	INSR	0.000575729	0	NAMPT_INSR	NAMPT - INSR	VISFATIN	Secreted Signaling	PMID: 28490838
C05.Neu	C01.Ery_P	NAMPT	INSR	0.000962574	0	NAMPT_INSR	NAMPT - INSR	VISFATIN	Secreted Signaling	PMID: 28490838
C06.Mono	C01.Ery_P	NAMPT	INSR	0.00168094	0	NAMPT_INSR	NAMPT - INSR	VISFATIN	Secreted Signaling	PMID: 28490838
C07.NK	C01.Ery_P	NAMPT	INSR	0.000571459	0.02	NAMPT_INSR	NAMPT - INSR	VISFATIN	Secreted Signaling	PMID: 28490838
C011.Macro	C01.MSC	NAMPT	INSR	0.00182137	0	NAMPT_INSR	NAMPT - INSR	VISFATIN	Secreted Signaling	PMID: 28490838
C03.Baspphil	C01.MSC	NAMPT	INSR	0.000677865	0	NAMPT_INSR	NAMPT - INSR	VISFATIN	Secreted Signaling	PMID: 28490838
C05.Neu	C01.MSC	NAMPT	INSR	0.0003278	0.01	NAMPT_INSR	NAMPT - INSR	VISFATIN	Secreted Signaling	PMID: 28490838
C06.Mono	C01.MSC	NAMPT	INSR	0.000572706	0	NAMPT_INSR	NAMPT - INSR	VISFATIN	Secreted Signaling	PMID: 28490838
C011.Macro	C03.Baspphil	NAMPT	INSR	0.00223779	0	NAMPT_INSR	NAMPT - INSR	VISFATIN	Secreted Signaling	PMID: 28490838
C03.Baspphil	C03.Baspphil	NAMPT	INSR	0.000833064	0	NAMPT_INSR	NAMPT - INSR	VISFATIN	Secreted Signaling	PMID: 28490838
C05.Neu	C03.Baspphil	NAMPT	INSR	0.000402883	0.03	NAMPT_INSR	NAMPT - INSR	VISFATIN	Secreted Signaling	PMID: 28490838
C06.Mono	C03.Baspphil	NAMPT	INSR	0.000703846	0	NAMPT_INSR	NAMPT - INSR	VISFATIN	Secreted Signaling	PMID: 28490838
C011.Macro	C04.Myeloid	NAMPT	INSR	0.00174899	0	NAMPT_INSR	NAMPT - INSR	VISFATIN	Secreted Signaling	PMID: 28490838
C03.Baspphil	C04.Myeloid	NAMPT	INSR	0.000650897	0.01	NAMPT_INSR	NAMPT - INSR	VISFATIN	Secreted Signaling	PMID: 28490838
C06.Mono	C04.Myeloid	NAMPT	INSR	0.00054992	0.01	NAMPT_INSR	NAMPT - INSR	VISFATIN	Secreted Signaling	PMID: 28490838
C011.Macro	C05.Neu	NAMPT	INSR	0.00149859	0	NAMPT_INSR	NAMPT - INSR	VISFATIN	Secreted Signaling	PMID: 28490838
C03.Baspphil	C05.Neu	NAMPT	INSR	0.000557622	0	NAMPT_INSR	NAMPT - INSR	VISFATIN	Secreted Signaling	PMID: 28490838
C05.Neu	C05.Neu	NAMPT	INSR	0.000269636	0.02	NAMPT_INSR	NAMPT - INSR	VISFATIN	Secreted Signaling	PMID: 28490838
C06.Mono	C05.Neu	NAMPT	INSR	0.000471108	0	NAMPT_INSR	NAMPT - INSR	VISFATIN	Secreted Signaling	PMID: 28490838
C01.Ery_P	C011.Macro	NAMPT	ITGA5_ITGB1	0.000238044	0	NAMPT_ITGA5_ITGB1	NAMPT - (ITGA5+ITGB1)	VISFATIN	Secreted Signaling	PMID: 28490838
C011.Macro	C011.Macro	NAMPT	ITGA5_ITGB1	0.00383262	0	NAMPT_ITGA5_ITGB1	NAMPT - (ITGA5+ITGB1)	VISFATIN	Secreted Signaling	PMID: 28490838
C03.Baspphil	C011.Macro	NAMPT	ITGA5_ITGB1	0.0014282	0	NAMPT_ITGA5_ITGB1	NAMPT - (ITGA5+ITGB1)	VISFATIN	Secreted Signaling	PMID: 28490838
C04.Myeloid	C011.Macro	NAMPT	ITGA5_ITGB1	0.0004132	0.02	NAMPT_ITGA5_ITGB1	NAMPT - (ITGA5+ITGB1)	VISFATIN	Secreted Signaling	PMID: 28490838
C05.Neu	C011.Macro	NAMPT	ITGA5_ITGB1	0.000690914	0	NAMPT_ITGA5_ITGB1	NAMPT - (ITGA5+ITGB1)	VISFATIN	Secreted Signaling	PMID: 28490838
C06.Mono	C011.Macro	NAMPT	ITGA5_ITGB1	0.00120678	0	NAMPT_ITGA5_ITGB1	NAMPT - (ITGA5+ITGB1)	VISFATIN	Secreted Signaling	PMID: 28490838
C07.NK	C011.Macro	NAMPT	ITGA5_ITGB1	0.000410135	0.01	NAMPT_ITGA5_ITGB1	NAMPT - (ITGA5+ITGB1)	VISFATIN	Secreted Signaling	PMID: 28490838
C01.MSC	C011.Macro	ANGPTL4	ITGA5_ITGB1	6.31596e-05	0	ANGPTL4_ITGA5_ITGB1	ANGPTL4 - (ITGA5+ITGB1)	ANGPTL	Secreted Signaling	PMID: 30049845
C01.MSC	C011.Macro	ANGPTL4	CDH5	1.1308e-05	0	ANGPTL4_CDH5	ANGPTL4 - CDH5	ANGPTL	Secreted Signaling	PMID: 30049845
C01.MSC	C01.MSC	ANGPTL4	CDH11	0.00033781	0	ANGPTL4_CDH11	ANGPTL4 - CDH11	ANGPTL	Secreted Signaling	PMID: 30049845
C01.MSC	C01.MSC	ANGPTL4	SDC2	0.000254244	0	ANGPTL4_SDC2	ANGPTL4 - SDC2	ANGPTL	Secreted Signaling	PMID: 29017031
C01.MSC	C011.Macro	ANGPTL4	SDC3	0.000100966	0	ANGPTL4_SDC3	ANGPTL4 - SDC3	ANGPTL	Secreted Signaling	PMID: 29017031
C01.MSC	C01.MSC	ANGPTL4	SDC4	3.84428e-05	0	ANGPTL4_SDC4	ANGPTL4 - SDC4	ANGPTL	Secreted Signaling	PMID: 29017031
C01.MSC	C011.Macro	ANGPT1	TEK	0.000627318	0	ANGPT1_TEK	ANGPT1 - TEK	ANGPT	Secreted Signaling	PMID: 20651738
C03.Baspphil	C011.Macro	ANGPT1	TEK	5.17033e-05	0	ANGPT1_TEK	ANGPT1 - TEK	ANGPT	Secreted Signaling	PMID: 20651738
C04.Myeloid	C011.Macro	ANGPT1	TEK	0.000531925	0	ANGPT1_TEK	ANGPT1 - TEK	ANGPT	Secreted Signaling	PMID: 20651738
C07.NK	C011.Macro	ANGPT1	TEK	0.00032231	0	ANGPT1_TEK	ANGPT1 - TEK	ANGPT	Secreted Signaling	PMID: 20651738
C03.Baspphil	C011.Macro	ANGPT2	TEK	0.000110289	0	ANGPT2_TEK	ANGPT2 - TEK	ANGPT	Secreted Signaling	PMID: 20651738
C03.Baspphil	C011.Macro	ANGPT2	ITGA5_ITGB1	0.00061573	0	ANGPT2_ITGA5_ITGB1	ANGPT2 - (ITGA5+ITGB1)	ANGPT	Secreted Signaling	PMID: 20651738; PMID: 25635707
C01.MSC	C01.MSC	MDK	SDC2	0.0847032	0	MDK_SDC2	MDK - SDC2	MK	Secreted Signaling	PMID: 28356350
C011.Macro	C01.MSC	MDK	SDC2	0.00260857	0	MDK_SDC2	MDK - SDC2	MK	Secreted Signaling	PMID: 28356350
C03.Baspphil	C01.MSC	MDK	SDC2	0.00126717	0	MDK_SDC2	MDK - SDC2	MK	Secreted Signaling	PMID: 28356350
C04.Myeloid	C01.MSC	MDK	SDC2	0.000462036	0.02	MDK_SDC2	MDK - SDC2	MK	Secreted Signaling	PMID: 28356350
C07.NK	C01.MSC	MDK	SDC2	0.0123666	0	MDK_SDC2	MDK - SDC2	MK	Secreted Signaling	PMID: 28356350
C08.Bcell1	C01.MSC	MDK	SDC2	0.000449499	0.01	MDK_SDC2	MDK - SDC2	MK	Secreted Signaling	PMID: 28356350
C09.Bcell2	C01.MSC	MDK	SDC2	0.0233029	0	MDK_SDC2	MDK - SDC2	MK	Secreted Signaling	PMID: 28356350
C01.MSC	C01.MSC	MDK	SDC4	0.0137967	0	MDK_SDC4	MDK - SDC4	MK	Secreted Signaling	PMID: 28356350
C011.Macro	C01.MSC	MDK	SDC4	0.000395217	0	MDK_SDC4	MDK - SDC4	MK	Secreted Signaling	PMID: 28356350
C03.Baspphil	C01.MSC	MDK	SDC4	0.000191767	0	MDK_SDC4	MDK - SDC4	MK	Secreted Signaling	PMID: 28356350
C04.Myeloid	C01.MSC	MDK	SDC4	6.98742e-05	0	MDK_SDC4	MDK - SDC4	MK	Secreted Signaling	PMID: 28356350
C05.Neu	C01.MSC	MDK	SDC4	4.57207e-05	0	MDK_SDC4	MDK - SDC4	MK	Secreted Signaling	PMID: 28356350
C07.NK	C01.MSC	MDK	SDC4	0.00188932	0	MDK_SDC4	MDK - SDC4	MK	Secreted Signaling	PMID: 28356350
C08.Bcell1	C01.MSC	MDK	SDC4	6.79775e-05	0	MDK_SDC4	MDK - SDC4	MK	Secreted Signaling	PMID: 28356350
C09.Bcell2	C01.MSC	MDK	SDC4	0.00359383	0	MDK_SDC4	MDK - SDC4	MK	Secreted Signaling	PMID: 28356350
C01.MSC	C01.Ery_P	MDK	ITGA4_ITGB1	0.0476822	0	MDK_ITGA4_ITGB1	MDK - (ITGA4+ITGB1)	MK	Secreted Signaling	PMID: 28356350
C07.NK	C01.Ery_P	MDK	ITGA4_ITGB1	0.00672913	0.03	MDK_ITGA4_ITGB1	MDK - (ITGA4+ITGB1)	MK	Secreted Signaling	PMID: 28356350
C09.Bcell2	C01.Ery_P	MDK	ITGA4_ITGB1	0.0127443	0	MDK_ITGA4_ITGB1	MDK - (ITGA4+ITGB1)	MK	Secreted Signaling	PMID: 28356350
C01.MSC	C01.MSC	MDK	ITGA4_ITGB1	0.021185	0	MDK_ITGA4_ITGB1	MDK - (ITGA4+ITGB1)	MK	Secreted Signaling	PMID: 28356350
C01.MSC	C03.Baspphil	MDK	ITGA4_ITGB1	0.0403076	0	MDK_ITGA4_ITGB1	MDK - (ITGA4+ITGB1)	MK	Secreted Signaling	PMID: 28356350
C09.Bcell2	C03.Baspphil	MDK	ITGA4_ITGB1	0.0107125	0	MDK_ITGA4_ITGB1	MDK - (ITGA4+ITGB1)	MK	Secreted Signaling	PMID: 28356350
C01.MSC	C04.Myeloid	MDK	ITGA4_ITGB1	0.0296785	0	MDK_ITGA4_ITGB1	MDK - (ITGA4+ITGB1)	MK	Secreted Signaling	PMID: 28356350
C09.Bcell2	C04.Myeloid	MDK	ITGA4_ITGB1	0.00782397	0.02	MDK_ITGA4_ITGB1	MDK - (ITGA4+ITGB1)	MK	Secreted Signaling	PMID: 28356350
C01.MSC	C05.Neu	MDK	ITGA4_ITGB1	0.0187008	0	MDK_ITGA4_ITGB1	MDK - (ITGA4+ITGB1)	MK	Secreted Signaling	PMID: 28356350
C01.MSC	C07.NK	MDK	ITGA4_ITGB1	0.0252105	0	MDK_ITGA4_ITGB1	MDK - (ITGA4+ITGB1)	MK	Secreted Signaling	PMID: 28356350
C09.Bcell2	C07.NK	MDK	ITGA4_ITGB1	0.00662364	0.03	MDK_ITGA4_ITGB1	MDK - (ITGA4+ITGB1)	MK	Secreted Signaling	PMID: 28356350
C01.MSC	C08.Bcell1	MDK	ITGA4_ITGB1	0.00518962	0.02	MDK_ITGA4_ITGB1	MDK - (ITGA4+ITGB1)	MK	Secreted Signaling	PMID: 28356350
C01.MSC	C09.Bcell2	MDK	ITGA4_ITGB1	0.0160678	0	MDK_ITGA4_ITGB1	MDK - (ITGA4+ITGB1)	MK	Secreted Signaling	PMID: 28356350
C01.MSC	C10.Bcell3	MDK	ITGA4_ITGB1	0.0244473	0	MDK_ITGA4_ITGB1	MDK - (ITGA4+ITGB1)	MK	Secreted Signaling	PMID: 28356350
C01.MSC	C04.Myeloid	MDK	ITGA6_ITGB1	0.0486563	0	MDK_ITGA6_ITGB1	MDK - (ITGA6+ITGB1)	MK	Secreted Signaling	PMID: 28356350
C011.Macro	C04.Myeloid	MDK	ITGA6_ITGB1	0.00144335	0	MDK_ITGA6_ITGB1	MDK - (ITGA6+ITGB1)	MK	Secreted Signaling	PMID: 28356350
C03.Baspphil	C04.Myeloid	MDK	ITGA6_ITGB1	0.000700721	0	MDK_ITGA6_ITGB1	MDK - (ITGA6+ITGB1)	MK	Secreted Signaling	PMID: 28356350
C04.Myeloid	C04.Myeloid	MDK	ITGA6_ITGB1	0.000255405	0	MDK_ITGA6_ITGB1	MDK - (ITGA6+ITGB1)	MK	Secreted Signaling	PMID: 28356350
C05.Neu	C04.Myeloid	MDK	ITGA6_ITGB1	0.000167129	0	MDK_ITGA6_ITGB1	MDK - (ITGA6+ITGB1)	MK	Secreted Signaling	PMID: 28356350
C07.NK	C04.Myeloid	MDK	ITGA6_ITGB1	0.00687264	0	MDK_ITGA6_ITGB1	MDK - (ITGA6+ITGB1)	MK	Secreted Signaling	PMID: 28356350
C08.Bcell1	C04.Myeloid	MDK	ITGA6_ITGB1	0.000248473	0	MDK_ITGA6_ITGB1	MDK - (ITGA6+ITGB1)	MK	Secreted Signaling	PMID: 28356350
C09.Bcell2	C04.Myeloid	MDK	ITGA6_ITGB1	0.0130144	0	MDK_ITGA6_ITGB1	MDK - (ITGA6+ITGB1)	MK	Secreted Signaling	PMID: 28356350
C01.MSC	C01.MSC	MDK	LRP1	0.0578835	0	MDK_LRP1	MDK - LRP1	MK	Secreted Signaling	PMID: 28356350
C011.Macro	C01.MSC	MDK	LRP1	0.00173338	0	MDK_LRP1	MDK - LRP1	MK	Secreted Signaling	PMID: 28356350
C03.Baspphil	C01.MSC	MDK	LRP1	0.000841653	0	MDK_LRP1	MDK - LRP1	MK	Secreted Signaling	PMID: 28356350
C04.Myeloid	C01.MSC	MDK	LRP1	0.0003068	0.03	MDK_LRP1	MDK - LRP1	MK	Secreted Signaling	PMID: 28356350
C07.NK	C01.MSC	MDK	LRP1	0.00824465	0	MDK_LRP1	MDK - LRP1	MK	Secreted Signaling	PMID: 28356350
C08.Bcell1	C01.MSC	MDK	LRP1	0.000298474	0.02	MDK_LRP1	MDK - LRP1	MK	Secreted Signaling	PMID: 28356350
C09.Bcell2	C01.MSC	MDK	LRP1	0.0155932	0	MDK_LRP1	MDK - LRP1	MK	Secreted Signaling	PMID: 28356350
C01.MSC	C011.Macro	MDK	LRP1	0.0150449	0	MDK_LRP1	MDK - LRP1	MK	Secreted Signaling	PMID: 28356350
C09.Bcell2	C011.Macro	MDK	LRP1	0.00392265	0	MDK_LRP1	MDK - LRP1	MK	Secreted Signaling	PMID: 28356350
C01.MSC	C01.Ery_P	MDK	NCL	0.169998	0	MDK_NCL	MDK - NCL	MK	Secreted Signaling	PMID: 28356350
C09.Bcell2	C01.Ery_P	MDK	NCL	0.0501568	0	MDK_NCL	MDK - NCL	MK	Secreted Signaling	PMID: 28356350
C01.MSC	C01.MSC	MDK	NCL	0.122513	0	MDK_NCL	MDK - NCL	MK	Secreted Signaling	PMID: 28356350
C09.Bcell2	C01.MSC	MDK	NCL	0.0347451	0	MDK_NCL	MDK - NCL	MK	Secreted Signaling	PMID: 28356350
C01.MSC	C011.Macro	MDK	NCL	0.0909063	0	MDK_NCL	MDK - NCL	MK	Secreted Signaling	PMID: 28356350
C01.MSC	C02.Ery	MDK	NCL	0.0419892	0	MDK_NCL	MDK - NCL	MK	Secreted Signaling	PMID: 28356350
C01.MSC	C03.Baspphil	MDK	NCL	0.170206	0	MDK_NCL	MDK - NCL	MK	Secreted Signaling	PMID: 28356350
C09.Bcell2	C03.Baspphil	MDK	NCL	0.0502269	0	MDK_NCL	MDK - NCL	MK	Secreted Signaling	PMID: 28356350
C01.MSC	C04.Myeloid	MDK	NCL	0.136949	0	MDK_NCL	MDK - NCL	MK	Secreted Signaling	PMID: 28356350
C09.Bcell2	C04.Myeloid	MDK	NCL	0.0393027	0	MDK_NCL	MDK - NCL	MK	Secreted Signaling	PMID: 28356350
C01.MSC	C05.Neu	MDK	NCL	0.161543	0	MDK_NCL	MDK - NCL	MK	Secreted Signaling	PMID: 28356350
C09.Bcell2	C05.Neu	MDK	NCL	0.0473223	0	MDK_NCL	MDK - NCL	MK	Secreted Signaling	PMID: 28356350
C01.MSC	C06.Mono	MDK	NCL	0.100857	0	MDK_NCL	MDK - NCL	MK	Secreted Signaling	PMID: 28356350
C01.MSC	C07.NK	MDK	NCL	0.147515	0	MDK_NCL	MDK - NCL	MK	Secreted Signaling	PMID: 28356350
C09.Bcell2	C07.NK	MDK	NCL	0.0427075	0	MDK_NCL	MDK - NCL	MK	Secreted Signaling	PMID: 28356350
C01.MSC	C08.Bcell1	MDK	NCL	0.13704	0	MDK_NCL	MDK - NCL	MK	Secreted Signaling	PMID: 28356350
C09.Bcell2	C08.Bcell1	MDK	NCL	0.0393316	0	MDK_NCL	MDK - NCL	MK	Secreted Signaling	PMID: 28356350
C01.MSC	C09.Bcell2	MDK	NCL	0.141384	0	MDK_NCL	MDK - NCL	MK	Secreted Signaling	PMID: 28356350
C09.Bcell2	C09.Bcell2	MDK	NCL	0.0407245	0	MDK_NCL	MDK - NCL	MK	Secreted Signaling	PMID: 28356350
C01.MSC	C10.Bcell3	MDK	NCL	0.111386	0	MDK_NCL	MDK - NCL	MK	Secreted Signaling	PMID: 28356350
C09.Bcell2	C10.Bcell3	MDK	NCL	0.0313051	0.01	MDK_NCL	MDK - NCL	MK	Secreted Signaling	PMID: 28356350
C01.MSC	C01.MSC	PTN	SDC2	0.0395557	0	PTN_SDC2	PTN - SDC2	PTN	Secreted Signaling	PMID: 28356350; PMID: 25620911
C01.MSC	C011.Macro	PTN	SDC3	0.0160897	0	PTN_SDC3	PTN - SDC3	PTN	Secreted Signaling	PMID: 28356350; PMID: 25620911
C01.MSC	C01.MSC	PTN	SDC4	0.00618746	0	PTN_SDC4	PTN - SDC4	PTN	Secreted Signaling	PMID: 28356350; PMID: 25620911
C01.MSC	C01.Ery_P	PTN	NCL	0.0835372	0	PTN_NCL	PTN - NCL	PTN	Secreted Signaling	PMID: 28356350; PMID: 25620911
C01.MSC	C01.MSC	PTN	NCL	0.0585005	0	PTN_NCL	PTN - NCL	PTN	Secreted Signaling	PMID: 28356350; PMID: 25620911
C01.MSC	C011.Macro	PTN	NCL	0.0426064	0	PTN_NCL	PTN - NCL	PTN	Secreted Signaling	PMID: 28356350; PMID: 25620911
C01.MSC	C02.Ery	PTN	NCL	0.0191327	0	PTN_NCL	PTN - NCL	PTN	Secreted Signaling	PMID: 28356350; PMID: 25620911
C01.MSC	C03.Baspphil	PTN	NCL	0.0836498	0	PTN_NCL	PTN - NCL	PTN	Secreted Signaling	PMID: 28356350; PMID: 25620911
C01.MSC	C04.Myeloid	PTN	NCL	0.065961	0	PTN_NCL	PTN - NCL	PTN	Secreted Signaling	PMID: 28356350; PMID: 25620911
C01.MSC	C05.Neu	PTN	NCL	0.0789732	0	PTN_NCL	PTN - NCL	PTN	Secreted Signaling	PMID: 28356350; PMID: 25620911
C01.MSC	C06.Mono	PTN	NCL	0.0475469	0	PTN_NCL	PTN - NCL	PTN	Secreted Signaling	PMID: 28356350; PMID: 25620911
C01.MSC	C07.NK	PTN	NCL	0.0715035	0	PTN_NCL	PTN - NCL	PTN	Secreted Signaling	PMID: 28356350; PMID: 25620911
C01.MSC	C08.Bcell1	PTN	NCL	0.0660083	0	PTN_NCL	PTN - NCL	PTN	Secreted Signaling	PMID: 28356350; PMID: 25620911
C01.MSC	C09.Bcell2	PTN	NCL	0.0682787	0	PTN_NCL	PTN - NCL	PTN	Secreted Signaling	PMID: 28356350; PMID: 25620911
C01.MSC	C10.Bcell3	PTN	NCL	0.0528372	0	PTN_NCL	PTN - NCL	PTN	Secreted Signaling	PMID: 28356350; PMID: 25620911
C03.Baspphil	C011.Macro	CTSG	F2R	0.000109435	0.04	CTSG_F2R	CTSG - F2R	PARs	Secreted Signaling	KEGG: hsa04080
C04.Myeloid	C011.Macro	CTSG	F2R	5.87049e-05	0.04	CTSG_F2R	CTSG - F2R	PARs	Secreted Signaling	KEGG: hsa04080
C05.Neu	C011.Macro	CTSG	F2R	0.00219254	0	CTSG_F2R	CTSG - F2R	PARs	Secreted Signaling	KEGG: hsa04080
C06.Mono	C011.Macro	CTSG	F2R	0.00050643	0	CTSG_F2R	CTSG - F2R	PARs	Secreted Signaling	KEGG: hsa04080
C10.Bcell3	C011.Macro	CTSG	F2R	7.94536e-05	0.04	CTSG_F2R	CTSG - F2R	PARs	Secreted Signaling	KEGG: hsa04080
C01.Ery_P	C03.Baspphil	CTSG	F2R	3.34894e-06	0.03	CTSG_F2R	CTSG - F2R	PARs	Secreted Signaling	KEGG: hsa04080
C03.Baspphil	C03.Baspphil	CTSG	F2R	1.40123e-05	0.03	CTSG_F2R	CTSG - F2R	PARs	Secreted Signaling	KEGG: hsa04080
C04.Myeloid	C03.Baspphil	CTSG	F2R	7.51635e-06	0.03	CTSG_F2R	CTSG - F2R	PARs	Secreted Signaling	KEGG: hsa04080
C05.Neu	C03.Baspphil	CTSG	F2R	0.000281248	0	CTSG_F2R	CTSG - F2R	PARs	Secreted Signaling	KEGG: hsa04080
C06.Mono	C03.Baspphil	CTSG	F2R	6.48666e-05	0.01	CTSG_F2R	CTSG - F2R	PARs	Secreted Signaling	KEGG: hsa04080
C07.NK	C03.Baspphil	CTSG	F2R	3.42594e-06	0.03	CTSG_F2R	CTSG - F2R	PARs	Secreted Signaling	KEGG: hsa04080
C08.Bcell1	C03.Baspphil	CTSG	F2R	2.20111e-06	0.03	CTSG_F2R	CTSG - F2R	PARs	Secreted Signaling	KEGG: hsa04080
C09.Bcell2	C03.Baspphil	CTSG	F2R	2.3723e-06	0.03	CTSG_F2R	CTSG - F2R	PARs	Secreted Signaling	KEGG: hsa04080
C10.Bcell3	C03.Baspphil	CTSG	F2R	1.01731e-05	0.02	CTSG_F2R	CTSG - F2R	PARs	Secreted Signaling	KEGG: hsa04080
C01.Ery_P	C04.Myeloid	CTSG	F2R	0.000549111	0	CTSG_F2R	CTSG - F2R	PARs	Secreted Signaling	KEGG: hsa04080
C03.Baspphil	C04.Myeloid	CTSG	F2R	0.00229354	0	CTSG_F2R	CTSG - F2R	PARs	Secreted Signaling	KEGG: hsa04080
C04.Myeloid	C04.Myeloid	CTSG	F2R	0.00123159	0	CTSG_F2R	CTSG - F2R	PARs	Secreted Signaling	KEGG: hsa04080
C05.Neu	C04.Myeloid	CTSG	F2R	0.044117	0	CTSG_F2R	CTSG - F2R	PARs	Secreted Signaling	KEGG: hsa04080
C06.Mono	C04.Myeloid	CTSG	F2R	0.0105303	0	CTSG_F2R	CTSG - F2R	PARs	Secreted Signaling	KEGG: hsa04080
C07.NK	C04.Myeloid	CTSG	F2R	0.000561728	0	CTSG_F2R	CTSG - F2R	PARs	Secreted Signaling	KEGG: hsa04080
C08.Bcell1	C04.Myeloid	CTSG	F2R	0.000360973	0	CTSG_F2R	CTSG - F2R	PARs	Secreted Signaling	KEGG: hsa04080
C09.Bcell2	C04.Myeloid	CTSG	F2R	0.000389038	0	CTSG_F2R	CTSG - F2R	PARs	Secreted Signaling	KEGG: hsa04080
C10.Bcell3	C04.Myeloid	CTSG	F2R	0.00166619	0	CTSG_F2R	CTSG - F2R	PARs	Secreted Signaling	KEGG: hsa04080
C07.NK	C011.Macro	PRSS2	F2R	1.36798e-05	0	PRSS2_F2R	PRSS2 - F2R	PARs	Secreted Signaling	KEGG: hsa04080
C07.NK	C03.Baspphil	PRSS2	F2R	1.75144e-06	0	PRSS2_F2R	PRSS2 - F2R	PARs	Secreted Signaling	KEGG: hsa04080
C07.NK	C04.Myeloid	PRSS2	F2R	0.000287251	0	PRSS2_F2R	PRSS2 - F2R	PARs	Secreted Signaling	KEGG: hsa04080
C01.Ery_P	C04.Myeloid	CTSG	F2RL3	0.000133284	0	CTSG_F2RL3	CTSG - F2RL3	PARs	Secreted Signaling	KEGG: hsa04080
C03.Baspphil	C04.Myeloid	CTSG	F2RL3	0.00055744	0	CTSG_F2RL3	CTSG - F2RL3	PARs	Secreted Signaling	KEGG: hsa04080
C04.Myeloid	C04.Myeloid	CTSG	F2RL3	0.000299093	0	CTSG_F2RL3	CTSG - F2RL3	PARs	Secreted Signaling	KEGG: hsa04080
C05.Neu	C04.Myeloid	CTSG	F2RL3	0.0110739	0	CTSG_F2RL3	CTSG - F2RL3	PARs	Secreted Signaling	KEGG: hsa04080
C06.Mono	C04.Myeloid	CTSG	F2RL3	0.00257546	0	CTSG_F2RL3	CTSG - F2RL3	PARs	Secreted Signaling	KEGG: hsa04080
C07.NK	C04.Myeloid	CTSG	F2RL3	0.000136348	0	CTSG_F2RL3	CTSG - F2RL3	PARs	Secreted Signaling	KEGG: hsa04080
C08.Bcell1	C04.Myeloid	CTSG	F2RL3	8.76052e-05	0	CTSG_F2RL3	CTSG - F2RL3	PARs	Secreted Signaling	KEGG: hsa04080
C09.Bcell2	C04.Myeloid	CTSG	F2RL3	9.44183e-05	0	CTSG_F2RL3	CTSG - F2RL3	PARs	Secreted Signaling	KEGG: hsa04080
C10.Bcell3	C04.Myeloid	CTSG	F2RL3	0.00040477	0	CTSG_F2RL3	CTSG - F2RL3	PARs	Secreted Signaling	KEGG: hsa04080
C07.NK	C04.Myeloid	PRSS2	F2RL3	6.97096e-05	0	PRSS2_F2RL3	PRSS2 - F2RL3	PARs	Secreted Signaling	KEGG: hsa04080
C01.Ery_P	C06.Mono	ANXA1	FPR2	2.38955e-05	0	ANXA1_FPR2	ANXA1 - FPR2	ANNEXIN	Secreted Signaling	PMID: 23230437
C01.MSC	C06.Mono	ANXA1	FPR2	0.00122257	0	ANXA1_FPR2	ANXA1 - FPR2	ANNEXIN	Secreted Signaling	PMID: 23230437
C011.Macro	C06.Mono	ANXA1	FPR2	0.00375407	0	ANXA1_FPR2	ANXA1 - FPR2	ANNEXIN	Secreted Signaling	PMID: 23230437
C03.Baspphil	C06.Mono	ANXA1	FPR2	0.00227931	0	ANXA1_FPR2	ANXA1 - FPR2	ANNEXIN	Secreted Signaling	PMID: 23230437
C04.Myeloid	C06.Mono	ANXA1	FPR2	0.000277542	0	ANXA1_FPR2	ANXA1 - FPR2	ANNEXIN	Secreted Signaling	PMID: 23230437
C05.Neu	C06.Mono	ANXA1	FPR2	0.00239656	0	ANXA1_FPR2	ANXA1 - FPR2	ANNEXIN	Secreted Signaling	PMID: 23230437
C06.Mono	C06.Mono	ANXA1	FPR2	0.00427034	0	ANXA1_FPR2	ANXA1 - FPR2	ANNEXIN	Secreted Signaling	PMID: 23230437
C07.NK	C06.Mono	ANXA1	FPR2	0.000684149	0	ANXA1_FPR2	ANXA1 - FPR2	ANNEXIN	Secreted Signaling	PMID: 23230437
C09.Bcell2	C06.Mono	ANXA1	FPR2	1.35738e-05	0	ANXA1_FPR2	ANXA1 - FPR2	ANNEXIN	Secreted Signaling	PMID: 23230437
C10.Bcell3	C06.Mono	ANXA1	FPR2	0.000549946	0	ANXA1_FPR2	ANXA1 - FPR2	ANNEXIN	Secreted Signaling	PMID: 23230437
C01.Ery_P	C06.Mono	ANXA1	FPR1	4.73483e-05	0	ANXA1_FPR1	ANXA1 - FPR1	ANNEXIN	Secreted Signaling	PMID: 23230437
C01.MSC	C06.Mono	ANXA1	FPR1	0.00241964	0	ANXA1_FPR1	ANXA1 - FPR1	ANNEXIN	Secreted Signaling	PMID: 23230437
C011.Macro	C06.Mono	ANXA1	FPR1	0.00741145	0	ANXA1_FPR1	ANXA1 - FPR1	ANNEXIN	Secreted Signaling	PMID: 23230437
C03.Baspphil	C06.Mono	ANXA1	FPR1	0.00450641	0	ANXA1_FPR1	ANXA1 - FPR1	ANNEXIN	Secreted Signaling	PMID: 23230437
C04.Myeloid	C06.Mono	ANXA1	FPR1	0.000549806	0	ANXA1_FPR1	ANXA1 - FPR1	ANNEXIN	Secreted Signaling	PMID: 23230437
C05.Neu	C06.Mono	ANXA1	FPR1	0.00473769	0	ANXA1_FPR1	ANXA1 - FPR1	ANNEXIN	Secreted Signaling	PMID: 23230437
C06.Mono	C06.Mono	ANXA1	FPR1	0.00842645	0	ANXA1_FPR1	ANXA1 - FPR1	ANNEXIN	Secreted Signaling	PMID: 23230437
C07.NK	C06.Mono	ANXA1	FPR1	0.00135475	0	ANXA1_FPR1	ANXA1 - FPR1	ANNEXIN	Secreted Signaling	PMID: 23230437
C09.Bcell2	C06.Mono	ANXA1	FPR1	2.68963e-05	0	ANXA1_FPR1	ANXA1 - FPR1	ANNEXIN	Secreted Signaling	PMID: 23230437
C10.Bcell3	C06.Mono	ANXA1	FPR1	0.00108914	0	ANXA1_FPR1	ANXA1 - FPR1	ANNEXIN	Secreted Signaling	PMID: 23230437
C011.Macro	C01.MSC	GAS6	AXL	0.000318335	0	GAS6_AXL	GAS6 - AXL	GAS	Secreted Signaling	PMID: 27801848
C10.Bcell3	C01.MSC	GAS6	AXL	7.77131e-05	0	GAS6_AXL	GAS6 - AXL	GAS	Secreted Signaling	PMID: 27801848
C011.Macro	C011.Macro	GAS6	AXL	0.00112511	0	GAS6_AXL	GAS6 - AXL	GAS	Secreted Signaling	PMID: 27801848
C10.Bcell3	C011.Macro	GAS6	AXL	0.000274834	0	GAS6_AXL	GAS6 - AXL	GAS	Secreted Signaling	PMID: 27801848
C01.Ery_P	C04.Myeloid	GRN	SORT1	0.000112658	0.01	GRN_SORT1	GRN - SORT1	GRN	Secreted Signaling	PMID: 29555433
C01.MSC	C04.Myeloid	GRN	SORT1	0.00184972	0	GRN_SORT1	GRN - SORT1	GRN	Secreted Signaling	PMID: 29555433
C011.Macro	C04.Myeloid	GRN	SORT1	0.00293283	0	GRN_SORT1	GRN - SORT1	GRN	Secreted Signaling	PMID: 29555433
C03.Baspphil	C04.Myeloid	GRN	SORT1	0.00017519	0	GRN_SORT1	GRN - SORT1	GRN	Secreted Signaling	PMID: 29555433
C04.Myeloid	C04.Myeloid	GRN	SORT1	0.000397742	0	GRN_SORT1	GRN - SORT1	GRN	Secreted Signaling	PMID: 29555433
C05.Neu	C04.Myeloid	GRN	SORT1	0.000426741	0	GRN_SORT1	GRN - SORT1	GRN	Secreted Signaling	PMID: 29555433
C06.Mono	C04.Myeloid	GRN	SORT1	0.00228989	0	GRN_SORT1	GRN - SORT1	GRN	Secreted Signaling	PMID: 29555433
C07.NK	C04.Myeloid	GRN	SORT1	0.000249191	0	GRN_SORT1	GRN - SORT1	GRN	Secreted Signaling	PMID: 29555433
C08.Bcell1	C04.Myeloid	GRN	SORT1	0.000494435	0	GRN_SORT1	GRN - SORT1	GRN	Secreted Signaling	PMID: 29555433
C10.Bcell3	C04.Myeloid	GRN	SORT1	0.00147872	0	GRN_SORT1	GRN - SORT1	GRN	Secreted Signaling	PMID: 29555433
C01.Ery_P	C06.Mono	GRN	SORT1	7.02192e-05	0	GRN_SORT1	GRN - SORT1	GRN	Secreted Signaling	PMID: 29555433
C01.MSC	C06.Mono	GRN	SORT1	0.00115368	0	GRN_SORT1	GRN - SORT1	GRN	Secreted Signaling	PMID: 29555433
C011.Macro	C06.Mono	GRN	SORT1	0.00182996	0	GRN_SORT1	GRN - SORT1	GRN	Secreted Signaling	PMID: 29555433
C03.Baspphil	C06.Mono	GRN	SORT1	0.000109198	0	GRN_SORT1	GRN - SORT1	GRN	Secreted Signaling	PMID: 29555433
C04.Myeloid	C06.Mono	GRN	SORT1	0.000247937	0	GRN_SORT1	GRN - SORT1	GRN	Secreted Signaling	PMID: 29555433
C05.Neu	C06.Mono	GRN	SORT1	0.000266017	0	GRN_SORT1	GRN - SORT1	GRN	Secreted Signaling	PMID: 29555433
C06.Mono	C06.Mono	GRN	SORT1	0.00142845	0	GRN_SORT1	GRN - SORT1	GRN	Secreted Signaling	PMID: 29555433
C07.NK	C06.Mono	GRN	SORT1	0.000155327	0	GRN_SORT1	GRN - SORT1	GRN	Secreted Signaling	PMID: 29555433
C08.Bcell1	C06.Mono	GRN	SORT1	0.000308223	0	GRN_SORT1	GRN - SORT1	GRN	Secreted Signaling	PMID: 29555433
C10.Bcell3	C06.Mono	GRN	SORT1	0.000922151	0	GRN_SORT1	GRN - SORT1	GRN	Secreted Signaling	PMID: 29555433
C011.Macro	C011.Macro	LGALS9	PTPRC	0.00616126	0	LGALS9_CD45	LGALS9 - CD45	GALECTIN	Secreted Signaling	PMID: 30120235
C03.Baspphil	C011.Macro	LGALS9	PTPRC	0.0019153	0.01	LGALS9_CD45	LGALS9 - CD45	GALECTIN	Secreted Signaling	PMID: 30120235
C05.Neu	C011.Macro	LGALS9	PTPRC	0.00166957	0.02	LGALS9_CD45	LGALS9 - CD45	GALECTIN	Secreted Signaling	PMID: 30120235
C06.Mono	C011.Macro	LGALS9	PTPRC	0.00354933	0	LGALS9_CD45	LGALS9 - CD45	GALECTIN	Secreted Signaling	PMID: 30120235
C07.NK	C011.Macro	LGALS9	PTPRC	0.00645935	0	LGALS9_CD45	LGALS9 - CD45	GALECTIN	Secreted Signaling	PMID: 30120235
C08.Bcell1	C011.Macro	LGALS9	PTPRC	0.00842428	0	LGALS9_CD45	LGALS9 - CD45	GALECTIN	Secreted Signaling	PMID: 30120235
C09.Bcell2	C011.Macro	LGALS9	PTPRC	0.00652938	0	LGALS9_CD45	LGALS9 - CD45	GALECTIN	Secreted Signaling	PMID: 30120235
C011.Macro	C03.Baspphil	LGALS9	PTPRC	0.00230065	0	LGALS9_CD45	LGALS9 - CD45	GALECTIN	Secreted Signaling	PMID: 30120235
C06.Mono	C03.Baspphil	LGALS9	PTPRC	0.00132316	0	LGALS9_CD45	LGALS9 - CD45	GALECTIN	Secreted Signaling	PMID: 30120235
C07.NK	C03.Baspphil	LGALS9	PTPRC	0.00241241	0	LGALS9_CD45	LGALS9 - CD45	GALECTIN	Secreted Signaling	PMID: 30120235
C08.Bcell1	C03.Baspphil	LGALS9	PTPRC	0.00315017	0	LGALS9_CD45	LGALS9 - CD45	GALECTIN	Secreted Signaling	PMID: 30120235
C09.Bcell2	C03.Baspphil	LGALS9	PTPRC	0.00243868	0	LGALS9_CD45	LGALS9 - CD45	GALECTIN	Secreted Signaling	PMID: 30120235
C011.Macro	C04.Myeloid	LGALS9	PTPRC	0.00215481	0	LGALS9_CD45	LGALS9 - CD45	GALECTIN	Secreted Signaling	PMID: 30120235
C06.Mono	C04.Myeloid	LGALS9	PTPRC	0.00123921	0.02	LGALS9_CD45	LGALS9 - CD45	GALECTIN	Secreted Signaling	PMID: 30120235
C07.NK	C04.Myeloid	LGALS9	PTPRC	0.00225951	0	LGALS9_CD45	LGALS9 - CD45	GALECTIN	Secreted Signaling	PMID: 30120235
C08.Bcell1	C04.Myeloid	LGALS9	PTPRC	0.00295064	0	LGALS9_CD45	LGALS9 - CD45	GALECTIN	Secreted Signaling	PMID: 30120235
C09.Bcell2	C04.Myeloid	LGALS9	PTPRC	0.00228411	0	LGALS9_CD45	LGALS9 - CD45	GALECTIN	Secreted Signaling	PMID: 30120235
C07.NK	C05.Neu	LGALS9	PTPRC	0.000962557	0.02	LGALS9_CD45	LGALS9 - CD45	GALECTIN	Secreted Signaling	PMID: 30120235
C08.Bcell1	C05.Neu	LGALS9	PTPRC	0.00125748	0	LGALS9_CD45	LGALS9 - CD45	GALECTIN	Secreted Signaling	PMID: 30120235
C09.Bcell2	C05.Neu	LGALS9	PTPRC	0.000973051	0.01	LGALS9_CD45	LGALS9 - CD45	GALECTIN	Secreted Signaling	PMID: 30120235
C011.Macro	C06.Mono	LGALS9	PTPRC	0.00779153	0	LGALS9_CD45	LGALS9 - CD45	GALECTIN	Secreted Signaling	PMID: 30120235
C03.Baspphil	C06.Mono	LGALS9	PTPRC	0.00242483	0	LGALS9_CD45	LGALS9 - CD45	GALECTIN	Secreted Signaling	PMID: 30120235
C05.Neu	C06.Mono	LGALS9	PTPRC	0.00211387	0	LGALS9_CD45	LGALS9 - CD45	GALECTIN	Secreted Signaling	PMID: 30120235
C06.Mono	C06.Mono	LGALS9	PTPRC	0.0044916	0	LGALS9_CD45	LGALS9 - CD45	GALECTIN	Secreted Signaling	PMID: 30120235
C07.NK	C06.Mono	LGALS9	PTPRC	0.00816784	0	LGALS9_CD45	LGALS9 - CD45	GALECTIN	Secreted Signaling	PMID: 30120235
C08.Bcell1	C06.Mono	LGALS9	PTPRC	0.0106469	0	LGALS9_CD45	LGALS9 - CD45	GALECTIN	Secreted Signaling	PMID: 30120235
C09.Bcell2	C06.Mono	LGALS9	PTPRC	0.00825624	0	LGALS9_CD45	LGALS9 - CD45	GALECTIN	Secreted Signaling	PMID: 30120235
C10.Bcell3	C06.Mono	LGALS9	PTPRC	0.00240508	0	LGALS9_CD45	LGALS9 - CD45	GALECTIN	Secreted Signaling	PMID: 30120235
C011.Macro	C07.NK	LGALS9	PTPRC	0.00519511	0	LGALS9_CD45	LGALS9 - CD45	GALECTIN	Secreted Signaling	PMID: 30120235
C03.Baspphil	C07.NK	LGALS9	PTPRC	0.00161388	0.01	LGALS9_CD45	LGALS9 - CD45	GALECTIN	Secreted Signaling	PMID: 30120235
C05.Neu	C07.NK	LGALS9	PTPRC	0.00140677	0	LGALS9_CD45	LGALS9 - CD45	GALECTIN	Secreted Signaling	PMID: 30120235
C06.Mono	C07.NK	LGALS9	PTPRC	0.00299152	0	LGALS9_CD45	LGALS9 - CD45	GALECTIN	Secreted Signaling	PMID: 30120235
C07.NK	C07.NK	LGALS9	PTPRC	0.00544671	0	LGALS9_CD45	LGALS9 - CD45	GALECTIN	Secreted Signaling	PMID: 30120235
C08.Bcell1	C07.NK	LGALS9	PTPRC	0.00710581	0	LGALS9_CD45	LGALS9 - CD45	GALECTIN	Secreted Signaling	PMID: 30120235
C09.Bcell2	C07.NK	LGALS9	PTPRC	0.00550583	0	LGALS9_CD45	LGALS9 - CD45	GALECTIN	Secreted Signaling	PMID: 30120235
C011.Macro	C08.Bcell1	LGALS9	PTPRC	0.0065298	0	LGALS9_CD45	LGALS9 - CD45	GALECTIN	Secreted Signaling	PMID: 30120235
C03.Baspphil	C08.Bcell1	LGALS9	PTPRC	0.00203039	0	LGALS9_CD45	LGALS9 - CD45	GALECTIN	Secreted Signaling	PMID: 30120235
C05.Neu	C08.Bcell1	LGALS9	PTPRC	0.00176992	0	LGALS9_CD45	LGALS9 - CD45	GALECTIN	Secreted Signaling	PMID: 30120235
C06.Mono	C08.Bcell1	LGALS9	PTPRC	0.00376222	0	LGALS9_CD45	LGALS9 - CD45	GALECTIN	Secreted Signaling	PMID: 30120235
C07.NK	C08.Bcell1	LGALS9	PTPRC	0.0068456	0	LGALS9_CD45	LGALS9 - CD45	GALECTIN	Secreted Signaling	PMID: 30120235
C08.Bcell1	C08.Bcell1	LGALS9	PTPRC	0.00892697	0	LGALS9_CD45	LGALS9 - CD45	GALECTIN	Secreted Signaling	PMID: 30120235
C09.Bcell2	C08.Bcell1	LGALS9	PTPRC	0.00691979	0	LGALS9_CD45	LGALS9 - CD45	GALECTIN	Secreted Signaling	PMID: 30120235
C10.Bcell3	C08.Bcell1	LGALS9	PTPRC	0.00201384	0	LGALS9_CD45	LGALS9 - CD45	GALECTIN	Secreted Signaling	PMID: 30120235
C011.Macro	C09.Bcell2	LGALS9	PTPRC	0.00184405	0	LGALS9_CD45	LGALS9 - CD45	GALECTIN	Secreted Signaling	PMID: 30120235
C06.Mono	C09.Bcell2	LGALS9	PTPRC	0.00106035	0	LGALS9_CD45	LGALS9 - CD45	GALECTIN	Secreted Signaling	PMID: 30120235
C07.NK	C09.Bcell2	LGALS9	PTPRC	0.00193367	0	LGALS9_CD45	LGALS9 - CD45	GALECTIN	Secreted Signaling	PMID: 30120235
C08.Bcell1	C09.Bcell2	LGALS9	PTPRC	0.0025254	0	LGALS9_CD45	LGALS9 - CD45	GALECTIN	Secreted Signaling	PMID: 30120235
C09.Bcell2	C09.Bcell2	LGALS9	PTPRC	0.00195474	0	LGALS9_CD45	LGALS9 - CD45	GALECTIN	Secreted Signaling	PMID: 30120235
C011.Macro	C10.Bcell3	LGALS9	PTPRC	0.00881552	0	LGALS9_CD45	LGALS9 - CD45	GALECTIN	Secreted Signaling	PMID: 30120235
C03.Baspphil	C10.Bcell3	LGALS9	PTPRC	0.00274546	0.01	LGALS9_CD45	LGALS9 - CD45	GALECTIN	Secreted Signaling	PMID: 30120235
C05.Neu	C10.Bcell3	LGALS9	PTPRC	0.00239348	0	LGALS9_CD45	LGALS9 - CD45	GALECTIN	Secreted Signaling	PMID: 30120235
C06.Mono	C10.Bcell3	LGALS9	PTPRC	0.00508412	0	LGALS9_CD45	LGALS9 - CD45	GALECTIN	Secreted Signaling	PMID: 30120235
C07.NK	C10.Bcell3	LGALS9	PTPRC	0.00924083	0	LGALS9_CD45	LGALS9 - CD45	GALECTIN	Secreted Signaling	PMID: 30120235
C08.Bcell1	C10.Bcell3	LGALS9	PTPRC	0.0120416	0	LGALS9_CD45	LGALS9 - CD45	GALECTIN	Secreted Signaling	PMID: 30120235
C09.Bcell2	C10.Bcell3	LGALS9	PTPRC	0.00934074	0	LGALS9_CD45	LGALS9 - CD45	GALECTIN	Secreted Signaling	PMID: 30120235
C04.Myeloid	C01.MSC	PROS1	AXL	0.000543477	0	PROS1_AXL	PROS1 - AXL	PROS	Secreted Signaling	PMID: 29531161
C04.Myeloid	C011.Macro	PROS1	AXL	0.00191975	0	PROS1_AXL	PROS1 - AXL	PROS	Secreted Signaling	PMID: 29531161
C01.MSC	C011.Macro	RARRES2	CMKLR1	9.44905e-05	0	RARRES2_CMKLR1	RARRES2 - CMKLR1	CHEMERIN	Secreted Signaling	PMID: 24671882
C10.Bcell3	C01.MSC	BTLA	TNFRSF14	2.38428e-05	0	BTLA_TNFRSF14	BTLA - TNFRSF14	BTLA	Secreted Signaling	PMID: 21941365
C10.Bcell3	C011.Macro	BTLA	TNFRSF14	0.000508942	0	BTLA_TNFRSF14	BTLA - TNFRSF14	BTLA	Secreted Signaling	PMID: 21941365
C10.Bcell3	C03.Baspphil	BTLA	TNFRSF14	1.06552e-05	0	BTLA_TNFRSF14	BTLA - TNFRSF14	BTLA	Secreted Signaling	PMID: 21941365
C10.Bcell3	C04.Myeloid	BTLA	TNFRSF14	0.000628026	0	BTLA_TNFRSF14	BTLA - TNFRSF14	BTLA	Secreted Signaling	PMID: 21941365
C10.Bcell3	C07.NK	BTLA	TNFRSF14	0.000120987	0	BTLA_TNFRSF14	BTLA - TNFRSF14	BTLA	Secreted Signaling	PMID: 21941365
C10.Bcell3	C08.Bcell1	BTLA	TNFRSF14	9.9774e-05	0	BTLA_TNFRSF14	BTLA - TNFRSF14	BTLA	Secreted Signaling	PMID: 21941365
C10.Bcell3	C09.Bcell2	BTLA	TNFRSF14	0.000207294	0	BTLA_TNFRSF14	BTLA - TNFRSF14	BTLA	Secreted Signaling	PMID: 21941365
C10.Bcell3	C10.Bcell3	BTLA	TNFRSF14	8.83102e-05	0	BTLA_TNFRSF14	BTLA - TNFRSF14	BTLA	Secreted Signaling	PMID: 21941365
C01.Ery_P	C011.Macro	LGALS9	HAVCR2	4.99895e-06	0	LGALS9_HAVCR2	LGALS9 - HAVCR2	GALECTIN	Secreted Signaling	PMID: 27192565
C011.Macro	C011.Macro	LGALS9	HAVCR2	0.00235618	0	LGALS9_HAVCR2	LGALS9 - HAVCR2	GALECTIN	Secreted Signaling	PMID: 27192565
C03.Baspphil	C011.Macro	LGALS9	HAVCR2	0.000730521	0	LGALS9_HAVCR2	LGALS9 - HAVCR2	GALECTIN	Secreted Signaling	PMID: 27192565
C05.Neu	C011.Macro	LGALS9	HAVCR2	0.000636699	0	LGALS9_HAVCR2	LGALS9 - HAVCR2	GALECTIN	Secreted Signaling	PMID: 27192565
C06.Mono	C011.Macro	LGALS9	HAVCR2	0.00135513	0	LGALS9_HAVCR2	LGALS9 - HAVCR2	GALECTIN	Secreted Signaling	PMID: 27192565
C07.NK	C011.Macro	LGALS9	HAVCR2	0.00247064	0	LGALS9_HAVCR2	LGALS9 - HAVCR2	GALECTIN	Secreted Signaling	PMID: 27192565
C08.Bcell1	C011.Macro	LGALS9	HAVCR2	0.00322615	0	LGALS9_HAVCR2	LGALS9 - HAVCR2	GALECTIN	Secreted Signaling	PMID: 27192565
C09.Bcell2	C011.Macro	LGALS9	HAVCR2	0.00249753	0	LGALS9_HAVCR2	LGALS9 - HAVCR2	GALECTIN	Secreted Signaling	PMID: 27192565
C10.Bcell3	C011.Macro	LGALS9	HAVCR2	0.000724562	0	LGALS9_HAVCR2	LGALS9 - HAVCR2	GALECTIN	Secreted Signaling	PMID: 27192565
C07.NK	C01.Ery_P	LGALS9	CD44	0.00126068	0.03	LGALS9_CD44	LGALS9 - CD44	GALECTIN	Secreted Signaling	PMID: 25065622
C08.Bcell1	C01.Ery_P	LGALS9	CD44	0.0016468	0	LGALS9_CD44	LGALS9 - CD44	GALECTIN	Secreted Signaling	PMID: 25065622
C09.Bcell2	C01.Ery_P	LGALS9	CD44	0.00127442	0.01	LGALS9_CD44	LGALS9 - CD44	GALECTIN	Secreted Signaling	PMID: 25065622
C011.Macro	C011.Macro	LGALS9	CD44	0.00502878	0	LGALS9_CD44	LGALS9 - CD44	GALECTIN	Secreted Signaling	PMID: 25065622
C06.Mono	C011.Macro	LGALS9	CD44	0.00289554	0	LGALS9_CD44	LGALS9 - CD44	GALECTIN	Secreted Signaling	PMID: 25065622
C07.NK	C011.Macro	LGALS9	CD44	0.00527237	0	LGALS9_CD44	LGALS9 - CD44	GALECTIN	Secreted Signaling	PMID: 25065622
C08.Bcell1	C011.Macro	LGALS9	CD44	0.00687873	0	LGALS9_CD44	LGALS9 - CD44	GALECTIN	Secreted Signaling	PMID: 25065622
C09.Bcell2	C011.Macro	LGALS9	CD44	0.0053296	0	LGALS9_CD44	LGALS9 - CD44	GALECTIN	Secreted Signaling	PMID: 25065622
C011.Macro	C03.Baspphil	LGALS9	CD44	0.00451172	0	LGALS9_CD44	LGALS9 - CD44	GALECTIN	Secreted Signaling	PMID: 25065622
C06.Mono	C03.Baspphil	LGALS9	CD44	0.00259725	0	LGALS9_CD44	LGALS9 - CD44	GALECTIN	Secreted Signaling	PMID: 25065622
C07.NK	C03.Baspphil	LGALS9	CD44	0.00473039	0	LGALS9_CD44	LGALS9 - CD44	GALECTIN	Secreted Signaling	PMID: 25065622
C08.Bcell1	C03.Baspphil	LGALS9	CD44	0.00617264	0	LGALS9_CD44	LGALS9 - CD44	GALECTIN	Secreted Signaling	PMID: 25065622
C09.Bcell2	C03.Baspphil	LGALS9	CD44	0.00478176	0	LGALS9_CD44	LGALS9 - CD44	GALECTIN	Secreted Signaling	PMID: 25065622
C08.Bcell1	C04.Myeloid	LGALS9	CD44	0.00156962	0.01	LGALS9_CD44	LGALS9 - CD44	GALECTIN	Secreted Signaling	PMID: 25065622
C011.Macro	C05.Neu	LGALS9	CD44	0.00931192	0	LGALS9_CD44	LGALS9 - CD44	GALECTIN	Secreted Signaling	PMID: 25065622
C03.Baspphil	C05.Neu	LGALS9	CD44	0.00290106	0	LGALS9_CD44	LGALS9 - CD44	GALECTIN	Secreted Signaling	PMID: 25065622
C05.Neu	C05.Neu	LGALS9	CD44	0.00252918	0	LGALS9_CD44	LGALS9 - CD44	GALECTIN	Secreted Signaling	PMID: 25065622
C06.Mono	C05.Neu	LGALS9	CD44	0.00537155	0	LGALS9_CD44	LGALS9 - CD44	GALECTIN	Secreted Signaling	PMID: 25065622
C07.NK	C05.Neu	LGALS9	CD44	0.00976094	0	LGALS9_CD44	LGALS9 - CD44	GALECTIN	Secreted Signaling	PMID: 25065622
C08.Bcell1	C05.Neu	LGALS9	CD44	0.0127174	0	LGALS9_CD44	LGALS9 - CD44	GALECTIN	Secreted Signaling	PMID: 25065622
C09.Bcell2	C05.Neu	LGALS9	CD44	0.00986641	0	LGALS9_CD44	LGALS9 - CD44	GALECTIN	Secreted Signaling	PMID: 25065622
C10.Bcell3	C05.Neu	LGALS9	CD44	0.00287744	0	LGALS9_CD44	LGALS9 - CD44	GALECTIN	Secreted Signaling	PMID: 25065622
C011.Macro	C06.Mono	LGALS9	CD44	0.0098616	0	LGALS9_CD44	LGALS9 - CD44	GALECTIN	Secreted Signaling	PMID: 25065622
C03.Baspphil	C06.Mono	LGALS9	CD44	0.00307348	0	LGALS9_CD44	LGALS9 - CD44	GALECTIN	Secreted Signaling	PMID: 25065622
C05.Neu	C06.Mono	LGALS9	CD44	0.00267956	0	LGALS9_CD44	LGALS9 - CD44	GALECTIN	Secreted Signaling	PMID: 25065622
C06.Mono	C06.Mono	LGALS9	CD44	0.00568997	0	LGALS9_CD44	LGALS9 - CD44	GALECTIN	Secreted Signaling	PMID: 25065622
C07.NK	C06.Mono	LGALS9	CD44	0.0103369	0	LGALS9_CD44	LGALS9 - CD44	GALECTIN	Secreted Signaling	PMID: 25065622
C08.Bcell1	C06.Mono	LGALS9	CD44	0.0134653	0	LGALS9_CD44	LGALS9 - CD44	GALECTIN	Secreted Signaling	PMID: 25065622
C09.Bcell2	C06.Mono	LGALS9	CD44	0.0104485	0	LGALS9_CD44	LGALS9 - CD44	GALECTIN	Secreted Signaling	PMID: 25065622
C10.Bcell3	C06.Mono	LGALS9	CD44	0.00304847	0	LGALS9_CD44	LGALS9 - CD44	GALECTIN	Secreted Signaling	PMID: 25065622
C011.Macro	C07.NK	LGALS9	CD44	0.0145957	0	LGALS9_CD44	LGALS9 - CD44	GALECTIN	Secreted Signaling	PMID: 25065622
C03.Baspphil	C07.NK	LGALS9	CD44	0.00456396	0	LGALS9_CD44	LGALS9 - CD44	GALECTIN	Secreted Signaling	PMID: 25065622
C05.Neu	C07.NK	LGALS9	CD44	0.00397976	0	LGALS9_CD44	LGALS9 - CD44	GALECTIN	Secreted Signaling	PMID: 25065622
C06.Mono	C07.NK	LGALS9	CD44	0.00843855	0	LGALS9_CD44	LGALS9 - CD44	GALECTIN	Secreted Signaling	PMID: 25065622
C07.NK	C07.NK	LGALS9	CD44	0.0152956	0	LGALS9_CD44	LGALS9 - CD44	GALECTIN	Secreted Signaling	PMID: 25065622
C08.Bcell1	C07.NK	LGALS9	CD44	0.0198947	0	LGALS9_CD44	LGALS9 - CD44	GALECTIN	Secreted Signaling	PMID: 25065622
C09.Bcell2	C07.NK	LGALS9	CD44	0.01546	0	LGALS9_CD44	LGALS9 - CD44	GALECTIN	Secreted Signaling	PMID: 25065622
C10.Bcell3	C07.NK	LGALS9	CD44	0.00452687	0	LGALS9_CD44	LGALS9 - CD44	GALECTIN	Secreted Signaling	PMID: 25065622
C08.Bcell1	C10.Bcell3	LGALS9	CD44	0.00314673	0	LGALS9_CD44	LGALS9 - CD44	GALECTIN	Secreted Signaling	PMID: 25065622
C09.Bcell2	C10.Bcell3	LGALS9	CD44	0.00243601	0.04	LGALS9_CD44	LGALS9 - CD44	GALECTIN	Secreted Signaling	PMID: 25065622
C01.Ery_P	C01.MSC	COL1A1	ITGA1_ITGB1	0.00170109	0	COL1A1_ITGA1_ITGB1	COL1A1 - (ITGA1+ITGB1)	COLLAGEN	ECM-Receptor	KEGG: hsa04512
C01.MSC	C01.MSC	COL1A1	ITGA1_ITGB1	0.0304671	0	COL1A1_ITGA1_ITGB1	COL1A1 - (ITGA1+ITGB1)	COLLAGEN	ECM-Receptor	KEGG: hsa04512
C011.Macro	C01.MSC	COL1A1	ITGA1_ITGB1	0.00235163	0	COL1A1_ITGA1_ITGB1	COL1A1 - (ITGA1+ITGB1)	COLLAGEN	ECM-Receptor	KEGG: hsa04512
C02.Ery	C01.MSC	COL1A1	ITGA1_ITGB1	0.000920284	0	COL1A1_ITGA1_ITGB1	COL1A1 - (ITGA1+ITGB1)	COLLAGEN	ECM-Receptor	KEGG: hsa04512
C03.Baspphil	C01.MSC	COL1A1	ITGA1_ITGB1	0.00156077	0	COL1A1_ITGA1_ITGB1	COL1A1 - (ITGA1+ITGB1)	COLLAGEN	ECM-Receptor	KEGG: hsa04512
C04.Myeloid	C01.MSC	COL1A1	ITGA1_ITGB1	0.00145603	0	COL1A1_ITGA1_ITGB1	COL1A1 - (ITGA1+ITGB1)	COLLAGEN	ECM-Receptor	KEGG: hsa04512
C05.Neu	C01.MSC	COL1A1	ITGA1_ITGB1	0.00166793	0	COL1A1_ITGA1_ITGB1	COL1A1 - (ITGA1+ITGB1)	COLLAGEN	ECM-Receptor	KEGG: hsa04512
C06.Mono	C01.MSC	COL1A1	ITGA1_ITGB1	0.00205631	0	COL1A1_ITGA1_ITGB1	COL1A1 - (ITGA1+ITGB1)	COLLAGEN	ECM-Receptor	KEGG: hsa04512
C07.NK	C01.MSC	COL1A1	ITGA1_ITGB1	0.00193366	0	COL1A1_ITGA1_ITGB1	COL1A1 - (ITGA1+ITGB1)	COLLAGEN	ECM-Receptor	KEGG: hsa04512
C08.Bcell1	C01.MSC	COL1A1	ITGA1_ITGB1	0.00188449	0	COL1A1_ITGA1_ITGB1	COL1A1 - (ITGA1+ITGB1)	COLLAGEN	ECM-Receptor	KEGG: hsa04512
C09.Bcell2	C01.MSC	COL1A1	ITGA1_ITGB1	0.00167489	0	COL1A1_ITGA1_ITGB1	COL1A1 - (ITGA1+ITGB1)	COLLAGEN	ECM-Receptor	KEGG: hsa04512
C10.Bcell3	C01.MSC	COL1A1	ITGA1_ITGB1	0.00153629	0	COL1A1_ITGA1_ITGB1	COL1A1 - (ITGA1+ITGB1)	COLLAGEN	ECM-Receptor	KEGG: hsa04512
C01.Ery_P	C01.MSC	COL1A2	ITGA1_ITGB1	0.00120301	0	COL1A2_ITGA1_ITGB1	COL1A2 - (ITGA1+ITGB1)	COLLAGEN	ECM-Receptor	KEGG: hsa04512
C01.MSC	C01.MSC	COL1A2	ITGA1_ITGB1	0.0277114	0	COL1A2_ITGA1_ITGB1	COL1A2 - (ITGA1+ITGB1)	COLLAGEN	ECM-Receptor	KEGG: hsa04512
C011.Macro	C01.MSC	COL1A2	ITGA1_ITGB1	0.00239347	0	COL1A2_ITGA1_ITGB1	COL1A2 - (ITGA1+ITGB1)	COLLAGEN	ECM-Receptor	KEGG: hsa04512
C02.Ery	C01.MSC	COL1A2	ITGA1_ITGB1	0.000459536	0	COL1A2_ITGA1_ITGB1	COL1A2 - (ITGA1+ITGB1)	COLLAGEN	ECM-Receptor	KEGG: hsa04512
C03.Baspphil	C01.MSC	COL1A2	ITGA1_ITGB1	0.00111124	0	COL1A2_ITGA1_ITGB1	COL1A2 - (ITGA1+ITGB1)	COLLAGEN	ECM-Receptor	KEGG: hsa04512
C04.Myeloid	C01.MSC	COL1A2	ITGA1_ITGB1	0.00121243	0	COL1A2_ITGA1_ITGB1	COL1A2 - (ITGA1+ITGB1)	COLLAGEN	ECM-Receptor	KEGG: hsa04512
C05.Neu	C01.MSC	COL1A2	ITGA1_ITGB1	0.000969927	0	COL1A2_ITGA1_ITGB1	COL1A2 - (ITGA1+ITGB1)	COLLAGEN	ECM-Receptor	KEGG: hsa04512
C06.Mono	C01.MSC	COL1A2	ITGA1_ITGB1	0.000985971	0	COL1A2_ITGA1_ITGB1	COL1A2 - (ITGA1+ITGB1)	COLLAGEN	ECM-Receptor	KEGG: hsa04512
C07.NK	C01.MSC	COL1A2	ITGA1_ITGB1	0.00141271	0	COL1A2_ITGA1_ITGB1	COL1A2 - (ITGA1+ITGB1)	COLLAGEN	ECM-Receptor	KEGG: hsa04512
C08.Bcell1	C01.MSC	COL1A2	ITGA1_ITGB1	0.0012094	0	COL1A2_ITGA1_ITGB1	COL1A2 - (ITGA1+ITGB1)	COLLAGEN	ECM-Receptor	KEGG: hsa04512
C09.Bcell2	C01.MSC	COL1A2	ITGA1_ITGB1	0.000920683	0	COL1A2_ITGA1_ITGB1	COL1A2 - (ITGA1+ITGB1)	COLLAGEN	ECM-Receptor	KEGG: hsa04512
C10.Bcell3	C01.MSC	COL1A2	ITGA1_ITGB1	0.000542937	0	COL1A2_ITGA1_ITGB1	COL1A2 - (ITGA1+ITGB1)	COLLAGEN	ECM-Receptor	KEGG: hsa04512
C01.MSC	C01.MSC	COL6A1	ITGA1_ITGB1	0.0062817	0	COL6A1_ITGA1_ITGB1	COL6A1 - (ITGA1+ITGB1)	COLLAGEN	ECM-Receptor	KEGG: hsa04512
C011.Macro	C01.MSC	COL6A1	ITGA1_ITGB1	0.000179673	0	COL6A1_ITGA1_ITGB1	COL6A1 - (ITGA1+ITGB1)	COLLAGEN	ECM-Receptor	KEGG: hsa04512
C01.MSC	C01.MSC	COL6A2	ITGA1_ITGB1	0.0112575	0	COL6A2_ITGA1_ITGB1	COL6A2 - (ITGA1+ITGB1)	COLLAGEN	ECM-Receptor	KEGG: hsa04512
C01.MSC	C01.MSC	COL6A3	ITGA1_ITGB1	0.0025411	0	COL6A3_ITGA1_ITGB1	COL6A3 - (ITGA1+ITGB1)	COLLAGEN	ECM-Receptor	KEGG: hsa04512
C04.Myeloid	C01.MSC	COL6A3	ITGA1_ITGB1	0.000194857	0	COL6A3_ITGA1_ITGB1	COL6A3 - (ITGA1+ITGB1)	COLLAGEN	ECM-Receptor	KEGG: hsa04512
C01.MSC	C01.Ery_P	FN1	ITGA4_ITGB1	0.0286477	0	FN1_ITGA4_ITGB1	FN1 - (ITGA4+ITGB1)	FN1	ECM-Receptor	KEGG: hsa04512
C01.MSC	C01.MSC	FN1	ITGA4_ITGB1	0.0125883	0	FN1_ITGA4_ITGB1	FN1 - (ITGA4+ITGB1)	FN1	ECM-Receptor	KEGG: hsa04512
C01.MSC	C03.Baspphil	FN1	ITGA4_ITGB1	0.0241424	0	FN1_ITGA4_ITGB1	FN1 - (ITGA4+ITGB1)	FN1	ECM-Receptor	KEGG: hsa04512
C01.MSC	C04.Myeloid	FN1	ITGA4_ITGB1	0.0176975	0	FN1_ITGA4_ITGB1	FN1 - (ITGA4+ITGB1)	FN1	ECM-Receptor	KEGG: hsa04512
C01.MSC	C05.Neu	FN1	ITGA4_ITGB1	0.0111007	0	FN1_ITGA4_ITGB1	FN1 - (ITGA4+ITGB1)	FN1	ECM-Receptor	KEGG: hsa04512
C01.MSC	C07.NK	FN1	ITGA4_ITGB1	0.0150053	0	FN1_ITGA4_ITGB1	FN1 - (ITGA4+ITGB1)	FN1	ECM-Receptor	KEGG: hsa04512
C01.MSC	C08.Bcell1	FN1	ITGA4_ITGB1	0.00306338	0	FN1_ITGA4_ITGB1	FN1 - (ITGA4+ITGB1)	FN1	ECM-Receptor	KEGG: hsa04512
C01.MSC	C09.Bcell2	FN1	ITGA4_ITGB1	0.00952738	0	FN1_ITGA4_ITGB1	FN1 - (ITGA4+ITGB1)	FN1	ECM-Receptor	KEGG: hsa04512
C01.MSC	C10.Bcell3	FN1	ITGA4_ITGB1	0.0145464	0	FN1_ITGA4_ITGB1	FN1 - (ITGA4+ITGB1)	FN1	ECM-Receptor	KEGG: hsa04512
C01.MSC	C011.Macro	FN1	ITGA5_ITGB1	0.013358	0	FN1_ITGA5_ITGB1	FN1 - (ITGA5+ITGB1)	FN1	ECM-Receptor	KEGG: hsa04512
C01.MSC	C01.MSC	FN1	ITGA8_ITGB1	0.010221	0	FN1_ITGA8_ITGB1	FN1 - (ITGA8+ITGB1)	FN1	ECM-Receptor	KEGG: hsa04512
C011.Macro	C01.MSC	FN1	ITGA8_ITGB1	0.000223894	0	FN1_ITGA8_ITGB1	FN1 - (ITGA8+ITGB1)	FN1	ECM-Receptor	KEGG: hsa04512
C01.MSC	C01.MSC	LAMA4	ITGA1_ITGB1	0.00453398	0	LAMA4_ITGA1_ITGB1	LAMA4 - (ITGA1+ITGB1)	LAMININ	ECM-Receptor	KEGG: hsa04512
C01.MSC	C01.MSC	LAMB1	ITGA1_ITGB1	0.000396101	0	LAMB1_ITGA1_ITGB1	LAMB1 - (ITGA1+ITGB1)	LAMININ	ECM-Receptor	KEGG: hsa04512
C01.MSC	C01.MSC	LAMB2	ITGA1_ITGB1	0.000336661	0	LAMB2_ITGA1_ITGB1	LAMB2 - (ITGA1+ITGB1)	LAMININ	ECM-Receptor	KEGG: hsa04512
C04.Myeloid	C01.MSC	LAMB2	ITGA1_ITGB1	0.000142068	0	LAMB2_ITGA1_ITGB1	LAMB2 - (ITGA1+ITGB1)	LAMININ	ECM-Receptor	KEGG: hsa04512
C01.MSC	C01.MSC	LAMC1	ITGA1_ITGB1	0.000764124	0	LAMC1_ITGA1_ITGB1	LAMC1 - (ITGA1+ITGB1)	LAMININ	ECM-Receptor	KEGG: hsa04512
C04.Myeloid	C01.MSC	LAMC1	ITGA1_ITGB1	0.000149204	0	LAMC1_ITGA1_ITGB1	LAMC1 - (ITGA1+ITGB1)	LAMININ	ECM-Receptor	KEGG: hsa04512
C01.MSC	C04.Myeloid	LAMA4	ITGA6_ITGB1	0.0108608	0	LAMA4_ITGA6_ITGB1	LAMA4 - (ITGA6+ITGB1)	LAMININ	ECM-Receptor	KEGG: hsa04512
C01.MSC	C04.Myeloid	LAMB1	ITGA6_ITGB1	0.000954363	0	LAMB1_ITGA6_ITGB1	LAMB1 - (ITGA6+ITGB1)	LAMININ	ECM-Receptor	KEGG: hsa04512
C01.MSC	C04.Myeloid	LAMB2	ITGA6_ITGB1	0.000811218	0	LAMB2_ITGA6_ITGB1	LAMB2 - (ITGA6+ITGB1)	LAMININ	ECM-Receptor	KEGG: hsa04512
C04.Myeloid	C04.Myeloid	LAMB2	ITGA6_ITGB1	0.000342421	0	LAMB2_ITGA6_ITGB1	LAMB2 - (ITGA6+ITGB1)	LAMININ	ECM-Receptor	KEGG: hsa04512
C01.MSC	C04.Myeloid	LAMC1	ITGA6_ITGB1	0.00184012	0	LAMC1_ITGA6_ITGB1	LAMC1 - (ITGA6+ITGB1)	LAMININ	ECM-Receptor	KEGG: hsa04512
C04.Myeloid	C04.Myeloid	LAMC1	ITGA6_ITGB1	0.000359616	0	LAMC1_ITGA6_ITGB1	LAMC1 - (ITGA6+ITGB1)	LAMININ	ECM-Receptor	KEGG: hsa04512
C01.MSC	C01.MSC	TNC	ITGA8_ITGB1	0.00903929	0	TNC_ITGA8_ITGB1	TNC - (ITGA8+ITGB1)	TENASCIN	ECM-Receptor	KEGG: hsa04512
C01.Ery_P	C01.MSC	COL1A1	ITGA10_ITGB1	0.00586623	0	COL1A1_ITGA10_ITGB1	COL1A1 - (ITGA10+ITGB1)	COLLAGEN	ECM-Receptor	KEGG: hsa04512
C01.MSC	C01.MSC	COL1A1	ITGA10_ITGB1	0.0981419	0	COL1A1_ITGA10_ITGB1	COL1A1 - (ITGA10+ITGB1)	COLLAGEN	ECM-Receptor	KEGG: hsa04512
C011.Macro	C01.MSC	COL1A1	ITGA10_ITGB1	0.00809671	0	COL1A1_ITGA10_ITGB1	COL1A1 - (ITGA10+ITGB1)	COLLAGEN	ECM-Receptor	KEGG: hsa04512
C02.Ery	C01.MSC	COL1A1	ITGA10_ITGB1	0.0031797	0	COL1A1_ITGA10_ITGB1	COL1A1 - (ITGA10+ITGB1)	COLLAGEN	ECM-Receptor	KEGG: hsa04512
C03.Baspphil	C01.MSC	COL1A1	ITGA10_ITGB1	0.00538418	0	COL1A1_ITGA10_ITGB1	COL1A1 - (ITGA10+ITGB1)	COLLAGEN	ECM-Receptor	KEGG: hsa04512
C04.Myeloid	C01.MSC	COL1A1	ITGA10_ITGB1	0.00502415	0	COL1A1_ITGA10_ITGB1	COL1A1 - (ITGA10+ITGB1)	COLLAGEN	ECM-Receptor	KEGG: hsa04512
C05.Neu	C01.MSC	COL1A1	ITGA10_ITGB1	0.00575235	0	COL1A1_ITGA10_ITGB1	COL1A1 - (ITGA10+ITGB1)	COLLAGEN	ECM-Receptor	KEGG: hsa04512
C06.Mono	C01.MSC	COL1A1	ITGA10_ITGB1	0.00708502	0	COL1A1_ITGA10_ITGB1	COL1A1 - (ITGA10+ITGB1)	COLLAGEN	ECM-Receptor	KEGG: hsa04512
C07.NK	C01.MSC	COL1A1	ITGA10_ITGB1	0.00666445	0	COL1A1_ITGA10_ITGB1	COL1A1 - (ITGA10+ITGB1)	COLLAGEN	ECM-Receptor	KEGG: hsa04512
C08.Bcell1	C01.MSC	COL1A1	ITGA10_ITGB1	0.00649575	0	COL1A1_ITGA10_ITGB1	COL1A1 - (ITGA10+ITGB1)	COLLAGEN	ECM-Receptor	KEGG: hsa04512
C09.Bcell2	C01.MSC	COL1A1	ITGA10_ITGB1	0.00577624	0	COL1A1_ITGA10_ITGB1	COL1A1 - (ITGA10+ITGB1)	COLLAGEN	ECM-Receptor	KEGG: hsa04512
C10.Bcell3	C01.MSC	COL1A1	ITGA10_ITGB1	0.00530005	0	COL1A1_ITGA10_ITGB1	COL1A1 - (ITGA10+ITGB1)	COLLAGEN	ECM-Receptor	KEGG: hsa04512
C01.Ery_P	C01.MSC	COL1A2	ITGA10_ITGB1	0.00415368	0	COL1A2_ITGA10_ITGB1	COL1A2 - (ITGA10+ITGB1)	COLLAGEN	ECM-Receptor	KEGG: hsa04512
C01.MSC	C01.MSC	COL1A2	ITGA10_ITGB1	0.0898322	0	COL1A2_ITGA10_ITGB1	COL1A2 - (ITGA10+ITGB1)	COLLAGEN	ECM-Receptor	KEGG: hsa04512
C011.Macro	C01.MSC	COL1A2	ITGA10_ITGB1	0.00823991	0	COL1A2_ITGA10_ITGB1	COL1A2 - (ITGA10+ITGB1)	COLLAGEN	ECM-Receptor	KEGG: hsa04512
C02.Ery	C01.MSC	COL1A2	ITGA10_ITGB1	0.00158956	0	COL1A2_ITGA10_ITGB1	COL1A2 - (ITGA10+ITGB1)	COLLAGEN	ECM-Receptor	KEGG: hsa04512
C03.Baspphil	C01.MSC	COL1A2	ITGA10_ITGB1	0.00383768	0	COL1A2_ITGA10_ITGB1	COL1A2 - (ITGA10+ITGB1)	COLLAGEN	ECM-Receptor	KEGG: hsa04512
C04.Myeloid	C01.MSC	COL1A2	ITGA10_ITGB1	0.00418608	0	COL1A2_ITGA10_ITGB1	COL1A2 - (ITGA10+ITGB1)	COLLAGEN	ECM-Receptor	KEGG: hsa04512
C05.Neu	C01.MSC	COL1A2	ITGA10_ITGB1	0.00335081	0	COL1A2_ITGA10_ITGB1	COL1A2 - (ITGA10+ITGB1)	COLLAGEN	ECM-Receptor	KEGG: hsa04512
C06.Mono	C01.MSC	COL1A2	ITGA10_ITGB1	0.00340611	0	COL1A2_ITGA10_ITGB1	COL1A2 - (ITGA10+ITGB1)	COLLAGEN	ECM-Receptor	KEGG: hsa04512
C07.NK	C01.MSC	COL1A2	ITGA10_ITGB1	0.0048752	0	COL1A2_ITGA10_ITGB1	COL1A2 - (ITGA10+ITGB1)	COLLAGEN	ECM-Receptor	KEGG: hsa04512
C08.Bcell1	C01.MSC	COL1A2	ITGA10_ITGB1	0.00417566	0	COL1A2_ITGA10_ITGB1	COL1A2 - (ITGA10+ITGB1)	COLLAGEN	ECM-Receptor	KEGG: hsa04512
C09.Bcell2	C01.MSC	COL1A2	ITGA10_ITGB1	0.00318107	0	COL1A2_ITGA10_ITGB1	COL1A2 - (ITGA10+ITGB1)	COLLAGEN	ECM-Receptor	KEGG: hsa04512
C10.Bcell3	C01.MSC	COL1A2	ITGA10_ITGB1	0.00187766	0	COL1A2_ITGA10_ITGB1	COL1A2 - (ITGA10+ITGB1)	COLLAGEN	ECM-Receptor	KEGG: hsa04512
C01.MSC	C01.MSC	COL6A1	ITGA10_ITGB1	0.0214218	0	COL6A1_ITGA10_ITGB1	COL6A1 - (ITGA10+ITGB1)	COLLAGEN	ECM-Receptor	KEGG: hsa04512
C011.Macro	C01.MSC	COL6A1	ITGA10_ITGB1	0.000621924	0	COL6A1_ITGA10_ITGB1	COL6A1 - (ITGA10+ITGB1)	COLLAGEN	ECM-Receptor	KEGG: hsa04512
C01.MSC	C01.MSC	COL6A2	ITGA10_ITGB1	0.0379326	0	COL6A2_ITGA10_ITGB1	COL6A2 - (ITGA10+ITGB1)	COLLAGEN	ECM-Receptor	KEGG: hsa04512
C01.MSC	C01.MSC	COL6A3	ITGA10_ITGB1	0.00874499	0	COL6A3_ITGA10_ITGB1	COL6A3 - (ITGA10+ITGB1)	COLLAGEN	ECM-Receptor	KEGG: hsa04512
C04.Myeloid	C01.MSC	COL6A3	ITGA10_ITGB1	0.000674458	0	COL6A3_ITGA10_ITGB1	COL6A3 - (ITGA10+ITGB1)	COLLAGEN	ECM-Receptor	KEGG: hsa04512
C01.MSC	C01.MSC	FN1	ITGAV_ITGB1	0.026031	0	FN1_ITGAV_ITGB1	FN1 - (ITGAV+ITGB1)	FN1	ECM-Receptor	KEGG: hsa04512
C011.Macro	C01.MSC	FN1	ITGAV_ITGB1	0.000579264	0	FN1_ITGAV_ITGB1	FN1 - (ITGAV+ITGB1)	FN1	ECM-Receptor	KEGG: hsa04512
C01.MSC	C011.Macro	FN1	ITGAV_ITGB1	0.0148573	0	FN1_ITGAV_ITGB1	FN1 - (ITGAV+ITGB1)	FN1	ECM-Receptor	KEGG: hsa04512
C01.MSC	C10.Bcell3	FN1	ITGA4_ITGB7	0.0178616	0	FN1_ITGA4_ITGB7	FN1 - (ITGA4+ITGB7)	FN1	ECM-Receptor	KEGG: hsa04512
C01.MSC	C04.Myeloid	FN1	ITGA2B_ITGB3	0.0489115	0	FN1_ITGA2B_ITGB3	FN1 - (ITGA2B+ITGB3)	FN1	ECM-Receptor	KEGG: hsa04512
C011.Macro	C04.Myeloid	FN1	ITGA2B_ITGB3	0.00111401	0	FN1_ITGA2B_ITGB3	FN1 - (ITGA2B+ITGB3)	FN1	ECM-Receptor	KEGG: hsa04512
C01.MSC	C04.Myeloid	TNC	ITGA2B_ITGB3	0.0434528	0	TNC_ITGA2B_ITGB3	TNC - (ITGA2B+ITGB3)	TENASCIN	ECM-Receptor	KEGG: hsa04512
C01.Ery_P	C01.MSC	IBSP	ITGAV_ITGB5	6.2541e-05	0	IBSP_ITGAV_ITGB5	IBSP - (ITGAV+ITGB5)	BSP	ECM-Receptor	KEGG: hsa04512
C01.MSC	C01.MSC	IBSP	ITGAV_ITGB5	0.0138981	0	IBSP_ITGAV_ITGB5	IBSP - (ITGAV+ITGB5)	BSP	ECM-Receptor	KEGG: hsa04512
C011.Macro	C01.MSC	IBSP	ITGAV_ITGB5	0.000134742	0	IBSP_ITGAV_ITGB5	IBSP - (ITGAV+ITGB5)	BSP	ECM-Receptor	KEGG: hsa04512
C03.Baspphil	C01.MSC	IBSP	ITGAV_ITGB5	0.000174011	0	IBSP_ITGAV_ITGB5	IBSP - (ITGAV+ITGB5)	BSP	ECM-Receptor	KEGG: hsa04512
C04.Myeloid	C01.MSC	IBSP	ITGAV_ITGB5	0.000256496	0	IBSP_ITGAV_ITGB5	IBSP - (ITGAV+ITGB5)	BSP	ECM-Receptor	KEGG: hsa04512
C05.Neu	C01.MSC	IBSP	ITGAV_ITGB5	4.53486e-05	0	IBSP_ITGAV_ITGB5	IBSP - (ITGAV+ITGB5)	BSP	ECM-Receptor	KEGG: hsa04512
C06.Mono	C01.MSC	IBSP	ITGAV_ITGB5	1.4657e-05	0	IBSP_ITGAV_ITGB5	IBSP - (ITGAV+ITGB5)	BSP	ECM-Receptor	KEGG: hsa04512
C07.NK	C01.MSC	IBSP	ITGAV_ITGB5	2.16423e-05	0	IBSP_ITGAV_ITGB5	IBSP - (ITGAV+ITGB5)	BSP	ECM-Receptor	KEGG: hsa04512
C08.Bcell1	C01.MSC	IBSP	ITGAV_ITGB5	7.11779e-05	0	IBSP_ITGAV_ITGB5	IBSP - (ITGAV+ITGB5)	BSP	ECM-Receptor	KEGG: hsa04512
C09.Bcell2	C01.MSC	IBSP	ITGAV_ITGB5	5.7829e-05	0	IBSP_ITGAV_ITGB5	IBSP - (ITGAV+ITGB5)	BSP	ECM-Receptor	KEGG: hsa04512
C10.Bcell3	C01.MSC	IBSP	ITGAV_ITGB5	8.54581e-05	0	IBSP_ITGAV_ITGB5	IBSP - (ITGAV+ITGB5)	BSP	ECM-Receptor	KEGG: hsa04512
C01.MSC	C01.Ery_P	FN1	CD44	0.00466634	0	FN1_CD44	FN1 - CD44	FN1	ECM-Receptor	KEGG: hsa04512
C01.MSC	C011.Macro	FN1	CD44	0.0193059	0	FN1_CD44	FN1 - CD44	FN1	ECM-Receptor	KEGG: hsa04512
C01.MSC	C03.Baspphil	FN1	CD44	0.0173465	0	FN1_CD44	FN1 - CD44	FN1	ECM-Receptor	KEGG: hsa04512
C01.MSC	C04.Myeloid	FN1	CD44	0.00444829	0	FN1_CD44	FN1 - CD44	FN1	ECM-Receptor	KEGG: hsa04512
C01.MSC	C05.Neu	FN1	CD44	0.0353176	0	FN1_CD44	FN1 - CD44	FN1	ECM-Receptor	KEGG: hsa04512
C01.MSC	C06.Mono	FN1	CD44	0.0373446	0	FN1_CD44	FN1 - CD44	FN1	ECM-Receptor	KEGG: hsa04512
C01.MSC	C07.NK	FN1	CD44	0.0545453	0	FN1_CD44	FN1 - CD44	FN1	ECM-Receptor	KEGG: hsa04512
C01.MSC	C10.Bcell3	FN1	CD44	0.00889204	0	FN1_CD44	FN1 - CD44	FN1	ECM-Receptor	KEGG: hsa04512
C01.MSC	C01.Ery_P	COL1A1	CD44	0.0116519	0	COL1A1_CD44	COL1A1 - CD44	COLLAGEN	ECM-Receptor	KEGG: hsa04512
C01.MSC	C011.Macro	COL1A1	CD44	0.0471685	0	COL1A1_CD44	COL1A1 - CD44	COLLAGEN	ECM-Receptor	KEGG: hsa04512
C01.MSC	C03.Baspphil	COL1A1	CD44	0.0425038	0	COL1A1_CD44	COL1A1 - CD44	COLLAGEN	ECM-Receptor	KEGG: hsa04512
C01.MSC	C04.Myeloid	COL1A1	CD44	0.0111111	0	COL1A1_CD44	COL1A1 - CD44	COLLAGEN	ECM-Receptor	KEGG: hsa04512
C01.MSC	C05.Neu	COL1A1	CD44	0.0843021	0	COL1A1_CD44	COL1A1 - CD44	COLLAGEN	ECM-Receptor	KEGG: hsa04512
C06.Mono	C05.Neu	COL1A1	CD44	0.00600046	0.03	COL1A1_CD44	COL1A1 - CD44	COLLAGEN	ECM-Receptor	KEGG: hsa04512
C08.Bcell1	C05.Neu	COL1A1	CD44	0.0055009	0.04	COL1A1_CD44	COL1A1 - CD44	COLLAGEN	ECM-Receptor	KEGG: hsa04512
C01.MSC	C06.Mono	COL1A1	CD44	0.0888813	0	COL1A1_CD44	COL1A1 - CD44	COLLAGEN	ECM-Receptor	KEGG: hsa04512
C011.Macro	C06.Mono	COL1A1	CD44	0.00726427	0.02	COL1A1_CD44	COL1A1 - CD44	COLLAGEN	ECM-Receptor	KEGG: hsa04512
C06.Mono	C06.Mono	COL1A1	CD44	0.00635593	0	COL1A1_CD44	COL1A1 - CD44	COLLAGEN	ECM-Receptor	KEGG: hsa04512
C01.Ery_P	C07.NK	COL1A1	CD44	0.00780531	0.01	COL1A1_CD44	COL1A1 - CD44	COLLAGEN	ECM-Receptor	KEGG: hsa04512
C01.MSC	C07.NK	COL1A1	CD44	0.126696	0	COL1A1_CD44	COL1A1 - CD44	COLLAGEN	ECM-Receptor	KEGG: hsa04512
C011.Macro	C07.NK	COL1A1	CD44	0.0107651	0.02	COL1A1_CD44	COL1A1 - CD44	COLLAGEN	ECM-Receptor	KEGG: hsa04512
C05.Neu	C07.NK	COL1A1	CD44	0.00765409	0.03	COL1A1_CD44	COL1A1 - CD44	COLLAGEN	ECM-Receptor	KEGG: hsa04512
C06.Mono	C07.NK	COL1A1	CD44	0.00942316	0	COL1A1_CD44	COL1A1 - CD44	COLLAGEN	ECM-Receptor	KEGG: hsa04512
C07.NK	C07.NK	COL1A1	CD44	0.00886503	0	COL1A1_CD44	COL1A1 - CD44	COLLAGEN	ECM-Receptor	KEGG: hsa04512
C08.Bcell1	C07.NK	COL1A1	CD44	0.00864112	0	COL1A1_CD44	COL1A1 - CD44	COLLAGEN	ECM-Receptor	KEGG: hsa04512
C09.Bcell2	C07.NK	COL1A1	CD44	0.00768581	0.02	COL1A1_CD44	COL1A1 - CD44	COLLAGEN	ECM-Receptor	KEGG: hsa04512
C01.MSC	C10.Bcell3	COL1A1	CD44	0.0220633	0	COL1A1_CD44	COL1A1 - CD44	COLLAGEN	ECM-Receptor	KEGG: hsa04512
C01.MSC	C01.Ery_P	COL1A2	CD44	0.0105794	0	COL1A2_CD44	COL1A2 - CD44	COLLAGEN	ECM-Receptor	KEGG: hsa04512
C01.MSC	C011.Macro	COL1A2	CD44	0.0429691	0	COL1A2_CD44	COL1A2 - CD44	COLLAGEN	ECM-Receptor	KEGG: hsa04512
C01.MSC	C03.Baspphil	COL1A2	CD44	0.0387028	0	COL1A2_CD44	COL1A2 - CD44	COLLAGEN	ECM-Receptor	KEGG: hsa04512
C01.MSC	C04.Myeloid	COL1A2	CD44	0.0100879	0	COL1A2_CD44	COL1A2 - CD44	COLLAGEN	ECM-Receptor	KEGG: hsa04512
C01.MSC	C05.Neu	COL1A2	CD44	0.077064	0	COL1A2_CD44	COL1A2 - CD44	COLLAGEN	ECM-Receptor	KEGG: hsa04512
C011.Macro	C05.Neu	COL1A2	CD44	0.00697981	0.03	COL1A2_CD44	COL1A2 - CD44	COLLAGEN	ECM-Receptor	KEGG: hsa04512
C01.MSC	C06.Mono	COL1A2	CD44	0.081285	0	COL1A2_CD44	COL1A2 - CD44	COLLAGEN	ECM-Receptor	KEGG: hsa04512
C011.Macro	C06.Mono	COL1A2	CD44	0.00739286	0.02	COL1A2_CD44	COL1A2 - CD44	COLLAGEN	ECM-Receptor	KEGG: hsa04512
C01.MSC	C07.NK	COL1A2	CD44	0.11628	0	COL1A2_CD44	COL1A2 - CD44	COLLAGEN	ECM-Receptor	KEGG: hsa04512
C011.Macro	C07.NK	COL1A2	CD44	0.010955	0.02	COL1A2_CD44	COL1A2 - CD44	COLLAGEN	ECM-Receptor	KEGG: hsa04512
C07.NK	C07.NK	COL1A2	CD44	0.00648884	0.03	COL1A2_CD44	COL1A2 - CD44	COLLAGEN	ECM-Receptor	KEGG: hsa04512
C01.MSC	C10.Bcell3	COL1A2	CD44	0.0200519	0	COL1A2_CD44	COL1A2 - CD44	COLLAGEN	ECM-Receptor	KEGG: hsa04512
C01.MSC	C01.Ery_P	COL6A1	CD44	0.00236594	0	COL6A1_CD44	COL6A1 - CD44	COLLAGEN	ECM-Receptor	KEGG: hsa04512
C01.MSC	C011.Macro	COL6A1	CD44	0.00986002	0	COL6A1_CD44	COL6A1 - CD44	COLLAGEN	ECM-Receptor	KEGG: hsa04512
C01.MSC	C03.Baspphil	COL6A1	CD44	0.00885064	0	COL6A1_CD44	COL6A1 - CD44	COLLAGEN	ECM-Receptor	KEGG: hsa04512
C01.MSC	C04.Myeloid	COL6A1	CD44	0.00225514	0	COL6A1_CD44	COL6A1 - CD44	COLLAGEN	ECM-Receptor	KEGG: hsa04512
C01.MSC	C05.Neu	COL6A1	CD44	0.0181828	0	COL6A1_CD44	COL6A1 - CD44	COLLAGEN	ECM-Receptor	KEGG: hsa04512
C01.MSC	C06.Mono	COL6A1	CD44	0.019246	0	COL6A1_CD44	COL6A1 - CD44	COLLAGEN	ECM-Receptor	KEGG: hsa04512
C01.MSC	C07.NK	COL6A1	CD44	0.0283562	0	COL6A1_CD44	COL6A1 - CD44	COLLAGEN	ECM-Receptor	KEGG: hsa04512
C01.MSC	C09.Bcell2	COL6A1	CD44	0.000320834	0	COL6A1_CD44	COL6A1 - CD44	COLLAGEN	ECM-Receptor	KEGG: hsa04512
C01.MSC	C10.Bcell3	COL6A1	CD44	0.00451791	0	COL6A1_CD44	COL6A1 - CD44	COLLAGEN	ECM-Receptor	KEGG: hsa04512
C01.MSC	C01.Ery_P	COL6A2	CD44	0.00425331	0	COL6A2_CD44	COL6A2 - CD44	COLLAGEN	ECM-Receptor	KEGG: hsa04512
C01.MSC	C011.Macro	COL6A2	CD44	0.01762	0	COL6A2_CD44	COL6A2 - CD44	COLLAGEN	ECM-Receptor	KEGG: hsa04512
C01.MSC	C03.Baspphil	COL6A2	CD44	0.0158289	0	COL6A2_CD44	COL6A2 - CD44	COLLAGEN	ECM-Receptor	KEGG: hsa04512
C01.MSC	C04.Myeloid	COL6A2	CD44	0.00405448	0	COL6A2_CD44	COL6A2 - CD44	COLLAGEN	ECM-Receptor	KEGG: hsa04512
C01.MSC	C05.Neu	COL6A2	CD44	0.0322795	0	COL6A2_CD44	COL6A2 - CD44	COLLAGEN	ECM-Receptor	KEGG: hsa04512
C01.MSC	C06.Mono	COL6A2	CD44	0.0341383	0	COL6A2_CD44	COL6A2 - CD44	COLLAGEN	ECM-Receptor	KEGG: hsa04512
C01.MSC	C07.NK	COL6A2	CD44	0.0499388	0	COL6A2_CD44	COL6A2 - CD44	COLLAGEN	ECM-Receptor	KEGG: hsa04512
C01.MSC	C10.Bcell3	COL6A2	CD44	0.00810802	0	COL6A2_CD44	COL6A2 - CD44	COLLAGEN	ECM-Receptor	KEGG: hsa04512
C01.MSC	C01.Ery_P	COL6A3	CD44	0.000954838	0	COL6A3_CD44	COL6A3 - CD44	COLLAGEN	ECM-Receptor	KEGG: hsa04512
C01.MSC	C011.Macro	COL6A3	CD44	0.00399719	0	COL6A3_CD44	COL6A3 - CD44	COLLAGEN	ECM-Receptor	KEGG: hsa04512
C04.Myeloid	C011.Macro	COL6A3	CD44	0.000306927	0.01	COL6A3_CD44	COL6A3 - CD44	COLLAGEN	ECM-Receptor	KEGG: hsa04512
C01.MSC	C03.Baspphil	COL6A3	CD44	0.00358581	0	COL6A3_CD44	COL6A3 - CD44	COLLAGEN	ECM-Receptor	KEGG: hsa04512
C04.Myeloid	C03.Baspphil	COL6A3	CD44	0.000275234	0.01	COL6A3_CD44	COL6A3 - CD44	COLLAGEN	ECM-Receptor	KEGG: hsa04512
C01.MSC	C04.Myeloid	COL6A3	CD44	0.000910061	0	COL6A3_CD44	COL6A3 - CD44	COLLAGEN	ECM-Receptor	KEGG: hsa04512
C01.MSC	C05.Neu	COL6A3	CD44	0.00740823	0	COL6A3_CD44	COL6A3 - CD44	COLLAGEN	ECM-Receptor	KEGG: hsa04512
C04.Myeloid	C05.Neu	COL6A3	CD44	0.00057065	0	COL6A3_CD44	COL6A3 - CD44	COLLAGEN	ECM-Receptor	KEGG: hsa04512
C01.MSC	C06.Mono	COL6A3	CD44	0.00784643	0	COL6A3_CD44	COL6A3 - CD44	COLLAGEN	ECM-Receptor	KEGG: hsa04512
C04.Myeloid	C06.Mono	COL6A3	CD44	0.000604651	0	COL6A3_CD44	COL6A3 - CD44	COLLAGEN	ECM-Receptor	KEGG: hsa04512
C01.MSC	C07.NK	COL6A3	CD44	0.0116245	0	COL6A3_CD44	COL6A3 - CD44	COLLAGEN	ECM-Receptor	KEGG: hsa04512
C04.Myeloid	C07.NK	COL6A3	CD44	0.000898953	0	COL6A3_CD44	COL6A3 - CD44	COLLAGEN	ECM-Receptor	KEGG: hsa04512
C01.MSC	C09.Bcell2	COL6A3	CD44	0.000129323	0	COL6A3_CD44	COL6A3 - CD44	COLLAGEN	ECM-Receptor	KEGG: hsa04512
C01.MSC	C10.Bcell3	COL6A3	CD44	0.00182567	0	COL6A3_CD44	COL6A3 - CD44	COLLAGEN	ECM-Receptor	KEGG: hsa04512
C04.Myeloid	C10.Bcell3	COL6A3	CD44	0.000139904	0.04	COL6A3_CD44	COL6A3 - CD44	COLLAGEN	ECM-Receptor	KEGG: hsa04512
C01.MSC	C01.Ery_P	LAMA4	CD44	0.00170581	0	LAMA4_CD44	LAMA4 - CD44	LAMININ	ECM-Receptor	KEGG: hsa04512
C01.MSC	C011.Macro	LAMA4	CD44	0.00712386	0	LAMA4_CD44	LAMA4 - CD44	LAMININ	ECM-Receptor	KEGG: hsa04512
C01.MSC	C03.Baspphil	LAMA4	CD44	0.00639277	0	LAMA4_CD44	LAMA4 - CD44	LAMININ	ECM-Receptor	KEGG: hsa04512
C01.MSC	C04.Myeloid	LAMA4	CD44	0.00162587	0	LAMA4_CD44	LAMA4 - CD44	LAMININ	ECM-Receptor	KEGG: hsa04512
C01.MSC	C05.Neu	LAMA4	CD44	0.0131678	0	LAMA4_CD44	LAMA4 - CD44	LAMININ	ECM-Receptor	KEGG: hsa04512
C01.MSC	C06.Mono	LAMA4	CD44	0.0139419	0	LAMA4_CD44	LAMA4 - CD44	LAMININ	ECM-Receptor	KEGG: hsa04512
C01.MSC	C07.NK	LAMA4	CD44	0.0205941	0	LAMA4_CD44	LAMA4 - CD44	LAMININ	ECM-Receptor	KEGG: hsa04512
C01.MSC	C09.Bcell2	LAMA4	CD44	0.000231184	0	LAMA4_CD44	LAMA4 - CD44	LAMININ	ECM-Receptor	KEGG: hsa04512
C01.MSC	C10.Bcell3	LAMA4	CD44	0.00325931	0	LAMA4_CD44	LAMA4 - CD44	LAMININ	ECM-Receptor	KEGG: hsa04512
C01.MSC	C01.Ery_P	LAMB1	CD44	0.000148639	0	LAMB1_CD44	LAMB1 - CD44	LAMININ	ECM-Receptor	KEGG: hsa04512
C01.MSC	C011.Macro	LAMB1	CD44	0.000623842	0	LAMB1_CD44	LAMB1 - CD44	LAMININ	ECM-Receptor	KEGG: hsa04512
C01.MSC	C03.Baspphil	LAMB1	CD44	0.000559444	0	LAMB1_CD44	LAMB1 - CD44	LAMININ	ECM-Receptor	KEGG: hsa04512
C01.MSC	C04.Myeloid	LAMB1	CD44	0.000141663	0	LAMB1_CD44	LAMB1 - CD44	LAMININ	ECM-Receptor	KEGG: hsa04512
C01.MSC	C05.Neu	LAMB1	CD44	0.00115955	0	LAMB1_CD44	LAMB1 - CD44	LAMININ	ECM-Receptor	KEGG: hsa04512
C01.MSC	C06.Mono	LAMB1	CD44	0.0012286	0	LAMB1_CD44	LAMB1 - CD44	LAMININ	ECM-Receptor	KEGG: hsa04512
C01.MSC	C07.NK	LAMB1	CD44	0.00182604	0	LAMB1_CD44	LAMB1 - CD44	LAMININ	ECM-Receptor	KEGG: hsa04512
C01.MSC	C09.Bcell2	LAMB1	CD44	2.01175e-05	0	LAMB1_CD44	LAMB1 - CD44	LAMININ	ECM-Receptor	KEGG: hsa04512
C01.MSC	C10.Bcell3	LAMB1	CD44	0.00028441	0	LAMB1_CD44	LAMB1 - CD44	LAMININ	ECM-Receptor	KEGG: hsa04512
C01.MSC	C01.Ery_P	LAMB2	CD44	0.000126329	0	LAMB2_CD44	LAMB2 - CD44	LAMININ	ECM-Receptor	KEGG: hsa04512
C04.Myeloid	C01.Ery_P	LAMB2	CD44	5.33032e-05	0	LAMB2_CD44	LAMB2 - CD44	LAMININ	ECM-Receptor	KEGG: hsa04512
C01.MSC	C011.Macro	LAMB2	CD44	0.000530245	0	LAMB2_CD44	LAMB2 - CD44	LAMININ	ECM-Receptor	KEGG: hsa04512
C04.Myeloid	C011.Macro	LAMB2	CD44	0.000223784	0	LAMB2_CD44	LAMB2 - CD44	LAMININ	ECM-Receptor	KEGG: hsa04512
C01.MSC	C03.Baspphil	LAMB2	CD44	0.000475504	0	LAMB2_CD44	LAMB2 - CD44	LAMININ	ECM-Receptor	KEGG: hsa04512
C04.Myeloid	C03.Baspphil	LAMB2	CD44	0.000200675	0	LAMB2_CD44	LAMB2 - CD44	LAMININ	ECM-Receptor	KEGG: hsa04512
C01.MSC	C04.Myeloid	LAMB2	CD44	0.0001204	0	LAMB2_CD44	LAMB2 - CD44	LAMININ	ECM-Receptor	KEGG: hsa04512
C04.Myeloid	C04.Myeloid	LAMB2	CD44	5.08014e-05	0	LAMB2_CD44	LAMB2 - CD44	LAMININ	ECM-Receptor	KEGG: hsa04512
C01.MSC	C05.Neu	LAMB2	CD44	0.000985663	0	LAMB2_CD44	LAMB2 - CD44	LAMININ	ECM-Receptor	KEGG: hsa04512
C04.Myeloid	C05.Neu	LAMB2	CD44	0.000416097	0	LAMB2_CD44	LAMB2 - CD44	LAMININ	ECM-Receptor	KEGG: hsa04512
C01.MSC	C06.Mono	LAMB2	CD44	0.00104436	0	LAMB2_CD44	LAMB2 - CD44	LAMININ	ECM-Receptor	KEGG: hsa04512
C04.Myeloid	C06.Mono	LAMB2	CD44	0.000440893	0	LAMB2_CD44	LAMB2 - CD44	LAMININ	ECM-Receptor	KEGG: hsa04512
C01.MSC	C07.NK	LAMB2	CD44	0.00155236	0	LAMB2_CD44	LAMB2 - CD44	LAMININ	ECM-Receptor	KEGG: hsa04512
C04.Myeloid	C07.NK	LAMB2	CD44	0.000655542	0	LAMB2_CD44	LAMB2 - CD44	LAMININ	ECM-Receptor	KEGG: hsa04512
C01.MSC	C09.Bcell2	LAMB2	CD44	1.70977e-05	0	LAMB2_CD44	LAMB2 - CD44	LAMININ	ECM-Receptor	KEGG: hsa04512
C04.Myeloid	C09.Bcell2	LAMB2	CD44	7.21375e-06	0	LAMB2_CD44	LAMB2 - CD44	LAMININ	ECM-Receptor	KEGG: hsa04512
C01.MSC	C10.Bcell3	LAMB2	CD44	0.000241727	0	LAMB2_CD44	LAMB2 - CD44	LAMININ	ECM-Receptor	KEGG: hsa04512
C04.Myeloid	C10.Bcell3	LAMB2	CD44	0.000102001	0	LAMB2_CD44	LAMB2 - CD44	LAMININ	ECM-Receptor	KEGG: hsa04512
C01.MSC	C01.Ery_P	LAMC1	CD44	0.000286807	0	LAMC1_CD44	LAMC1 - CD44	LAMININ	ECM-Receptor	KEGG: hsa04512
C04.Myeloid	C01.Ery_P	LAMC1	CD44	5.59808e-05	0.03	LAMC1_CD44	LAMC1 - CD44	LAMININ	ECM-Receptor	KEGG: hsa04512
C01.MSC	C011.Macro	LAMC1	CD44	0.00120321	0	LAMC1_CD44	LAMC1 - CD44	LAMININ	ECM-Receptor	KEGG: hsa04512
C04.Myeloid	C011.Macro	LAMC1	CD44	0.000235023	0.01	LAMC1_CD44	LAMC1 - CD44	LAMININ	ECM-Receptor	KEGG: hsa04512
C01.MSC	C03.Baspphil	LAMC1	CD44	0.00107907	0	LAMC1_CD44	LAMC1 - CD44	LAMININ	ECM-Receptor	KEGG: hsa04512
C04.Myeloid	C03.Baspphil	LAMC1	CD44	0.000210754	0.01	LAMC1_CD44	LAMC1 - CD44	LAMININ	ECM-Receptor	KEGG: hsa04512
C01.MSC	C04.Myeloid	LAMC1	CD44	0.000273348	0	LAMC1_CD44	LAMC1 - CD44	LAMININ	ECM-Receptor	KEGG: hsa04512
C01.MSC	C05.Neu	LAMC1	CD44	0.00223533	0	LAMC1_CD44	LAMC1 - CD44	LAMININ	ECM-Receptor	KEGG: hsa04512
C04.Myeloid	C05.Neu	LAMC1	CD44	0.000436991	0	LAMC1_CD44	LAMC1 - CD44	LAMININ	ECM-Receptor	KEGG: hsa04512
C01.MSC	C06.Mono	LAMC1	CD44	0.00236828	0	LAMC1_CD44	LAMC1 - CD44	LAMININ	ECM-Receptor	KEGG: hsa04512
C04.Myeloid	C06.Mono	LAMC1	CD44	0.000463031	0	LAMC1_CD44	LAMC1 - CD44	LAMININ	ECM-Receptor	KEGG: hsa04512
C01.MSC	C07.NK	LAMC1	CD44	0.00351797	0	LAMC1_CD44	LAMC1 - CD44	LAMININ	ECM-Receptor	KEGG: hsa04512
C04.Myeloid	C07.NK	LAMC1	CD44	0.000688451	0	LAMC1_CD44	LAMC1 - CD44	LAMININ	ECM-Receptor	KEGG: hsa04512
C01.MSC	C09.Bcell2	LAMC1	CD44	3.88226e-05	0	LAMC1_CD44	LAMC1 - CD44	LAMININ	ECM-Receptor	KEGG: hsa04512
C01.MSC	C10.Bcell3	LAMC1	CD44	0.000548716	0	LAMC1_CD44	LAMC1 - CD44	LAMININ	ECM-Receptor	KEGG: hsa04512
C04.Myeloid	C10.Bcell3	LAMC1	CD44	0.000107125	0.02	LAMC1_CD44	LAMC1 - CD44	LAMININ	ECM-Receptor	KEGG: hsa04512
C01.Ery_P	C01.MSC	COL1A1	SDC4	0.00112237	0	COL1A1_SDC4	COL1A1 - SDC4	COLLAGEN	ECM-Receptor	KEGG: hsa04512
C01.MSC	C01.MSC	COL1A1	SDC4	0.0203011	0	COL1A1_SDC4	COL1A1 - SDC4	COLLAGEN	ECM-Receptor	KEGG: hsa04512
C011.Macro	C01.MSC	COL1A1	SDC4	0.00155194	0	COL1A1_SDC4	COL1A1 - SDC4	COLLAGEN	ECM-Receptor	KEGG: hsa04512
C02.Ery	C01.MSC	COL1A1	SDC4	0.000607038	0	COL1A1_SDC4	COL1A1 - SDC4	COLLAGEN	ECM-Receptor	KEGG: hsa04512
C03.Baspphil	C01.MSC	COL1A1	SDC4	0.00102974	0	COL1A1_SDC4	COL1A1 - SDC4	COLLAGEN	ECM-Receptor	KEGG: hsa04512
C04.Myeloid	C01.MSC	COL1A1	SDC4	0.000960603	0	COL1A1_SDC4	COL1A1 - SDC4	COLLAGEN	ECM-Receptor	KEGG: hsa04512
C05.Neu	C01.MSC	COL1A1	SDC4	0.00110048	0	COL1A1_SDC4	COL1A1 - SDC4	COLLAGEN	ECM-Receptor	KEGG: hsa04512
C06.Mono	C01.MSC	COL1A1	SDC4	0.00135691	0	COL1A1_SDC4	COL1A1 - SDC4	COLLAGEN	ECM-Receptor	KEGG: hsa04512
C07.NK	C01.MSC	COL1A1	SDC4	0.00127592	0	COL1A1_SDC4	COL1A1 - SDC4	COLLAGEN	ECM-Receptor	KEGG: hsa04512
C08.Bcell1	C01.MSC	COL1A1	SDC4	0.00124346	0	COL1A1_SDC4	COL1A1 - SDC4	COLLAGEN	ECM-Receptor	KEGG: hsa04512
C09.Bcell2	C01.MSC	COL1A1	SDC4	0.00110507	0	COL1A1_SDC4	COL1A1 - SDC4	COLLAGEN	ECM-Receptor	KEGG: hsa04512
C10.Bcell3	C01.MSC	COL1A1	SDC4	0.00101358	0	COL1A1_SDC4	COL1A1 - SDC4	COLLAGEN	ECM-Receptor	KEGG: hsa04512
C01.Ery_P	C01.MSC	COL1A2	SDC4	0.00079361	0	COL1A2_SDC4	COL1A2 - SDC4	COLLAGEN	ECM-Receptor	KEGG: hsa04512
C01.MSC	C01.MSC	COL1A2	SDC4	0.0184474	0	COL1A2_SDC4	COL1A2 - SDC4	COLLAGEN	ECM-Receptor	KEGG: hsa04512
C011.Macro	C01.MSC	COL1A2	SDC4	0.00157957	0	COL1A2_SDC4	COL1A2 - SDC4	COLLAGEN	ECM-Receptor	KEGG: hsa04512
C02.Ery	C01.MSC	COL1A2	SDC4	0.000303072	0	COL1A2_SDC4	COL1A2 - SDC4	COLLAGEN	ECM-Receptor	KEGG: hsa04512
C03.Baspphil	C01.MSC	COL1A2	SDC4	0.000733046	0	COL1A2_SDC4	COL1A2 - SDC4	COLLAGEN	ECM-Receptor	KEGG: hsa04512
C04.Myeloid	C01.MSC	COL1A2	SDC4	0.000799821	0	COL1A2_SDC4	COL1A2 - SDC4	COLLAGEN	ECM-Receptor	KEGG: hsa04512
C05.Neu	C01.MSC	COL1A2	SDC4	0.000639795	0	COL1A2_SDC4	COL1A2 - SDC4	COLLAGEN	ECM-Receptor	KEGG: hsa04512
C06.Mono	C01.MSC	COL1A2	SDC4	0.000650381	0	COL1A2_SDC4	COL1A2 - SDC4	COLLAGEN	ECM-Receptor	KEGG: hsa04512
C07.NK	C01.MSC	COL1A2	SDC4	0.00093201	0	COL1A2_SDC4	COL1A2 - SDC4	COLLAGEN	ECM-Receptor	KEGG: hsa04512
C08.Bcell1	C01.MSC	COL1A2	SDC4	0.000797823	0	COL1A2_SDC4	COL1A2 - SDC4	COLLAGEN	ECM-Receptor	KEGG: hsa04512
C09.Bcell2	C01.MSC	COL1A2	SDC4	0.000607301	0	COL1A2_SDC4	COL1A2 - SDC4	COLLAGEN	ECM-Receptor	KEGG: hsa04512
C10.Bcell3	C01.MSC	COL1A2	SDC4	0.000358086	0	COL1A2_SDC4	COL1A2 - SDC4	COLLAGEN	ECM-Receptor	KEGG: hsa04512
C01.MSC	C01.MSC	COL6A1	SDC4	0.00415112	0	COL6A1_SDC4	COL6A1 - SDC4	COLLAGEN	ECM-Receptor	KEGG: hsa04512
C011.Macro	C01.MSC	COL6A1	SDC4	0.000118486	0	COL6A1_SDC4	COL6A1 - SDC4	COLLAGEN	ECM-Receptor	KEGG: hsa04512
C01.MSC	C01.MSC	COL6A2	SDC4	0.00745195	0	COL6A2_SDC4	COL6A2 - SDC4	COLLAGEN	ECM-Receptor	KEGG: hsa04512
C01.MSC	C01.MSC	COL6A3	SDC4	0.00167709	0	COL6A3_SDC4	COL6A3 - SDC4	COLLAGEN	ECM-Receptor	KEGG: hsa04512
C04.Myeloid	C01.MSC	COL6A3	SDC4	0.0001285	0	COL6A3_SDC4	COL6A3 - SDC4	COLLAGEN	ECM-Receptor	KEGG: hsa04512
C01.MSC	C01.MSC	FN1	SDC4	0.00817305	0	FN1_SDC4	FN1 - SDC4	FN1	ECM-Receptor	KEGG: hsa04512
C011.Macro	C01.MSC	FN1	SDC4	0.00017867	0	FN1_SDC4	FN1 - SDC4	FN1	ECM-Receptor	KEGG: hsa04512
C01.MSC	C01.MSC	TNC	SDC4	0.00722635	0	TNC_SDC4	TNC - SDC4	TENASCIN	ECM-Receptor	KEGG: hsa04512
C01.MSC	C01.MSC	THBS1	SDC4	0.00442171	0	THBS1_SDC4	THBS1 - SDC4	THBS	ECM-Receptor	KEGG: hsa04512
C04.Myeloid	C01.MSC	THBS1	SDC4	0.00341714	0	THBS1_SDC4	THBS1 - SDC4	THBS	ECM-Receptor	KEGG: hsa04512
C01.MSC	C01.MSC	THBS2	SDC4	0.00169755	0	THBS2_SDC4	THBS2 - SDC4	THBS	ECM-Receptor	KEGG: hsa04512
C01.MSC	C01.Ery_P	THBS1	CD36	0.048541	0	THBS1_CD36	THBS1 - CD36	THBS	ECM-Receptor	KEGG: hsa04512
C04.Myeloid	C01.Ery_P	THBS1	CD36	0.0378945	0	THBS1_CD36	THBS1 - CD36	THBS	ECM-Receptor	KEGG: hsa04512
C01.MSC	C01.MSC	THBS1	CD36	0.00320158	0	THBS1_CD36	THBS1 - CD36	THBS	ECM-Receptor	KEGG: hsa04512
C04.Myeloid	C01.MSC	THBS1	CD36	0.00247353	0.03	THBS1_CD36	THBS1 - CD36	THBS	ECM-Receptor	KEGG: hsa04512
C01.MSC	C011.Macro	THBS1	CD36	0.0206539	0	THBS1_CD36	THBS1 - CD36	THBS	ECM-Receptor	KEGG: hsa04512
C04.Myeloid	C011.Macro	THBS1	CD36	0.0160209	0	THBS1_CD36	THBS1 - CD36	THBS	ECM-Receptor	KEGG: hsa04512
C01.MSC	C02.Ery	THBS1	CD36	0.00654629	0	THBS1_CD36	THBS1 - CD36	THBS	ECM-Receptor	KEGG: hsa04512
C04.Myeloid	C02.Ery	THBS1	CD36	0.00506149	0	THBS1_CD36	THBS1 - CD36	THBS	ECM-Receptor	KEGG: hsa04512
C01.MSC	C03.Baspphil	THBS1	CD36	0.00140902	0.01	THBS1_CD36	THBS1 - CD36	THBS	ECM-Receptor	KEGG: hsa04512
C01.MSC	C04.Myeloid	THBS1	CD36	0.0316029	0	THBS1_CD36	THBS1 - CD36	THBS	ECM-Receptor	KEGG: hsa04512
C04.Myeloid	C04.Myeloid	THBS1	CD36	0.0245755	0	THBS1_CD36	THBS1 - CD36	THBS	ECM-Receptor	KEGG: hsa04512
C01.MSC	C06.Mono	THBS1	CD36	0.00614987	0	THBS1_CD36	THBS1 - CD36	THBS	ECM-Receptor	KEGG: hsa04512
C04.Myeloid	C06.Mono	THBS1	CD36	0.00475455	0	THBS1_CD36	THBS1 - CD36	THBS	ECM-Receptor	KEGG: hsa04512
C01.MSC	C07.NK	THBS1	CD36	0.00169258	0	THBS1_CD36	THBS1 - CD36	THBS	ECM-Receptor	KEGG: hsa04512
C01.MSC	C10.Bcell3	THBS1	CD36	0.00999056	0	THBS1_CD36	THBS1 - CD36	THBS	ECM-Receptor	KEGG: hsa04512
C04.Myeloid	C10.Bcell3	THBS1	CD36	0.00773063	0	THBS1_CD36	THBS1 - CD36	THBS	ECM-Receptor	KEGG: hsa04512
C01.MSC	C01.Ery_P	THBS2	CD36	0.0191586	0	THBS2_CD36	THBS2 - CD36	THBS	ECM-Receptor	KEGG: hsa04512
C01.MSC	C01.MSC	THBS2	CD36	0.0012282	0	THBS2_CD36	THBS2 - CD36	THBS	ECM-Receptor	KEGG: hsa04512
C01.MSC	C011.Macro	THBS2	CD36	0.00800975	0	THBS2_CD36	THBS2 - CD36	THBS	ECM-Receptor	KEGG: hsa04512
C01.MSC	C02.Ery	THBS2	CD36	0.00251651	0	THBS2_CD36	THBS2 - CD36	THBS	ECM-Receptor	KEGG: hsa04512
C01.MSC	C03.Baspphil	THBS2	CD36	0.000539932	0	THBS2_CD36	THBS2 - CD36	THBS	ECM-Receptor	KEGG: hsa04512
C01.MSC	C04.Myeloid	THBS2	CD36	0.0123403	0	THBS2_CD36	THBS2 - CD36	THBS	ECM-Receptor	KEGG: hsa04512
C01.MSC	C05.Neu	THBS2	CD36	0.000228201	0	THBS2_CD36	THBS2 - CD36	THBS	ECM-Receptor	KEGG: hsa04512
C01.MSC	C06.Mono	THBS2	CD36	0.00236354	0	THBS2_CD36	THBS2 - CD36	THBS	ECM-Receptor	KEGG: hsa04512
C01.MSC	C07.NK	THBS2	CD36	0.000648707	0	THBS2_CD36	THBS2 - CD36	THBS	ECM-Receptor	KEGG: hsa04512
C01.MSC	C10.Bcell3	THBS2	CD36	0.00384876	0	THBS2_CD36	THBS2 - CD36	THBS	ECM-Receptor	KEGG: hsa04512
C01.Ery_P	C04.Myeloid	COL1A1	GP6	0.00208143	0	COL1A1_GP6	COL1A1 - GP6	COLLAGEN	ECM-Receptor	KEGG: hsa04512
C01.MSC	C04.Myeloid	COL1A1	GP6	0.0370405	0	COL1A1_GP6	COL1A1 - GP6	COLLAGEN	ECM-Receptor	KEGG: hsa04512
C011.Macro	C04.Myeloid	COL1A1	GP6	0.002877	0	COL1A1_GP6	COL1A1 - GP6	COLLAGEN	ECM-Receptor	KEGG: hsa04512
C02.Ery	C04.Myeloid	COL1A1	GP6	0.00112624	0	COL1A1_GP6	COL1A1 - GP6	COLLAGEN	ECM-Receptor	KEGG: hsa04512
C03.Baspphil	C04.Myeloid	COL1A1	GP6	0.00190979	0	COL1A1_GP6	COL1A1 - GP6	COLLAGEN	ECM-Receptor	KEGG: hsa04512
C04.Myeloid	C04.Myeloid	COL1A1	GP6	0.00178168	0	COL1A1_GP6	COL1A1 - GP6	COLLAGEN	ECM-Receptor	KEGG: hsa04512
C05.Neu	C04.Myeloid	COL1A1	GP6	0.00204087	0	COL1A1_GP6	COL1A1 - GP6	COLLAGEN	ECM-Receptor	KEGG: hsa04512
C06.Mono	C04.Myeloid	COL1A1	GP6	0.00251587	0	COL1A1_GP6	COL1A1 - GP6	COLLAGEN	ECM-Receptor	KEGG: hsa04512
C07.NK	C04.Myeloid	COL1A1	GP6	0.00236588	0	COL1A1_GP6	COL1A1 - GP6	COLLAGEN	ECM-Receptor	KEGG: hsa04512
C08.Bcell1	C04.Myeloid	COL1A1	GP6	0.00230574	0	COL1A1_GP6	COL1A1 - GP6	COLLAGEN	ECM-Receptor	KEGG: hsa04512
C09.Bcell2	C04.Myeloid	COL1A1	GP6	0.00204938	0	COL1A1_GP6	COL1A1 - GP6	COLLAGEN	ECM-Receptor	KEGG: hsa04512
C10.Bcell3	C04.Myeloid	COL1A1	GP6	0.00187985	0	COL1A1_GP6	COL1A1 - GP6	COLLAGEN	ECM-Receptor	KEGG: hsa04512
C01.Ery_P	C04.Myeloid	COL1A2	GP6	0.00147216	0	COL1A2_GP6	COL1A2 - GP6	COLLAGEN	ECM-Receptor	KEGG: hsa04512
C01.MSC	C04.Myeloid	COL1A2	GP6	0.0337109	0	COL1A2_GP6	COL1A2 - GP6	COLLAGEN	ECM-Receptor	KEGG: hsa04512
C011.Macro	C04.Myeloid	COL1A2	GP6	0.00292816	0	COL1A2_GP6	COL1A2 - GP6	COLLAGEN	ECM-Receptor	KEGG: hsa04512
C02.Ery	C04.Myeloid	COL1A2	GP6	0.000562438	0	COL1A2_GP6	COL1A2 - GP6	COLLAGEN	ECM-Receptor	KEGG: hsa04512
C03.Baspphil	C04.Myeloid	COL1A2	GP6	0.00135988	0	COL1A2_GP6	COL1A2 - GP6	COLLAGEN	ECM-Receptor	KEGG: hsa04512
C04.Myeloid	C04.Myeloid	COL1A2	GP6	0.00148367	0	COL1A2_GP6	COL1A2 - GP6	COLLAGEN	ECM-Receptor	KEGG: hsa04512
C05.Neu	C04.Myeloid	COL1A2	GP6	0.00118698	0	COL1A2_GP6	COL1A2 - GP6	COLLAGEN	ECM-Receptor	KEGG: hsa04512
C06.Mono	C04.Myeloid	COL1A2	GP6	0.00120661	0	COL1A2_GP6	COL1A2 - GP6	COLLAGEN	ECM-Receptor	KEGG: hsa04512
C07.NK	C04.Myeloid	COL1A2	GP6	0.00172869	0	COL1A2_GP6	COL1A2 - GP6	COLLAGEN	ECM-Receptor	KEGG: hsa04512
C08.Bcell1	C04.Myeloid	COL1A2	GP6	0.00147997	0	COL1A2_GP6	COL1A2 - GP6	COLLAGEN	ECM-Receptor	KEGG: hsa04512
C09.Bcell2	C04.Myeloid	COL1A2	GP6	0.00112673	0	COL1A2_GP6	COL1A2 - GP6	COLLAGEN	ECM-Receptor	KEGG: hsa04512
C10.Bcell3	C04.Myeloid	COL1A2	GP6	0.000664502	0	COL1A2_GP6	COL1A2 - GP6	COLLAGEN	ECM-Receptor	KEGG: hsa04512
C01.MSC	C04.Myeloid	COL6A1	GP6	0.00767832	0	COL6A1_GP6	COL6A1 - GP6	COLLAGEN	ECM-Receptor	KEGG: hsa04512
C011.Macro	C04.Myeloid	COL6A1	GP6	0.00021992	0	COL6A1_GP6	COL6A1 - GP6	COLLAGEN	ECM-Receptor	KEGG: hsa04512
C01.MSC	C04.Myeloid	COL6A2	GP6	0.0137451	0	COL6A2_GP6	COL6A2 - GP6	COLLAGEN	ECM-Receptor	KEGG: hsa04512
C01.MSC	C04.Myeloid	COL6A3	GP6	0.00310867	0	COL6A3_GP6	COL6A3 - GP6	COLLAGEN	ECM-Receptor	KEGG: hsa04512
C04.Myeloid	C04.Myeloid	COL6A3	GP6	0.000238505	0	COL6A3_GP6	COL6A3 - GP6	COLLAGEN	ECM-Receptor	KEGG: hsa04512
C01.MSC	C01.Ery_P	THBS1	CD47	0.0210428	0	THBS1_CD47	THBS1 - CD47	THBS	ECM-Receptor	KEGG: hsa04512
C04.Myeloid	C01.Ery_P	THBS1	CD47	0.016324	0	THBS1_CD47	THBS1 - CD47	THBS	ECM-Receptor	KEGG: hsa04512
C01.MSC	C01.MSC	THBS1	CD47	0.00579979	0	THBS1_CD47	THBS1 - CD47	THBS	ECM-Receptor	KEGG: hsa04512
C04.Myeloid	C01.MSC	THBS1	CD47	0.00448355	0	THBS1_CD47	THBS1 - CD47	THBS	ECM-Receptor	KEGG: hsa04512
C01.MSC	C011.Macro	THBS1	CD47	0.014825	0	THBS1_CD47	THBS1 - CD47	THBS	ECM-Receptor	KEGG: hsa04512
C04.Myeloid	C011.Macro	THBS1	CD47	0.0114842	0	THBS1_CD47	THBS1 - CD47	THBS	ECM-Receptor	KEGG: hsa04512
C01.MSC	C03.Baspphil	THBS1	CD47	0.0203646	0	THBS1_CD47	THBS1 - CD47	THBS	ECM-Receptor	KEGG: hsa04512
C04.Myeloid	C03.Baspphil	THBS1	CD47	0.0157954	0	THBS1_CD47	THBS1 - CD47	THBS	ECM-Receptor	KEGG: hsa04512
C01.MSC	C04.Myeloid	THBS1	CD47	0.024602	0	THBS1_CD47	THBS1 - CD47	THBS	ECM-Receptor	KEGG: hsa04512
C04.Myeloid	C04.Myeloid	THBS1	CD47	0.0191006	0	THBS1_CD47	THBS1 - CD47	THBS	ECM-Receptor	KEGG: hsa04512
C01.MSC	C05.Neu	THBS1	CD47	0.0095388	0	THBS1_CD47	THBS1 - CD47	THBS	ECM-Receptor	KEGG: hsa04512
C04.Myeloid	C05.Neu	THBS1	CD47	0.00738029	0	THBS1_CD47	THBS1 - CD47	THBS	ECM-Receptor	KEGG: hsa04512
C01.MSC	C06.Mono	THBS1	CD47	0.00538592	0	THBS1_CD47	THBS1 - CD47	THBS	ECM-Receptor	KEGG: hsa04512
C04.Myeloid	C06.Mono	THBS1	CD47	0.00416321	0	THBS1_CD47	THBS1 - CD47	THBS	ECM-Receptor	KEGG: hsa04512
C01.MSC	C07.NK	THBS1	CD47	0.0172064	0	THBS1_CD47	THBS1 - CD47	THBS	ECM-Receptor	KEGG: hsa04512
C04.Myeloid	C07.NK	THBS1	CD47	0.0133362	0	THBS1_CD47	THBS1 - CD47	THBS	ECM-Receptor	KEGG: hsa04512
C01.MSC	C08.Bcell1	THBS1	CD47	0.0163181	0	THBS1_CD47	THBS1 - CD47	THBS	ECM-Receptor	KEGG: hsa04512
C04.Myeloid	C08.Bcell1	THBS1	CD47	0.0126451	0	THBS1_CD47	THBS1 - CD47	THBS	ECM-Receptor	KEGG: hsa04512
C01.MSC	C09.Bcell2	THBS1	CD47	0.0179159	0	THBS1_CD47	THBS1 - CD47	THBS	ECM-Receptor	KEGG: hsa04512
C04.Myeloid	C09.Bcell2	THBS1	CD47	0.0138884	0	THBS1_CD47	THBS1 - CD47	THBS	ECM-Receptor	KEGG: hsa04512
C01.MSC	C10.Bcell3	THBS1	CD47	0.0131983	0	THBS1_CD47	THBS1 - CD47	THBS	ECM-Receptor	KEGG: hsa04512
C04.Myeloid	C10.Bcell3	THBS1	CD47	0.0102203	0	THBS1_CD47	THBS1 - CD47	THBS	ECM-Receptor	KEGG: hsa04512
C01.MSC	C01.Ery_P	THBS2	CD47	0.00816255	0	THBS2_CD47	THBS2 - CD47	THBS	ECM-Receptor	KEGG: hsa04512
C01.MSC	C01.MSC	THBS2	CD47	0.00222851	0	THBS2_CD47	THBS2 - CD47	THBS	ECM-Receptor	KEGG: hsa04512
C01.MSC	C011.Macro	THBS2	CD47	0.0057284	0	THBS2_CD47	THBS2 - CD47	THBS	ECM-Receptor	KEGG: hsa04512
C01.MSC	C02.Ery	THBS2	CD47	0.000276146	0	THBS2_CD47	THBS2 - CD47	THBS	ECM-Receptor	KEGG: hsa04512
C01.MSC	C03.Baspphil	THBS2	CD47	0.00789611	0	THBS2_CD47	THBS2 - CD47	THBS	ECM-Receptor	KEGG: hsa04512
C01.MSC	C04.Myeloid	THBS2	CD47	0.00956446	0	THBS2_CD47	THBS2 - CD47	THBS	ECM-Receptor	KEGG: hsa04512
C01.MSC	C05.Neu	THBS2	CD47	0.00367369	0	THBS2_CD47	THBS2 - CD47	THBS	ECM-Receptor	KEGG: hsa04512
C01.MSC	C06.Mono	THBS2	CD47	0.00206895	0	THBS2_CD47	THBS2 - CD47	THBS	ECM-Receptor	KEGG: hsa04512
C01.MSC	C07.NK	THBS2	CD47	0.00665843	0	THBS2_CD47	THBS2 - CD47	THBS	ECM-Receptor	KEGG: hsa04512
C01.MSC	C08.Bcell1	THBS2	CD47	0.00631117	0	THBS2_CD47	THBS2 - CD47	THBS	ECM-Receptor	KEGG: hsa04512
C01.MSC	C09.Bcell2	THBS2	CD47	0.00693605	0	THBS2_CD47	THBS2 - CD47	THBS	ECM-Receptor	KEGG: hsa04512
C01.MSC	C10.Bcell3	THBS2	CD47	0.00509468	0	THBS2_CD47	THBS2 - CD47	THBS	ECM-Receptor	KEGG: hsa04512
C01.MSC	C04.Myeloid	HSPG2	DAG1	9.00755e-05	0	HSPG2_DAG1	HSPG2 - DAG1	HSPG	ECM-Receptor	KEGG: hsa04512
C011.Macro	C04.Myeloid	HSPG2	DAG1	7.82367e-06	0.02	HSPG2_DAG1	HSPG2 - DAG1	HSPG	ECM-Receptor	KEGG: hsa04512
C10.Bcell3	C04.Myeloid	HSPG2	DAG1	1.38627e-05	0.01	HSPG2_DAG1	HSPG2 - DAG1	HSPG	ECM-Receptor	KEGG: hsa04512
C01.MSC	C04.Myeloid	LAMA4	DAG1	0.000122097	0	LAMA4_DAG1	LAMA4 - DAG1	LAMININ	ECM-Receptor	KEGG: hsa04512
C01.MSC	C04.Myeloid	LAMB1	DAG1	1.06238e-05	0	LAMB1_DAG1	LAMB1 - DAG1	LAMININ	ECM-Receptor	KEGG: hsa04512
C01.MSC	C04.Myeloid	LAMB2	DAG1	9.02903e-06	0	LAMB2_DAG1	LAMB2 - DAG1	LAMININ	ECM-Receptor	KEGG: hsa04512
C04.Myeloid	C04.Myeloid	LAMB2	DAG1	3.80945e-06	0	LAMB2_DAG1	LAMB2 - DAG1	LAMININ	ECM-Receptor	KEGG: hsa04512
C01.MSC	C04.Myeloid	LAMC1	DAG1	2.05018e-05	0	LAMC1_DAG1	LAMC1 - DAG1	LAMININ	ECM-Receptor	KEGG: hsa04512
C04.Myeloid	C04.Myeloid	LAMC1	DAG1	4.00082e-06	0	LAMC1_DAG1	LAMC1 - DAG1	LAMININ	ECM-Receptor	KEGG: hsa04512
C011.Macro	C01.Ery_P	ADGRE5	CD55	0.000572895	0	ADGRE5_CD55	ADGRE5 - CD55	ADGRE5	Cell-Cell Contact	PMID: 11297558
C05.Neu	C01.Ery_P	ADGRE5	CD55	2.36688e-05	0.04	ADGRE5_CD55	ADGRE5 - CD55	ADGRE5	Cell-Cell Contact	PMID: 11297558
C06.Mono	C01.Ery_P	ADGRE5	CD55	0.00034382	0	ADGRE5_CD55	ADGRE5 - CD55	ADGRE5	Cell-Cell Contact	PMID: 11297558
C011.Macro	C011.Macro	ADGRE5	CD55	0.00158533	0	ADGRE5_CD55	ADGRE5 - CD55	ADGRE5	Cell-Cell Contact	PMID: 11297558
C05.Neu	C011.Macro	ADGRE5	CD55	6.55607e-05	0.02	ADGRE5_CD55	ADGRE5 - CD55	ADGRE5	Cell-Cell Contact	PMID: 11297558
C06.Mono	C011.Macro	ADGRE5	CD55	0.000951814	0	ADGRE5_CD55	ADGRE5 - CD55	ADGRE5	Cell-Cell Contact	PMID: 11297558
C07.NK	C011.Macro	ADGRE5	CD55	0.000163466	0	ADGRE5_CD55	ADGRE5 - CD55	ADGRE5	Cell-Cell Contact	PMID: 11297558
C011.Macro	C03.Baspphil	ADGRE5	CD55	0.00266544	0	ADGRE5_CD55	ADGRE5 - CD55	ADGRE5	Cell-Cell Contact	PMID: 11297558
C05.Neu	C03.Baspphil	ADGRE5	CD55	0.000110343	0	ADGRE5_CD55	ADGRE5 - CD55	ADGRE5	Cell-Cell Contact	PMID: 11297558
C06.Mono	C03.Baspphil	ADGRE5	CD55	0.00160099	0	ADGRE5_CD55	ADGRE5 - CD55	ADGRE5	Cell-Cell Contact	PMID: 11297558
C07.NK	C03.Baspphil	ADGRE5	CD55	0.000275106	0	ADGRE5_CD55	ADGRE5 - CD55	ADGRE5	Cell-Cell Contact	PMID: 11297558
C011.Macro	C04.Myeloid	ADGRE5	CD55	0.00186649	0	ADGRE5_CD55	ADGRE5 - CD55	ADGRE5	Cell-Cell Contact	PMID: 11297558
C05.Neu	C04.Myeloid	ADGRE5	CD55	7.72089e-05	0	ADGRE5_CD55	ADGRE5 - CD55	ADGRE5	Cell-Cell Contact	PMID: 11297558
C06.Mono	C04.Myeloid	ADGRE5	CD55	0.00112075	0	ADGRE5_CD55	ADGRE5 - CD55	ADGRE5	Cell-Cell Contact	PMID: 11297558
C07.NK	C04.Myeloid	ADGRE5	CD55	0.000192506	0.01	ADGRE5_CD55	ADGRE5 - CD55	ADGRE5	Cell-Cell Contact	PMID: 11297558
C06.Mono	C05.Neu	ADGRE5	CD55	5.62411e-05	0.01	ADGRE5_CD55	ADGRE5 - CD55	ADGRE5	Cell-Cell Contact	PMID: 11297558
C011.Macro	C06.Mono	ADGRE5	CD55	0.00209913	0	ADGRE5_CD55	ADGRE5 - CD55	ADGRE5	Cell-Cell Contact	PMID: 11297558
C05.Neu	C06.Mono	ADGRE5	CD55	8.68516e-05	0	ADGRE5_CD55	ADGRE5 - CD55	ADGRE5	Cell-Cell Contact	PMID: 11297558
C06.Mono	C06.Mono	ADGRE5	CD55	0.00126055	0	ADGRE5_CD55	ADGRE5 - CD55	ADGRE5	Cell-Cell Contact	PMID: 11297558
C07.NK	C06.Mono	ADGRE5	CD55	0.000216545	0	ADGRE5_CD55	ADGRE5 - CD55	ADGRE5	Cell-Cell Contact	PMID: 11297558
C06.Mono	C07.NK	ADGRE5	CD55	4.91642e-05	0.03	ADGRE5_CD55	ADGRE5 - CD55	ADGRE5	Cell-Cell Contact	PMID: 11297558
C011.Macro	C08.Bcell1	ADGRE5	CD55	0.000795317	0	ADGRE5_CD55	ADGRE5 - CD55	ADGRE5	Cell-Cell Contact	PMID: 11297558
C05.Neu	C08.Bcell1	ADGRE5	CD55	3.28651e-05	0.01	ADGRE5_CD55	ADGRE5 - CD55	ADGRE5	Cell-Cell Contact	PMID: 11297558
C06.Mono	C08.Bcell1	ADGRE5	CD55	0.000477348	0	ADGRE5_CD55	ADGRE5 - CD55	ADGRE5	Cell-Cell Contact	PMID: 11297558
C07.NK	C08.Bcell1	ADGRE5	CD55	8.19485e-05	0.02	ADGRE5_CD55	ADGRE5 - CD55	ADGRE5	Cell-Cell Contact	PMID: 11297558
C011.Macro	C10.Bcell3	ADGRE5	CD55	0.00154227	0	ADGRE5_CD55	ADGRE5 - CD55	ADGRE5	Cell-Cell Contact	PMID: 11297558
C05.Neu	C10.Bcell3	ADGRE5	CD55	6.37773e-05	0.03	ADGRE5_CD55	ADGRE5 - CD55	ADGRE5	Cell-Cell Contact	PMID: 11297558
C06.Mono	C10.Bcell3	ADGRE5	CD55	0.000925945	0	ADGRE5_CD55	ADGRE5 - CD55	ADGRE5	Cell-Cell Contact	PMID: 11297558
C01.MSC	C01.Ery_P	APP	CD74	0.0230392	0	APP_CD74	APP - CD74	APP	Cell-Cell Contact	PMID: 19849849
C01.MSC	C01.MSC	APP	CD74	0.0162922	0	APP_CD74	APP - CD74	APP	Cell-Cell Contact	PMID: 19849849
C01.MSC	C011.Macro	APP	CD74	0.111969	0	APP_CD74	APP - CD74	APP	Cell-Cell Contact	PMID: 19849849
C05.Neu	C011.Macro	APP	CD74	0.0183554	0	APP_CD74	APP - CD74	APP	Cell-Cell Contact	PMID: 19849849
C07.NK	C011.Macro	APP	CD74	0.0185752	0.02	APP_CD74	APP - CD74	APP	Cell-Cell Contact	PMID: 19849849
C10.Bcell3	C011.Macro	APP	CD74	0.0757713	0	APP_CD74	APP - CD74	APP	Cell-Cell Contact	PMID: 19849849
C01.MSC	C02.Ery	APP	CD74	0.0338423	0	APP_CD74	APP - CD74	APP	Cell-Cell Contact	PMID: 19849849
C01.MSC	C03.Baspphil	APP	CD74	0.0498694	0	APP_CD74	APP - CD74	APP	Cell-Cell Contact	PMID: 19849849
C10.Bcell3	C03.Baspphil	APP	CD74	0.0330015	0	APP_CD74	APP - CD74	APP	Cell-Cell Contact	PMID: 19849849
C01.MSC	C04.Myeloid	APP	CD74	0.0464399	0	APP_CD74	APP - CD74	APP	Cell-Cell Contact	PMID: 19849849
C10.Bcell3	C04.Myeloid	APP	CD74	0.0306946	0	APP_CD74	APP - CD74	APP	Cell-Cell Contact	PMID: 19849849
C01.MSC	C05.Neu	APP	CD74	0.0705337	0	APP_CD74	APP - CD74	APP	Cell-Cell Contact	PMID: 19849849
C10.Bcell3	C05.Neu	APP	CD74	0.0470222	0	APP_CD74	APP - CD74	APP	Cell-Cell Contact	PMID: 19849849
C01.MSC	C06.Mono	APP	CD74	0.0959515	0	APP_CD74	APP - CD74	APP	Cell-Cell Contact	PMID: 19849849
C05.Neu	C06.Mono	APP	CD74	0.015496	0	APP_CD74	APP - CD74	APP	Cell-Cell Contact	PMID: 19849849
C07.NK	C06.Mono	APP	CD74	0.0156821	0.03	APP_CD74	APP - CD74	APP	Cell-Cell Contact	PMID: 19849849
C10.Bcell3	C06.Mono	APP	CD74	0.0645558	0	APP_CD74	APP - CD74	APP	Cell-Cell Contact	PMID: 19849849
C01.MSC	C07.NK	APP	CD74	0.0970384	0	APP_CD74	APP - CD74	APP	Cell-Cell Contact	PMID: 19849849
C05.Neu	C07.NK	APP	CD74	0.0156873	0	APP_CD74	APP - CD74	APP	Cell-Cell Contact	PMID: 19849849
C10.Bcell3	C07.NK	APP	CD74	0.0653127	0	APP_CD74	APP - CD74	APP	Cell-Cell Contact	PMID: 19849849
C01.MSC	C08.Bcell1	APP	CD74	0.123914	0	APP_CD74	APP - CD74	APP	Cell-Cell Contact	PMID: 19849849
C011.Macro	C08.Bcell1	APP	CD74	0.0222889	0.03	APP_CD74	APP - CD74	APP	Cell-Cell Contact	PMID: 19849849
C05.Neu	C08.Bcell1	APP	CD74	0.0205447	0	APP_CD74	APP - CD74	APP	Cell-Cell Contact	PMID: 19849849
C07.NK	C08.Bcell1	APP	CD74	0.0207903	0	APP_CD74	APP - CD74	APP	Cell-Cell Contact	PMID: 19849849
C10.Bcell3	C08.Bcell1	APP	CD74	0.0842214	0	APP_CD74	APP - CD74	APP	Cell-Cell Contact	PMID: 19849849
C01.MSC	C09.Bcell2	APP	CD74	0.12183	0	APP_CD74	APP - CD74	APP	Cell-Cell Contact	PMID: 19849849
C011.Macro	C09.Bcell2	APP	CD74	0.0218712	0.03	APP_CD74	APP - CD74	APP	Cell-Cell Contact	PMID: 19849849
C05.Neu	C09.Bcell2	APP	CD74	0.0201591	0	APP_CD74	APP - CD74	APP	Cell-Cell Contact	PMID: 19849849
C07.NK	C09.Bcell2	APP	CD74	0.0204001	0	APP_CD74	APP - CD74	APP	Cell-Cell Contact	PMID: 19849849
C10.Bcell3	C09.Bcell2	APP	CD74	0.0827414	0	APP_CD74	APP - CD74	APP	Cell-Cell Contact	PMID: 19849849
C01.MSC	C10.Bcell3	APP	CD74	0.14047	0	APP_CD74	APP - CD74	APP	Cell-Cell Contact	PMID: 19849849
C05.Neu	C10.Bcell3	APP	CD74	0.0236627	0	APP_CD74	APP - CD74	APP	Cell-Cell Contact	PMID: 19849849
C07.NK	C10.Bcell3	APP	CD74	0.0239445	0	APP_CD74	APP - CD74	APP	Cell-Cell Contact	PMID: 19849849
C10.Bcell3	C10.Bcell3	APP	CD74	0.0960553	0	APP_CD74	APP - CD74	APP	Cell-Cell Contact	PMID: 19849849
C01.MSC	C01.MSC	CADM1	CADM1	0.024294	0	CADM1_CADM1	CADM1 - CADM1	CADM	Cell-Cell Contact	PMID: 24503895
C08.Bcell1	C011.Macro	CD22	PTPRC	0.00349944	0	CD22_PTPRC	CD22 - PTPRC	CD22	Cell-Cell Contact	KEGG: hsa04514
C09.Bcell2	C011.Macro	CD22	PTPRC	0.00264395	0	CD22_PTPRC	CD22 - PTPRC	CD22	Cell-Cell Contact	KEGG: hsa04514
C08.Bcell1	C03.Baspphil	CD22	PTPRC	0.00130452	0	CD22_PTPRC	CD22 - PTPRC	CD22	Cell-Cell Contact	KEGG: hsa04514
C09.Bcell2	C03.Baspphil	CD22	PTPRC	0.000985081	0	CD22_PTPRC	CD22 - PTPRC	CD22	Cell-Cell Contact	KEGG: hsa04514
C08.Bcell1	C04.Myeloid	CD22	PTPRC	0.00122175	0	CD22_PTPRC	CD22 - PTPRC	CD22	Cell-Cell Contact	KEGG: hsa04514
C09.Bcell2	C04.Myeloid	CD22	PTPRC	0.000922559	0	CD22_PTPRC	CD22 - PTPRC	CD22	Cell-Cell Contact	KEGG: hsa04514
C08.Bcell1	C05.Neu	CD22	PTPRC	0.000520159	0	CD22_PTPRC	CD22 - PTPRC	CD22	Cell-Cell Contact	KEGG: hsa04514
C09.Bcell2	C05.Neu	CD22	PTPRC	0.000392711	0	CD22_PTPRC	CD22 - PTPRC	CD22	Cell-Cell Contact	KEGG: hsa04514
C08.Bcell1	C06.Mono	CD22	PTPRC	0.00442853	0	CD22_PTPRC	CD22 - PTPRC	CD22	Cell-Cell Contact	KEGG: hsa04514
C09.Bcell2	C06.Mono	CD22	PTPRC	0.00334667	0	CD22_PTPRC	CD22 - PTPRC	CD22	Cell-Cell Contact	KEGG: hsa04514
C08.Bcell1	C07.NK	CD22	PTPRC	0.00294945	0	CD22_PTPRC	CD22 - PTPRC	CD22	Cell-Cell Contact	KEGG: hsa04514
C09.Bcell2	C07.NK	CD22	PTPRC	0.00222811	0	CD22_PTPRC	CD22 - PTPRC	CD22	Cell-Cell Contact	KEGG: hsa04514
C08.Bcell1	C08.Bcell1	CD22	PTPRC	0.00370935	0	CD22_PTPRC	CD22 - PTPRC	CD22	Cell-Cell Contact	KEGG: hsa04514
C09.Bcell2	C08.Bcell1	CD22	PTPRC	0.00280269	0	CD22_PTPRC	CD22 - PTPRC	CD22	Cell-Cell Contact	KEGG: hsa04514
C08.Bcell1	C09.Bcell2	CD22	PTPRC	0.00104541	0	CD22_PTPRC	CD22 - PTPRC	CD22	Cell-Cell Contact	KEGG: hsa04514
C09.Bcell2	C09.Bcell2	CD22	PTPRC	0.000789369	0	CD22_PTPRC	CD22 - PTPRC	CD22	Cell-Cell Contact	KEGG: hsa04514
C08.Bcell1	C10.Bcell3	CD22	PTPRC	0.00501277	0	CD22_PTPRC	CD22 - PTPRC	CD22	Cell-Cell Contact	KEGG: hsa04514
C09.Bcell2	C10.Bcell3	CD22	PTPRC	0.00378873	0	CD22_PTPRC	CD22 - PTPRC	CD22	Cell-Cell Contact	KEGG: hsa04514
C03.Baspphil	C04.Myeloid	CD34	SELP	0.0020332	0	CD34_SELP	CD34 - SELP	CD34	Cell-Cell Contact	PMID: 18606703
C05.Neu	C04.Myeloid	CD34	SELP	0.00036124	0	CD34_SELP	CD34 - SELP	CD34	Cell-Cell Contact	PMID: 18606703
C07.NK	C04.Myeloid	CD34	SELP	0.01612	0	CD34_SELP	CD34 - SELP	CD34	Cell-Cell Contact	PMID: 18606703
C09.Bcell2	C04.Myeloid	CD34	SELP	0.00483479	0	CD34_SELP	CD34 - SELP	CD34	Cell-Cell Contact	PMID: 18606703
C011.Macro	C08.Bcell1	PTPRC	CD22	0.00349944	0	PTPRC_CD22	PTPRC - CD22	CD45	Cell-Cell Contact	PMID: 12115612
C03.Baspphil	C08.Bcell1	PTPRC	CD22	0.00130452	0	PTPRC_CD22	PTPRC - CD22	CD45	Cell-Cell Contact	PMID: 12115612
C04.Myeloid	C08.Bcell1	PTPRC	CD22	0.00122175	0	PTPRC_CD22	PTPRC - CD22	CD45	Cell-Cell Contact	PMID: 12115612
C05.Neu	C08.Bcell1	PTPRC	CD22	0.000520159	0	PTPRC_CD22	PTPRC - CD22	CD45	Cell-Cell Contact	PMID: 12115612
C06.Mono	C08.Bcell1	PTPRC	CD22	0.00442853	0	PTPRC_CD22	PTPRC - CD22	CD45	Cell-Cell Contact	PMID: 12115612
C07.NK	C08.Bcell1	PTPRC	CD22	0.00294945	0	PTPRC_CD22	PTPRC - CD22	CD45	Cell-Cell Contact	PMID: 12115612
C08.Bcell1	C08.Bcell1	PTPRC	CD22	0.00370935	0	PTPRC_CD22	PTPRC - CD22	CD45	Cell-Cell Contact	PMID: 12115612
C09.Bcell2	C08.Bcell1	PTPRC	CD22	0.00104541	0	PTPRC_CD22	PTPRC - CD22	CD45	Cell-Cell Contact	PMID: 12115612
C10.Bcell3	C08.Bcell1	PTPRC	CD22	0.00501277	0	PTPRC_CD22	PTPRC - CD22	CD45	Cell-Cell Contact	PMID: 12115612
C011.Macro	C09.Bcell2	PTPRC	CD22	0.00264395	0	PTPRC_CD22	PTPRC - CD22	CD45	Cell-Cell Contact	PMID: 12115612
C03.Baspphil	C09.Bcell2	PTPRC	CD22	0.000985081	0	PTPRC_CD22	PTPRC - CD22	CD45	Cell-Cell Contact	PMID: 12115612
C04.Myeloid	C09.Bcell2	PTPRC	CD22	0.000922559	0	PTPRC_CD22	PTPRC - CD22	CD45	Cell-Cell Contact	PMID: 12115612
C05.Neu	C09.Bcell2	PTPRC	CD22	0.000392711	0	PTPRC_CD22	PTPRC - CD22	CD45	Cell-Cell Contact	PMID: 12115612
C06.Mono	C09.Bcell2	PTPRC	CD22	0.00334667	0	PTPRC_CD22	PTPRC - CD22	CD45	Cell-Cell Contact	PMID: 12115612
C07.NK	C09.Bcell2	PTPRC	CD22	0.00222811	0	PTPRC_CD22	PTPRC - CD22	CD45	Cell-Cell Contact	PMID: 12115612
C08.Bcell1	C09.Bcell2	PTPRC	CD22	0.00280269	0	PTPRC_CD22	PTPRC - CD22	CD45	Cell-Cell Contact	PMID: 12115612
C09.Bcell2	C09.Bcell2	PTPRC	CD22	0.000789369	0	PTPRC_CD22	PTPRC - CD22	CD45	Cell-Cell Contact	PMID: 12115612
C10.Bcell3	C09.Bcell2	PTPRC	CD22	0.00378873	0	PTPRC_CD22	PTPRC - CD22	CD45	Cell-Cell Contact	PMID: 12115612
C011.Macro	C011.Macro	PTPRC	MRC1	0.00378291	0	PTPRC_MRC1	PTPRC - MRC1	CD45	Cell-Cell Contact	PMID: 27601670; PMID: 10575006
C03.Baspphil	C011.Macro	PTPRC	MRC1	0.00141045	0	PTPRC_MRC1	PTPRC - MRC1	CD45	Cell-Cell Contact	PMID: 27601670; PMID: 10575006
C04.Myeloid	C011.Macro	PTPRC	MRC1	0.00132096	0	PTPRC_MRC1	PTPRC - MRC1	CD45	Cell-Cell Contact	PMID: 27601670; PMID: 10575006
C05.Neu	C011.Macro	PTPRC	MRC1	0.000562431	0	PTPRC_MRC1	PTPRC - MRC1	CD45	Cell-Cell Contact	PMID: 27601670; PMID: 10575006
C06.Mono	C011.Macro	PTPRC	MRC1	0.0047869	0	PTPRC_MRC1	PTPRC - MRC1	CD45	Cell-Cell Contact	PMID: 27601670; PMID: 10575006
C07.NK	C011.Macro	PTPRC	MRC1	0.00318852	0	PTPRC_MRC1	PTPRC - MRC1	CD45	Cell-Cell Contact	PMID: 27601670; PMID: 10575006
C08.Bcell1	C011.Macro	PTPRC	MRC1	0.00400976	0	PTPRC_MRC1	PTPRC - MRC1	CD45	Cell-Cell Contact	PMID: 27601670; PMID: 10575006
C09.Bcell2	C011.Macro	PTPRC	MRC1	0.00113032	0	PTPRC_MRC1	PTPRC - MRC1	CD45	Cell-Cell Contact	PMID: 27601670; PMID: 10575006
C10.Bcell3	C011.Macro	PTPRC	MRC1	0.00541817	0	PTPRC_MRC1	PTPRC - MRC1	CD45	Cell-Cell Contact	PMID: 27601670; PMID: 10575006
C011.Macro	C07.NK	CD48	CD244	0.000570027	0	CD48_CD244A	CD48 - CD244A	CD48	Cell-Cell Contact	PMID: 26697006
C05.Neu	C07.NK	CD48	CD244	0.000504449	0	CD48_CD244A	CD48 - CD244A	CD48	Cell-Cell Contact	PMID: 26697006
C06.Mono	C07.NK	CD48	CD244	0.00120182	0	CD48_CD244A	CD48 - CD244A	CD48	Cell-Cell Contact	PMID: 26697006
C07.NK	C07.NK	CD48	CD244	0.00104869	0	CD48_CD244A	CD48 - CD244A	CD48	Cell-Cell Contact	PMID: 26697006
C08.Bcell1	C07.NK	CD48	CD244	0.000738516	0	CD48_CD244A	CD48 - CD244A	CD48	Cell-Cell Contact	PMID: 26697006
C09.Bcell2	C07.NK	CD48	CD244	0.000105164	0	CD48_CD244A	CD48 - CD244A	CD48	Cell-Cell Contact	PMID: 26697006
C10.Bcell3	C07.NK	CD48	CD244	0.000836767	0	CD48_CD244A	CD48 - CD244A	CD48	Cell-Cell Contact	PMID: 26697006
C01.Ery_P	C011.Macro	CD99	PILRA	0.000127376	0.01	CD99_PILRA	CD99 - PILRA	CD99	Cell-Cell Contact	PMID: 18234675
C01.MSC	C011.Macro	CD99	PILRA	0.00205954	0	CD99_PILRA	CD99 - PILRA	CD99	Cell-Cell Contact	PMID: 18234675
C011.Macro	C011.Macro	CD99	PILRA	0.000550984	0.01	CD99_PILRA	CD99 - PILRA	CD99	Cell-Cell Contact	PMID: 18234675
C03.Baspphil	C011.Macro	CD99	PILRA	0.000306282	0.01	CD99_PILRA	CD99 - PILRA	CD99	Cell-Cell Contact	PMID: 18234675
C04.Myeloid	C011.Macro	CD99	PILRA	4.23424e-05	0.01	CD99_PILRA	CD99 - PILRA	CD99	Cell-Cell Contact	PMID: 18234675
C05.Neu	C011.Macro	CD99	PILRA	0.000457751	0.01	CD99_PILRA	CD99 - PILRA	CD99	Cell-Cell Contact	PMID: 18234675
C06.Mono	C011.Macro	CD99	PILRA	0.000389251	0.01	CD99_PILRA	CD99 - PILRA	CD99	Cell-Cell Contact	PMID: 18234675
C07.NK	C011.Macro	CD99	PILRA	0.00150936	0	CD99_PILRA	CD99 - PILRA	CD99	Cell-Cell Contact	PMID: 18234675
C08.Bcell1	C011.Macro	CD99	PILRA	0.000227075	0.01	CD99_PILRA	CD99 - PILRA	CD99	Cell-Cell Contact	PMID: 18234675
C09.Bcell2	C011.Macro	CD99	PILRA	0.0014018	0.01	CD99_PILRA	CD99 - PILRA	CD99	Cell-Cell Contact	PMID: 18234675
C10.Bcell3	C011.Macro	CD99	PILRA	0.000992543	0.01	CD99_PILRA	CD99 - PILRA	CD99	Cell-Cell Contact	PMID: 18234675
C01.Ery_P	C06.Mono	CD99	PILRA	0.000359949	0	CD99_PILRA	CD99 - PILRA	CD99	Cell-Cell Contact	PMID: 18234675
C01.MSC	C06.Mono	CD99	PILRA	0.00579953	0	CD99_PILRA	CD99 - PILRA	CD99	Cell-Cell Contact	PMID: 18234675
C011.Macro	C06.Mono	CD99	PILRA	0.00155581	0	CD99_PILRA	CD99 - PILRA	CD99	Cell-Cell Contact	PMID: 18234675
C03.Baspphil	C06.Mono	CD99	PILRA	0.000865233	0	CD99_PILRA	CD99 - PILRA	CD99	Cell-Cell Contact	PMID: 18234675
C04.Myeloid	C06.Mono	CD99	PILRA	0.000119673	0	CD99_PILRA	CD99 - PILRA	CD99	Cell-Cell Contact	PMID: 18234675
C05.Neu	C06.Mono	CD99	PILRA	0.00129277	0	CD99_PILRA	CD99 - PILRA	CD99	Cell-Cell Contact	PMID: 18234675
C06.Mono	C06.Mono	CD99	PILRA	0.00109945	0	CD99_PILRA	CD99 - PILRA	CD99	Cell-Cell Contact	PMID: 18234675
C07.NK	C06.Mono	CD99	PILRA	0.00425452	0	CD99_PILRA	CD99 - PILRA	CD99	Cell-Cell Contact	PMID: 18234675
C08.Bcell1	C06.Mono	CD99	PILRA	0.00064157	0	CD99_PILRA	CD99 - PILRA	CD99	Cell-Cell Contact	PMID: 18234675
C09.Bcell2	C06.Mono	CD99	PILRA	0.00395212	0	CD99_PILRA	CD99 - PILRA	CD99	Cell-Cell Contact	PMID: 18234675
C10.Bcell3	C06.Mono	CD99	PILRA	0.00280038	0	CD99_PILRA	CD99 - PILRA	CD99	Cell-Cell Contact	PMID: 18234675
C01.MSC	C01.MSC	CD99	CD99	0.164287	0	CD99_CD99	CD99 - CD99	CD99	Cell-Cell Contact	KEGG: hsa04514
C011.Macro	C01.MSC	CD99	CD99	0.0498923	0	CD99_CD99	CD99 - CD99	CD99	Cell-Cell Contact	KEGG: hsa04514
C03.Baspphil	C01.MSC	CD99	CD99	0.0283559	0	CD99_CD99	CD99 - CD99	CD99	Cell-Cell Contact	KEGG: hsa04514
C05.Neu	C01.MSC	CD99	CD99	0.0417991	0	CD99_CD99	CD99 - CD99	CD99	Cell-Cell Contact	KEGG: hsa04514
C06.Mono	C01.MSC	CD99	CD99	0.0357654	0	CD99_CD99	CD99 - CD99	CD99	Cell-Cell Contact	KEGG: hsa04514
C07.NK	C01.MSC	CD99	CD99	0.125866	0	CD99_CD99	CD99 - CD99	CD99	Cell-Cell Contact	KEGG: hsa04514
C08.Bcell1	C01.MSC	CD99	CD99	0.0211765	0	CD99_CD99	CD99 - CD99	CD99	Cell-Cell Contact	KEGG: hsa04514
C09.Bcell2	C01.MSC	CD99	CD99	0.117943	0	CD99_CD99	CD99 - CD99	CD99	Cell-Cell Contact	KEGG: hsa04514
C10.Bcell3	C01.MSC	CD99	CD99	0.0864554	0	CD99_CD99	CD99 - CD99	CD99	Cell-Cell Contact	KEGG: hsa04514
C01.MSC	C011.Macro	CD99	CD99	0.0498923	0	CD99_CD99	CD99 - CD99	CD99	Cell-Cell Contact	KEGG: hsa04514
C07.NK	C011.Macro	CD99	CD99	0.0370385	0	CD99_CD99	CD99 - CD99	CD99	Cell-Cell Contact	KEGG: hsa04514
C09.Bcell2	C011.Macro	CD99	CD99	0.0344865	0	CD99_CD99	CD99 - CD99	CD99	Cell-Cell Contact	KEGG: hsa04514
C01.MSC	C03.Baspphil	CD99	CD99	0.0283559	0	CD99_CD99	CD99 - CD99	CD99	Cell-Cell Contact	KEGG: hsa04514
C01.MSC	C05.Neu	CD99	CD99	0.0417991	0	CD99_CD99	CD99 - CD99	CD99	Cell-Cell Contact	KEGG: hsa04514
C07.NK	C05.Neu	CD99	CD99	0.0309624	0	CD99_CD99	CD99 - CD99	CD99	Cell-Cell Contact	KEGG: hsa04514
C09.Bcell2	C05.Neu	CD99	CD99	0.0288166	0	CD99_CD99	CD99 - CD99	CD99	Cell-Cell Contact	KEGG: hsa04514
C01.MSC	C06.Mono	CD99	CD99	0.0357654	0	CD99_CD99	CD99 - CD99	CD99	Cell-Cell Contact	KEGG: hsa04514
C07.NK	C06.Mono	CD99	CD99	0.0264498	0	CD99_CD99	CD99 - CD99	CD99	Cell-Cell Contact	KEGG: hsa04514
C09.Bcell2	C06.Mono	CD99	CD99	0.0246088	0	CD99_CD99	CD99 - CD99	CD99	Cell-Cell Contact	KEGG: hsa04514
C01.MSC	C07.NK	CD99	CD99	0.125866	0	CD99_CD99	CD99 - CD99	CD99	Cell-Cell Contact	KEGG: hsa04514
C011.Macro	C07.NK	CD99	CD99	0.0370385	0	CD99_CD99	CD99 - CD99	CD99	Cell-Cell Contact	KEGG: hsa04514
C05.Neu	C07.NK	CD99	CD99	0.0309624	0	CD99_CD99	CD99 - CD99	CD99	Cell-Cell Contact	KEGG: hsa04514
C06.Mono	C07.NK	CD99	CD99	0.0264498	0	CD99_CD99	CD99 - CD99	CD99	Cell-Cell Contact	KEGG: hsa04514
C07.NK	C07.NK	CD99	CD99	0.0954044	0	CD99_CD99	CD99 - CD99	CD99	Cell-Cell Contact	KEGG: hsa04514
C09.Bcell2	C07.NK	CD99	CD99	0.0892035	0	CD99_CD99	CD99 - CD99	CD99	Cell-Cell Contact	KEGG: hsa04514
C10.Bcell3	C07.NK	CD99	CD99	0.0648245	0	CD99_CD99	CD99 - CD99	CD99	Cell-Cell Contact	KEGG: hsa04514
C01.MSC	C08.Bcell1	CD99	CD99	0.0211765	0	CD99_CD99	CD99 - CD99	CD99	Cell-Cell Contact	KEGG: hsa04514
C01.MSC	C09.Bcell2	CD99	CD99	0.117943	0	CD99_CD99	CD99 - CD99	CD99	Cell-Cell Contact	KEGG: hsa04514
C011.Macro	C09.Bcell2	CD99	CD99	0.0344865	0	CD99_CD99	CD99 - CD99	CD99	Cell-Cell Contact	KEGG: hsa04514
C05.Neu	C09.Bcell2	CD99	CD99	0.0288166	0	CD99_CD99	CD99 - CD99	CD99	Cell-Cell Contact	KEGG: hsa04514
C06.Mono	C09.Bcell2	CD99	CD99	0.0246088	0	CD99_CD99	CD99 - CD99	CD99	Cell-Cell Contact	KEGG: hsa04514
C07.NK	C09.Bcell2	CD99	CD99	0.0892035	0	CD99_CD99	CD99 - CD99	CD99	Cell-Cell Contact	KEGG: hsa04514
C09.Bcell2	C09.Bcell2	CD99	CD99	0.0833686	0	CD99_CD99	CD99 - CD99	CD99	Cell-Cell Contact	KEGG: hsa04514
C10.Bcell3	C09.Bcell2	CD99	CD99	0.0604784	0	CD99_CD99	CD99 - CD99	CD99	Cell-Cell Contact	KEGG: hsa04514
C01.MSC	C10.Bcell3	CD99	CD99	0.0864554	0	CD99_CD99	CD99 - CD99	CD99	Cell-Cell Contact	KEGG: hsa04514
C07.NK	C10.Bcell3	CD99	CD99	0.0648245	0	CD99_CD99	CD99 - CD99	CD99	Cell-Cell Contact	KEGG: hsa04514
C09.Bcell2	C10.Bcell3	CD99	CD99	0.0604784	0	CD99_CD99	CD99 - CD99	CD99	Cell-Cell Contact	KEGG: hsa04514
C10.Bcell3	C10.Bcell3	CD99	CD99	0.0435742	0	CD99_CD99	CD99 - CD99	CD99	Cell-Cell Contact	KEGG: hsa04514
C01.MSC	C01.MSC	CDH15	CDH15	0.00906392	0	CDH15_CDH15	CDH15 - CDH15	CDH	Cell-Cell Contact	KEGG: hsa04514
C01.MSC	C01.MSC	CDH2	CDH2	0.010945	0	CDH2_CDH2	CDH2 - CDH2	CDH	Cell-Cell Contact	KEGG: hsa04514
C01.Ery_P	C01.Ery_P	CDH1	CDH1	3.53719e-06	0	CDH1_CDH1	CDH1 - CDH1	CDH	Cell-Cell Contact	KEGG: hsa04514
C01.Ery_P	C10.Bcell3	CDH1	ITGAE_ITGB7	0.00017621	0	CDH1_ITGAE_ITGB7	CDH1 - (ITGAE+ITGB7)	CDH1	Cell-Cell Contact	PMID: 9425167
C011.Macro	C011.Macro	CDH5	CDH5	5.31889e-05	0	CDH5_CDH5	CDH5 - CDH5	CDH5	Cell-Cell Contact	KEGG: hsa04514
C01.MSC	C01.MSC	CLDN11	CLDN11	1.86079e-07	0	CLDN11_CLDN11	CLDN11 - CLDN11	CLDN	Cell-Cell Contact	KEGG: hsa04514
C01.MSC	C01.MSC	EFNA1	EPHA2	0.000442186	0	EFNA1_EPHA2	EFNA1 - EPHA2	EPHA	Cell-Cell Contact	PMID: 15114347
C03.Baspphil	C01.MSC	EFNA4	EPHA2	2.78144e-05	0	EFNA4_EPHA2	EFNA4 - EPHA2	EPHA	Cell-Cell Contact	PMID: 15114347
C10.Bcell3	C01.MSC	EFNA4	EPHA2	3.85541e-05	0	EFNA4_EPHA2	EFNA4 - EPHA2	EPHA	Cell-Cell Contact	PMID: 15114347
C01.MSC	C01.MSC	EFNA5	EPHA2	0.000276606	0	EFNA5_EPHA2	EFNA5 - EPHA2	EPHA	Cell-Cell Contact	PMID: 15114347
C011.Macro	C011.Macro	ESAM	ESAM	0.000331001	0	ESAM_ESAM	ESAM - ESAM	ESAM	Cell-Cell Contact	KEGG: hsa04514; PMID: 11279107
C04.Myeloid	C011.Macro	ESAM	ESAM	0.00212387	0	ESAM_ESAM	ESAM - ESAM	ESAM	Cell-Cell Contact	KEGG: hsa04514; PMID: 11279107
C011.Macro	C04.Myeloid	ESAM	ESAM	0.00212387	0	ESAM_ESAM	ESAM - ESAM	ESAM	Cell-Cell Contact	KEGG: hsa04514; PMID: 11279107
C04.Myeloid	C04.Myeloid	ESAM	ESAM	0.0134967	0	ESAM_ESAM	ESAM - ESAM	ESAM	Cell-Cell Contact	KEGG: hsa04514; PMID: 11279107
C04.Myeloid	C011.Macro	GP1BA	ITGAM_ITGB2	0.010169	0	GP1BA_ITGAM_ITGB2	GP1BA - (ITGAM+ITGB2)	GP1BA	Cell-Cell Contact	PMC2194217
C04.Myeloid	C06.Mono	GP1BA	ITGAM_ITGB2	0.0120248	0	GP1BA_ITGAM_ITGB2	GP1BA - (ITGAM+ITGB2)	GP1BA	Cell-Cell Contact	PMC2194217
C011.Macro	C011.Macro	ICAM1	ITGAM_ITGB2	0.00107846	0	ICAM1_ITGAM_ITGB2	ICAM1 - (ITGAM+ITGB2)	ICAM	Cell-Cell Contact	KEGG: hsa04514
C011.Macro	C06.Mono	ICAM1	ITGAM_ITGB2	0.00127741	0	ICAM1_ITGAM_ITGB2	ICAM1 - (ITGAM+ITGB2)	ICAM	Cell-Cell Contact	KEGG: hsa04514
C01.Ery_P	C011.Macro	ICAM2	ITGAM_ITGB2	0.000569415	0	ICAM2_ITGAM_ITGB2	ICAM2 - (ITGAM+ITGB2)	ICAM	Cell-Cell Contact	KEGG: hsa04514
C011.Macro	C011.Macro	ICAM2	ITGAM_ITGB2	0.0013588	0	ICAM2_ITGAM_ITGB2	ICAM2 - (ITGAM+ITGB2)	ICAM	Cell-Cell Contact	KEGG: hsa04514
C03.Baspphil	C011.Macro	ICAM2	ITGAM_ITGB2	0.00322479	0	ICAM2_ITGAM_ITGB2	ICAM2 - (ITGAM+ITGB2)	ICAM	Cell-Cell Contact	KEGG: hsa04514
C04.Myeloid	C011.Macro	ICAM2	ITGAM_ITGB2	0.00898142	0	ICAM2_ITGAM_ITGB2	ICAM2 - (ITGAM+ITGB2)	ICAM	Cell-Cell Contact	KEGG: hsa04514
C05.Neu	C011.Macro	ICAM2	ITGAM_ITGB2	0.000271924	0.01	ICAM2_ITGAM_ITGB2	ICAM2 - (ITGAM+ITGB2)	ICAM	Cell-Cell Contact	KEGG: hsa04514
C07.NK	C011.Macro	ICAM2	ITGAM_ITGB2	0.00221152	0	ICAM2_ITGAM_ITGB2	ICAM2 - (ITGAM+ITGB2)	ICAM	Cell-Cell Contact	KEGG: hsa04514
C08.Bcell1	C011.Macro	ICAM2	ITGAM_ITGB2	0.000377785	0	ICAM2_ITGAM_ITGB2	ICAM2 - (ITGAM+ITGB2)	ICAM	Cell-Cell Contact	KEGG: hsa04514
C09.Bcell2	C011.Macro	ICAM2	ITGAM_ITGB2	7.20064e-05	0.01	ICAM2_ITGAM_ITGB2	ICAM2 - (ITGAM+ITGB2)	ICAM	Cell-Cell Contact	KEGG: hsa04514
C01.Ery_P	C06.Mono	ICAM2	ITGAM_ITGB2	0.000674523	0	ICAM2_ITGAM_ITGB2	ICAM2 - (ITGAM+ITGB2)	ICAM	Cell-Cell Contact	KEGG: hsa04514
C011.Macro	C06.Mono	ICAM2	ITGAM_ITGB2	0.00160938	0	ICAM2_ITGAM_ITGB2	ICAM2 - (ITGAM+ITGB2)	ICAM	Cell-Cell Contact	KEGG: hsa04514
C03.Baspphil	C06.Mono	ICAM2	ITGAM_ITGB2	0.00381818	0	ICAM2_ITGAM_ITGB2	ICAM2 - (ITGAM+ITGB2)	ICAM	Cell-Cell Contact	KEGG: hsa04514
C04.Myeloid	C06.Mono	ICAM2	ITGAM_ITGB2	0.0106228	0	ICAM2_ITGAM_ITGB2	ICAM2 - (ITGAM+ITGB2)	ICAM	Cell-Cell Contact	KEGG: hsa04514
C05.Neu	C06.Mono	ICAM2	ITGAM_ITGB2	0.000322136	0	ICAM2_ITGAM_ITGB2	ICAM2 - (ITGAM+ITGB2)	ICAM	Cell-Cell Contact	KEGG: hsa04514
C07.NK	C06.Mono	ICAM2	ITGAM_ITGB2	0.00261895	0	ICAM2_ITGAM_ITGB2	ICAM2 - (ITGAM+ITGB2)	ICAM	Cell-Cell Contact	KEGG: hsa04514
C08.Bcell1	C06.Mono	ICAM2	ITGAM_ITGB2	0.000447536	0	ICAM2_ITGAM_ITGB2	ICAM2 - (ITGAM+ITGB2)	ICAM	Cell-Cell Contact	KEGG: hsa04514
C09.Bcell2	C06.Mono	ICAM2	ITGAM_ITGB2	8.53058e-05	0	ICAM2_ITGAM_ITGB2	ICAM2 - (ITGAM+ITGB2)	ICAM	Cell-Cell Contact	KEGG: hsa04514
C011.Macro	C01.Ery_P	ICAM1	SPN	0.00117513	0	ICAM1_SPN	ICAM1 - SPN	ICAM	Cell-Cell Contact	PMID: 1683685
C011.Macro	C011.Macro	ICAM1	SPN	0.000354765	0	ICAM1_SPN	ICAM1 - SPN	ICAM	Cell-Cell Contact	PMID: 1683685
C011.Macro	C03.Baspphil	ICAM1	SPN	0.00163016	0	ICAM1_SPN	ICAM1 - SPN	ICAM	Cell-Cell Contact	PMID: 1683685
C011.Macro	C04.Myeloid	ICAM1	SPN	0.0025064	0	ICAM1_SPN	ICAM1 - SPN	ICAM	Cell-Cell Contact	PMID: 1683685
C011.Macro	C05.Neu	ICAM1	SPN	0.00154293	0	ICAM1_SPN	ICAM1 - SPN	ICAM	Cell-Cell Contact	PMID: 1683685
C011.Macro	C06.Mono	ICAM1	SPN	0.00142138	0	ICAM1_SPN	ICAM1 - SPN	ICAM	Cell-Cell Contact	PMID: 1683685
C011.Macro	C07.NK	ICAM1	SPN	0.00140309	0	ICAM1_SPN	ICAM1 - SPN	ICAM	Cell-Cell Contact	PMID: 1683685
C011.Macro	C08.Bcell1	ICAM1	SPN	0.000386385	0	ICAM1_SPN	ICAM1 - SPN	ICAM	Cell-Cell Contact	PMID: 1683685
C011.Macro	C09.Bcell2	ICAM1	SPN	0.000369968	0	ICAM1_SPN	ICAM1 - SPN	ICAM	Cell-Cell Contact	PMID: 1683685
C011.Macro	C10.Bcell3	ICAM1	SPN	0.00102522	0	ICAM1_SPN	ICAM1 - SPN	ICAM	Cell-Cell Contact	PMID: 1683685
C01.MSC	C04.Myeloid	ITGB2	CD226	0.000882049	0	ITGB2_CD226	ITGB2 - CD226	ITGB2	Cell-Cell Contact	KEGG: hsa04514
C011.Macro	C04.Myeloid	ITGB2	CD226	0.00933657	0	ITGB2_CD226	ITGB2 - CD226	ITGB2	Cell-Cell Contact	KEGG: hsa04514
C03.Baspphil	C04.Myeloid	ITGB2	CD226	0.000755074	0	ITGB2_CD226	ITGB2 - CD226	ITGB2	Cell-Cell Contact	KEGG: hsa04514
C04.Myeloid	C04.Myeloid	ITGB2	CD226	0.000847135	0	ITGB2_CD226	ITGB2 - CD226	ITGB2	Cell-Cell Contact	KEGG: hsa04514
C05.Neu	C04.Myeloid	ITGB2	CD226	0.00450011	0	ITGB2_CD226	ITGB2 - CD226	ITGB2	Cell-Cell Contact	KEGG: hsa04514
C06.Mono	C04.Myeloid	ITGB2	CD226	0.0107841	0	ITGB2_CD226	ITGB2 - CD226	ITGB2	Cell-Cell Contact	KEGG: hsa04514
C07.NK	C04.Myeloid	ITGB2	CD226	0.00145349	0	ITGB2_CD226	ITGB2 - CD226	ITGB2	Cell-Cell Contact	KEGG: hsa04514
C08.Bcell1	C04.Myeloid	ITGB2	CD226	0.000277147	0	ITGB2_CD226	ITGB2 - CD226	ITGB2	Cell-Cell Contact	KEGG: hsa04514
C10.Bcell3	C04.Myeloid	ITGB2	CD226	0.00340655	0	ITGB2_CD226	ITGB2 - CD226	ITGB2	Cell-Cell Contact	KEGG: hsa04514
C01.MSC	C011.Macro	ITGB2	ICAM1	0.00034689	0	ITGB2_ICAM1	ITGB2 - ICAM1	ITGB2	Cell-Cell Contact	KEGG: hsa04514
C011.Macro	C011.Macro	ITGB2	ICAM1	0.00369081	0	ITGB2_ICAM1	ITGB2 - ICAM1	ITGB2	Cell-Cell Contact	KEGG: hsa04514
C03.Baspphil	C011.Macro	ITGB2	ICAM1	0.000296931	0	ITGB2_ICAM1	ITGB2 - ICAM1	ITGB2	Cell-Cell Contact	KEGG: hsa04514
C04.Myeloid	C011.Macro	ITGB2	ICAM1	0.000333152	0	ITGB2_ICAM1	ITGB2 - ICAM1	ITGB2	Cell-Cell Contact	KEGG: hsa04514
C05.Neu	C011.Macro	ITGB2	ICAM1	0.00177369	0	ITGB2_ICAM1	ITGB2 - ICAM1	ITGB2	Cell-Cell Contact	KEGG: hsa04514
C06.Mono	C011.Macro	ITGB2	ICAM1	0.0042668	0	ITGB2_ICAM1	ITGB2 - ICAM1	ITGB2	Cell-Cell Contact	KEGG: hsa04514
C07.NK	C011.Macro	ITGB2	ICAM1	0.000571825	0	ITGB2_ICAM1	ITGB2 - ICAM1	ITGB2	Cell-Cell Contact	KEGG: hsa04514
C08.Bcell1	C011.Macro	ITGB2	ICAM1	0.000108956	0	ITGB2_ICAM1	ITGB2 - ICAM1	ITGB2	Cell-Cell Contact	KEGG: hsa04514
C10.Bcell3	C011.Macro	ITGB2	ICAM1	0.00134178	0	ITGB2_ICAM1	ITGB2 - ICAM1	ITGB2	Cell-Cell Contact	KEGG: hsa04514
C011.Macro	C01.Ery_P	ITGB2	ICAM2	0.00195112	0	ITGB2_ICAM2	ITGB2 - ICAM2	ITGB2	Cell-Cell Contact	KEGG: hsa04514
C05.Neu	C01.Ery_P	ITGB2	ICAM2	0.000936798	0	ITGB2_ICAM2	ITGB2 - ICAM2	ITGB2	Cell-Cell Contact	KEGG: hsa04514
C06.Mono	C01.Ery_P	ITGB2	ICAM2	0.00225623	0	ITGB2_ICAM2	ITGB2 - ICAM2	ITGB2	Cell-Cell Contact	KEGG: hsa04514
C10.Bcell3	C01.Ery_P	ITGB2	ICAM2	0.000708532	0.01	ITGB2_ICAM2	ITGB2 - ICAM2	ITGB2	Cell-Cell Contact	KEGG: hsa04514
C011.Macro	C011.Macro	ITGB2	ICAM2	0.00464706	0	ITGB2_ICAM2	ITGB2 - ICAM2	ITGB2	Cell-Cell Contact	KEGG: hsa04514
C05.Neu	C011.Macro	ITGB2	ICAM2	0.00223435	0	ITGB2_ICAM2	ITGB2 - ICAM2	ITGB2	Cell-Cell Contact	KEGG: hsa04514
C06.Mono	C011.Macro	ITGB2	ICAM2	0.00537148	0	ITGB2_ICAM2	ITGB2 - ICAM2	ITGB2	Cell-Cell Contact	KEGG: hsa04514
C10.Bcell3	C011.Macro	ITGB2	ICAM2	0.00169045	0.03	ITGB2_ICAM2	ITGB2 - ICAM2	ITGB2	Cell-Cell Contact	KEGG: hsa04514
C01.MSC	C03.Baspphil	ITGB2	ICAM2	0.00103878	0	ITGB2_ICAM2	ITGB2 - ICAM2	ITGB2	Cell-Cell Contact	KEGG: hsa04514
C011.Macro	C03.Baspphil	ITGB2	ICAM2	0.0109791	0	ITGB2_ICAM2	ITGB2 - ICAM2	ITGB2	Cell-Cell Contact	KEGG: hsa04514
C03.Baspphil	C03.Baspphil	ITGB2	ICAM2	0.000889262	0.02	ITGB2_ICAM2	ITGB2 - ICAM2	ITGB2	Cell-Cell Contact	KEGG: hsa04514
C04.Myeloid	C03.Baspphil	ITGB2	ICAM2	0.000997668	0.03	ITGB2_ICAM2	ITGB2 - ICAM2	ITGB2	Cell-Cell Contact	KEGG: hsa04514
C05.Neu	C03.Baspphil	ITGB2	ICAM2	0.00529632	0	ITGB2_ICAM2	ITGB2 - ICAM2	ITGB2	Cell-Cell Contact	KEGG: hsa04514
C06.Mono	C03.Baspphil	ITGB2	ICAM2	0.012678	0	ITGB2_ICAM2	ITGB2 - ICAM2	ITGB2	Cell-Cell Contact	KEGG: hsa04514
C07.NK	C03.Baspphil	ITGB2	ICAM2	0.00171159	0	ITGB2_ICAM2	ITGB2 - ICAM2	ITGB2	Cell-Cell Contact	KEGG: hsa04514
C10.Bcell3	C03.Baspphil	ITGB2	ICAM2	0.00401005	0	ITGB2_ICAM2	ITGB2 - ICAM2	ITGB2	Cell-Cell Contact	KEGG: hsa04514
C01.MSC	C04.Myeloid	ITGB2	ICAM2	0.0029045	0	ITGB2_ICAM2	ITGB2 - ICAM2	ITGB2	Cell-Cell Contact	KEGG: hsa04514
C011.Macro	C04.Myeloid	ITGB2	ICAM2	0.0301592	0	ITGB2_ICAM2	ITGB2 - ICAM2	ITGB2	Cell-Cell Contact	KEGG: hsa04514
C03.Baspphil	C04.Myeloid	ITGB2	ICAM2	0.0024871	0	ITGB2_ICAM2	ITGB2 - ICAM2	ITGB2	Cell-Cell Contact	KEGG: hsa04514
C04.Myeloid	C04.Myeloid	ITGB2	ICAM2	0.00278975	0	ITGB2_ICAM2	ITGB2 - ICAM2	ITGB2	Cell-Cell Contact	KEGG: hsa04514
C05.Neu	C04.Myeloid	ITGB2	ICAM2	0.0146964	0	ITGB2_ICAM2	ITGB2 - ICAM2	ITGB2	Cell-Cell Contact	KEGG: hsa04514
C06.Mono	C04.Myeloid	ITGB2	ICAM2	0.0347219	0	ITGB2_ICAM2	ITGB2 - ICAM2	ITGB2	Cell-Cell Contact	KEGG: hsa04514
C07.NK	C04.Myeloid	ITGB2	ICAM2	0.00477994	0	ITGB2_ICAM2	ITGB2 - ICAM2	ITGB2	Cell-Cell Contact	KEGG: hsa04514
C08.Bcell1	C04.Myeloid	ITGB2	ICAM2	0.000913886	0.01	ITGB2_ICAM2	ITGB2 - ICAM2	ITGB2	Cell-Cell Contact	KEGG: hsa04514
C10.Bcell3	C04.Myeloid	ITGB2	ICAM2	0.0111528	0	ITGB2_ICAM2	ITGB2 - ICAM2	ITGB2	Cell-Cell Contact	KEGG: hsa04514
C011.Macro	C05.Neu	ITGB2	ICAM2	0.000932431	0	ITGB2_ICAM2	ITGB2 - ICAM2	ITGB2	Cell-Cell Contact	KEGG: hsa04514
C05.Neu	C05.Neu	ITGB2	ICAM2	0.000447454	0.01	ITGB2_ICAM2	ITGB2 - ICAM2	ITGB2	Cell-Cell Contact	KEGG: hsa04514
C06.Mono	C05.Neu	ITGB2	ICAM2	0.00107841	0	ITGB2_ICAM2	ITGB2 - ICAM2	ITGB2	Cell-Cell Contact	KEGG: hsa04514
C01.MSC	C07.NK	ITGB2	ICAM2	0.000711892	0.03	ITGB2_ICAM2	ITGB2 - ICAM2	ITGB2	Cell-Cell Contact	KEGG: hsa04514
C011.Macro	C07.NK	ITGB2	ICAM2	0.00754776	0	ITGB2_ICAM2	ITGB2 - ICAM2	ITGB2	Cell-Cell Contact	KEGG: hsa04514
C05.Neu	C07.NK	ITGB2	ICAM2	0.00363453	0	ITGB2_ICAM2	ITGB2 - ICAM2	ITGB2	Cell-Cell Contact	KEGG: hsa04514
C06.Mono	C07.NK	ITGB2	ICAM2	0.0087204	0	ITGB2_ICAM2	ITGB2 - ICAM2	ITGB2	Cell-Cell Contact	KEGG: hsa04514
C07.NK	C07.NK	ITGB2	ICAM2	0.00117323	0	ITGB2_ICAM2	ITGB2 - ICAM2	ITGB2	Cell-Cell Contact	KEGG: hsa04514
C10.Bcell3	C07.NK	ITGB2	ICAM2	0.00275073	0	ITGB2_ICAM2	ITGB2 - ICAM2	ITGB2	Cell-Cell Contact	KEGG: hsa04514
C011.Macro	C08.Bcell1	ITGB2	ICAM2	0.0012951	0	ITGB2_ICAM2	ITGB2 - ICAM2	ITGB2	Cell-Cell Contact	KEGG: hsa04514
C05.Neu	C08.Bcell1	ITGB2	ICAM2	0.000621607	0	ITGB2_ICAM2	ITGB2 - ICAM2	ITGB2	Cell-Cell Contact	KEGG: hsa04514
C06.Mono	C08.Bcell1	ITGB2	ICAM2	0.00149777	0	ITGB2_ICAM2	ITGB2 - ICAM2	ITGB2	Cell-Cell Contact	KEGG: hsa04514
C03.Baspphil	C03.Baspphil	F11R	F11R	9.02227e-07	0	F11R_F11R	F11R - F11R	JAM	Cell-Cell Contact	KEGG: hsa04514
C04.Myeloid	C03.Baspphil	F11R	F11R	2.3345e-06	0	F11R_F11R	F11R - F11R	JAM	Cell-Cell Contact	KEGG: hsa04514
C03.Baspphil	C04.Myeloid	F11R	F11R	2.3345e-06	0	F11R_F11R	F11R - F11R	JAM	Cell-Cell Contact	KEGG: hsa04514
C04.Myeloid	C04.Myeloid	F11R	F11R	6.0405e-06	0.01	F11R_F11R	F11R - F11R	JAM	Cell-Cell Contact	KEGG: hsa04514
C10.Bcell3	C10.Bcell3	MAG	MAG	0.000431984	0	MAG_MAG	MAG - MAG	MAG	Cell-Cell Contact	KEGG: hsa04514
C01.Ery_P	C011.Macro	HLA-DPA1	CD4	0.000199472	0.02	HLA-DPA1_CD4	HLA-DPA1 - CD4	MHC-II	Cell-Cell Contact	KEGG: hsa04514
C011.Macro	C011.Macro	HLA-DPA1	CD4	0.0454524	0	HLA-DPA1_CD4	HLA-DPA1 - CD4	MHC-II	Cell-Cell Contact	KEGG: hsa04514
C03.Baspphil	C011.Macro	HLA-DPA1	CD4	0.00985399	0	HLA-DPA1_CD4	HLA-DPA1 - CD4	MHC-II	Cell-Cell Contact	KEGG: hsa04514
C04.Myeloid	C011.Macro	HLA-DPA1	CD4	0.00704432	0	HLA-DPA1_CD4	HLA-DPA1 - CD4	MHC-II	Cell-Cell Contact	KEGG: hsa04514
C05.Neu	C011.Macro	HLA-DPA1	CD4	0.0150633	0	HLA-DPA1_CD4	HLA-DPA1 - CD4	MHC-II	Cell-Cell Contact	KEGG: hsa04514
C06.Mono	C011.Macro	HLA-DPA1	CD4	0.0244306	0	HLA-DPA1_CD4	HLA-DPA1 - CD4	MHC-II	Cell-Cell Contact	KEGG: hsa04514
C07.NK	C011.Macro	HLA-DPA1	CD4	0.0294071	0	HLA-DPA1_CD4	HLA-DPA1 - CD4	MHC-II	Cell-Cell Contact	KEGG: hsa04514
C08.Bcell1	C011.Macro	HLA-DPA1	CD4	0.0340884	0	HLA-DPA1_CD4	HLA-DPA1 - CD4	MHC-II	Cell-Cell Contact	KEGG: hsa04514
C09.Bcell2	C011.Macro	HLA-DPA1	CD4	0.0384735	0	HLA-DPA1_CD4	HLA-DPA1 - CD4	MHC-II	Cell-Cell Contact	KEGG: hsa04514
C10.Bcell3	C011.Macro	HLA-DPA1	CD4	0.0604682	0	HLA-DPA1_CD4	HLA-DPA1 - CD4	MHC-II	Cell-Cell Contact	KEGG: hsa04514
C01.Ery_P	C011.Macro	HLA-DPB1	CD4	0.0003673	0.02	HLA-DPB1_CD4	HLA-DPB1 - CD4	MHC-II	Cell-Cell Contact	KEGG: hsa04514
C011.Macro	C011.Macro	HLA-DPB1	CD4	0.0412175	0	HLA-DPB1_CD4	HLA-DPB1 - CD4	MHC-II	Cell-Cell Contact	KEGG: hsa04514
C03.Baspphil	C011.Macro	HLA-DPB1	CD4	0.0115456	0	HLA-DPB1_CD4	HLA-DPB1 - CD4	MHC-II	Cell-Cell Contact	KEGG: hsa04514
C04.Myeloid	C011.Macro	HLA-DPB1	CD4	0.00879164	0	HLA-DPB1_CD4	HLA-DPB1 - CD4	MHC-II	Cell-Cell Contact	KEGG: hsa04514
C05.Neu	C011.Macro	HLA-DPB1	CD4	0.01217	0	HLA-DPB1_CD4	HLA-DPB1 - CD4	MHC-II	Cell-Cell Contact	KEGG: hsa04514
C06.Mono	C011.Macro	HLA-DPB1	CD4	0.0227928	0	HLA-DPB1_CD4	HLA-DPB1 - CD4	MHC-II	Cell-Cell Contact	KEGG: hsa04514
C07.NK	C011.Macro	HLA-DPB1	CD4	0.0232652	0	HLA-DPB1_CD4	HLA-DPB1 - CD4	MHC-II	Cell-Cell Contact	KEGG: hsa04514
C08.Bcell1	C011.Macro	HLA-DPB1	CD4	0.045666	0	HLA-DPB1_CD4	HLA-DPB1 - CD4	MHC-II	Cell-Cell Contact	KEGG: hsa04514
C09.Bcell2	C011.Macro	HLA-DPB1	CD4	0.0418024	0	HLA-DPB1_CD4	HLA-DPB1 - CD4	MHC-II	Cell-Cell Contact	KEGG: hsa04514
C10.Bcell3	C011.Macro	HLA-DPB1	CD4	0.067687	0	HLA-DPB1_CD4	HLA-DPB1 - CD4	MHC-II	Cell-Cell Contact	KEGG: hsa04514
C011.Macro	C011.Macro	HLA-DQA1	CD4	0.0128811	0	HLA-DQA1_CD4	HLA-DQA1 - CD4	MHC-II	Cell-Cell Contact	KEGG: hsa04514
C06.Mono	C011.Macro	HLA-DQA1	CD4	0.000198496	0	HLA-DQA1_CD4	HLA-DQA1 - CD4	MHC-II	Cell-Cell Contact	KEGG: hsa04514
C08.Bcell1	C011.Macro	HLA-DQA1	CD4	0.000968524	0	HLA-DQA1_CD4	HLA-DQA1 - CD4	MHC-II	Cell-Cell Contact	KEGG: hsa04514
C10.Bcell3	C011.Macro	HLA-DQA1	CD4	0.0101676	0	HLA-DQA1_CD4	HLA-DQA1 - CD4	MHC-II	Cell-Cell Contact	KEGG: hsa04514
C01.Ery_P	C011.Macro	HLA-DMA	CD4	8.68407e-05	0.02	HLA-DMA_CD4	HLA-DMA - CD4	MHC-II	Cell-Cell Contact	KEGG: hsa04514
C011.Macro	C011.Macro	HLA-DMA	CD4	0.0332643	0	HLA-DMA_CD4	HLA-DMA - CD4	MHC-II	Cell-Cell Contact	KEGG: hsa04514
C03.Baspphil	C011.Macro	HLA-DMA	CD4	0.00620864	0	HLA-DMA_CD4	HLA-DMA - CD4	MHC-II	Cell-Cell Contact	KEGG: hsa04514
C04.Myeloid	C011.Macro	HLA-DMA	CD4	0.00453767	0	HLA-DMA_CD4	HLA-DMA - CD4	MHC-II	Cell-Cell Contact	KEGG: hsa04514
C05.Neu	C011.Macro	HLA-DMA	CD4	0.00999313	0	HLA-DMA_CD4	HLA-DMA - CD4	MHC-II	Cell-Cell Contact	KEGG: hsa04514
C06.Mono	C011.Macro	HLA-DMA	CD4	0.0135916	0	HLA-DMA_CD4	HLA-DMA - CD4	MHC-II	Cell-Cell Contact	KEGG: hsa04514
C07.NK	C011.Macro	HLA-DMA	CD4	0.0141265	0	HLA-DMA_CD4	HLA-DMA - CD4	MHC-II	Cell-Cell Contact	KEGG: hsa04514
C08.Bcell1	C011.Macro	HLA-DMA	CD4	0.0228801	0	HLA-DMA_CD4	HLA-DMA - CD4	MHC-II	Cell-Cell Contact	KEGG: hsa04514
C09.Bcell2	C011.Macro	HLA-DMA	CD4	0.0191868	0	HLA-DMA_CD4	HLA-DMA - CD4	MHC-II	Cell-Cell Contact	KEGG: hsa04514
C10.Bcell3	C011.Macro	HLA-DMA	CD4	0.0451713	0	HLA-DMA_CD4	HLA-DMA - CD4	MHC-II	Cell-Cell Contact	KEGG: hsa04514
C011.Macro	C011.Macro	HLA-DMB	CD4	0.0168476	0	HLA-DMB_CD4	HLA-DMB - CD4	MHC-II	Cell-Cell Contact	KEGG: hsa04514
C05.Neu	C011.Macro	HLA-DMB	CD4	0.00065036	0	HLA-DMB_CD4	HLA-DMB - CD4	MHC-II	Cell-Cell Contact	KEGG: hsa04514
C06.Mono	C011.Macro	HLA-DMB	CD4	0.0058649	0	HLA-DMB_CD4	HLA-DMB - CD4	MHC-II	Cell-Cell Contact	KEGG: hsa04514
C07.NK	C011.Macro	HLA-DMB	CD4	0.00126998	0	HLA-DMB_CD4	HLA-DMB - CD4	MHC-II	Cell-Cell Contact	KEGG: hsa04514
C08.Bcell1	C011.Macro	HLA-DMB	CD4	0.00885716	0	HLA-DMB_CD4	HLA-DMB - CD4	MHC-II	Cell-Cell Contact	KEGG: hsa04514
C09.Bcell2	C011.Macro	HLA-DMB	CD4	0.00532417	0	HLA-DMB_CD4	HLA-DMB - CD4	MHC-II	Cell-Cell Contact	KEGG: hsa04514
C10.Bcell3	C011.Macro	HLA-DMB	CD4	0.026679	0	HLA-DMB_CD4	HLA-DMB - CD4	MHC-II	Cell-Cell Contact	KEGG: hsa04514
C011.Macro	C011.Macro	HLA-DQA2	CD4	0.00883252	0	HLA-DQA2_CD4	HLA-DQA2 - CD4	MHC-II	Cell-Cell Contact	KEGG: hsa04514
C10.Bcell3	C011.Macro	HLA-DQA2	CD4	0.00976988	0	HLA-DQA2_CD4	HLA-DQA2 - CD4	MHC-II	Cell-Cell Contact	KEGG: hsa04514
C011.Macro	C011.Macro	HLA-DOA	CD4	0.00126541	0	HLA-DOA_CD4	HLA-DOA - CD4	MHC-II	Cell-Cell Contact	KEGG: hsa04514
C011.Macro	C011.Macro	HLA-DQB1	CD4	0.0169168	0	HLA-DQB1_CD4	HLA-DQB1 - CD4	MHC-II	Cell-Cell Contact	KEGG: hsa04514
C06.Mono	C011.Macro	HLA-DQB1	CD4	0.00274888	0	HLA-DQB1_CD4	HLA-DQB1 - CD4	MHC-II	Cell-Cell Contact	KEGG: hsa04514
C08.Bcell1	C011.Macro	HLA-DQB1	CD4	0.00654228	0	HLA-DQB1_CD4	HLA-DQB1 - CD4	MHC-II	Cell-Cell Contact	KEGG: hsa04514
C09.Bcell2	C011.Macro	HLA-DQB1	CD4	0.00128071	0	HLA-DQB1_CD4	HLA-DQB1 - CD4	MHC-II	Cell-Cell Contact	KEGG: hsa04514
C10.Bcell3	C011.Macro	HLA-DQB1	CD4	0.00459198	0	HLA-DQB1_CD4	HLA-DQB1 - CD4	MHC-II	Cell-Cell Contact	KEGG: hsa04514
C01.Ery_P	C011.Macro	HLA-DRA	CD4	0.00680814	0	HLA-DRA_CD4	HLA-DRA - CD4	MHC-II	Cell-Cell Contact	KEGG: hsa04514
C011.Macro	C011.Macro	HLA-DRA	CD4	0.0712007	0	HLA-DRA_CD4	HLA-DRA - CD4	MHC-II	Cell-Cell Contact	KEGG: hsa04514
C02.Ery	C011.Macro	HLA-DRA	CD4	0.0114461	0	HLA-DRA_CD4	HLA-DRA - CD4	MHC-II	Cell-Cell Contact	KEGG: hsa04514
C03.Baspphil	C011.Macro	HLA-DRA	CD4	0.0295442	0	HLA-DRA_CD4	HLA-DRA - CD4	MHC-II	Cell-Cell Contact	KEGG: hsa04514
C04.Myeloid	C011.Macro	HLA-DRA	CD4	0.0155637	0	HLA-DRA_CD4	HLA-DRA - CD4	MHC-II	Cell-Cell Contact	KEGG: hsa04514
C05.Neu	C011.Macro	HLA-DRA	CD4	0.0434128	0	HLA-DRA_CD4	HLA-DRA - CD4	MHC-II	Cell-Cell Contact	KEGG: hsa04514
C06.Mono	C011.Macro	HLA-DRA	CD4	0.0606646	0	HLA-DRA_CD4	HLA-DRA - CD4	MHC-II	Cell-Cell Contact	KEGG: hsa04514
C07.NK	C011.Macro	HLA-DRA	CD4	0.0577504	0	HLA-DRA_CD4	HLA-DRA - CD4	MHC-II	Cell-Cell Contact	KEGG: hsa04514
C08.Bcell1	C011.Macro	HLA-DRA	CD4	0.0812107	0	HLA-DRA_CD4	HLA-DRA - CD4	MHC-II	Cell-Cell Contact	KEGG: hsa04514
C09.Bcell2	C011.Macro	HLA-DRA	CD4	0.080246	0	HLA-DRA_CD4	HLA-DRA - CD4	MHC-II	Cell-Cell Contact	KEGG: hsa04514
C10.Bcell3	C011.Macro	HLA-DRA	CD4	0.0887631	0	HLA-DRA_CD4	HLA-DRA - CD4	MHC-II	Cell-Cell Contact	KEGG: hsa04514
C01.Ery_P	C011.Macro	HLA-DRB1	CD4	0.000261779	0.02	HLA-DRB1_CD4	HLA-DRB1 - CD4	MHC-II	Cell-Cell Contact	KEGG: hsa04514
C01.MSC	C011.Macro	HLA-DRB1	CD4	0.00394852	0	HLA-DRB1_CD4	HLA-DRB1 - CD4	MHC-II	Cell-Cell Contact	KEGG: hsa04514
C011.Macro	C011.Macro	HLA-DRB1	CD4	0.0525396	0	HLA-DRB1_CD4	HLA-DRB1 - CD4	MHC-II	Cell-Cell Contact	KEGG: hsa04514
C02.Ery	C011.Macro	HLA-DRB1	CD4	0.000479864	0.02	HLA-DRB1_CD4	HLA-DRB1 - CD4	MHC-II	Cell-Cell Contact	KEGG: hsa04514
C03.Baspphil	C011.Macro	HLA-DRB1	CD4	0.00990971	0	HLA-DRB1_CD4	HLA-DRB1 - CD4	MHC-II	Cell-Cell Contact	KEGG: hsa04514
C04.Myeloid	C011.Macro	HLA-DRB1	CD4	0.00550586	0	HLA-DRB1_CD4	HLA-DRB1 - CD4	MHC-II	Cell-Cell Contact	KEGG: hsa04514
C05.Neu	C011.Macro	HLA-DRB1	CD4	0.0183032	0	HLA-DRB1_CD4	HLA-DRB1 - CD4	MHC-II	Cell-Cell Contact	KEGG: hsa04514
C06.Mono	C011.Macro	HLA-DRB1	CD4	0.0362057	0	HLA-DRB1_CD4	HLA-DRB1 - CD4	MHC-II	Cell-Cell Contact	KEGG: hsa04514
C07.NK	C011.Macro	HLA-DRB1	CD4	0.0227588	0	HLA-DRB1_CD4	HLA-DRB1 - CD4	MHC-II	Cell-Cell Contact	KEGG: hsa04514
C08.Bcell1	C011.Macro	HLA-DRB1	CD4	0.0393961	0	HLA-DRB1_CD4	HLA-DRB1 - CD4	MHC-II	Cell-Cell Contact	KEGG: hsa04514
C09.Bcell2	C011.Macro	HLA-DRB1	CD4	0.0376132	0	HLA-DRB1_CD4	HLA-DRB1 - CD4	MHC-II	Cell-Cell Contact	KEGG: hsa04514
C10.Bcell3	C011.Macro	HLA-DRB1	CD4	0.0596311	0	HLA-DRB1_CD4	HLA-DRB1 - CD4	MHC-II	Cell-Cell Contact	KEGG: hsa04514
C011.Macro	C011.Macro	HLA-DRB5	CD4	0.00633964	0	HLA-DRB5_CD4	HLA-DRB5 - CD4	MHC-II	Cell-Cell Contact	KEGG: hsa04514
C06.Mono	C011.Macro	HLA-DRB5	CD4	0.00031624	0	HLA-DRB5_CD4	HLA-DRB5 - CD4	MHC-II	Cell-Cell Contact	KEGG: hsa04514
C10.Bcell3	C011.Macro	HLA-DRB5	CD4	0.00278839	0	HLA-DRB5_CD4	HLA-DRB5 - CD4	MHC-II	Cell-Cell Contact	KEGG: hsa04514
C01.MSC	C01.MSC	MPZL1	MPZL1	0.00357106	0	MPZL1_MPZL1	MPZL1 - MPZL1	MPZ	Cell-Cell Contact	KEGG: hsa04514
C08.Bcell1	C01.MSC	MPZL1	MPZL1	0.00116321	0	MPZL1_MPZL1	MPZL1 - MPZL1	MPZ	Cell-Cell Contact	KEGG: hsa04514
C09.Bcell2	C01.MSC	MPZL1	MPZL1	0.000493931	0	MPZL1_MPZL1	MPZL1 - MPZL1	MPZ	Cell-Cell Contact	KEGG: hsa04514
C01.MSC	C08.Bcell1	MPZL1	MPZL1	0.00116321	0	MPZL1_MPZL1	MPZL1 - MPZL1	MPZ	Cell-Cell Contact	KEGG: hsa04514
C08.Bcell1	C08.Bcell1	MPZL1	MPZL1	0.000378281	0	MPZL1_MPZL1	MPZL1 - MPZL1	MPZ	Cell-Cell Contact	KEGG: hsa04514
C09.Bcell2	C08.Bcell1	MPZL1	MPZL1	0.000160556	0.02	MPZL1_MPZL1	MPZL1 - MPZL1	MPZ	Cell-Cell Contact	KEGG: hsa04514
C01.MSC	C09.Bcell2	MPZL1	MPZL1	0.000493931	0	MPZL1_MPZL1	MPZL1 - MPZL1	MPZ	Cell-Cell Contact	KEGG: hsa04514
C08.Bcell1	C09.Bcell2	MPZL1	MPZL1	0.000160556	0.02	MPZL1_MPZL1	MPZL1 - MPZL1	MPZ	Cell-Cell Contact	KEGG: hsa04514
C01.MSC	C01.MSC	NCAM1	FGFR1	0.00451404	0	NCAM1_FGFR1	NCAM1 - FGFR1	NCAM	Cell-Cell Contact	PMID: 12791257
C01.MSC	C011.Macro	NCAM1	FGFR1	0.000965518	0	NCAM1_FGFR1	NCAM1 - FGFR1	NCAM	Cell-Cell Contact	PMID: 12791257
C01.MSC	C01.MSC	NCAM1	NCAM1	0.00535883	0	NCAM1_NCAM1	NCAM1 - NCAM1	NCAM	Cell-Cell Contact	KEGG: hsa04514
C04.Myeloid	C04.Myeloid	DLK1	NOTCH1	8.98685e-06	0	DLK1_NOTCH1	DLK1 - NOTCH1	NOTCH	Cell-Cell Contact	PMID: 22353464
C05.Neu	C04.Myeloid	DLK1	NOTCH1	3.09494e-05	0	DLK1_NOTCH1	DLK1 - NOTCH1	NOTCH	Cell-Cell Contact	PMID: 22353464
C07.NK	C04.Myeloid	DLK1	NOTCH1	4.41786e-05	0	DLK1_NOTCH1	DLK1 - NOTCH1	NOTCH	Cell-Cell Contact	PMID: 22353464
C04.Myeloid	C07.NK	DLK1	NOTCH1	1.04944e-05	0	DLK1_NOTCH1	DLK1 - NOTCH1	NOTCH	Cell-Cell Contact	PMID: 22353464
C05.Neu	C07.NK	DLK1	NOTCH1	3.6141e-05	0	DLK1_NOTCH1	DLK1 - NOTCH1	NOTCH	Cell-Cell Contact	PMID: 22353464
C07.NK	C07.NK	DLK1	NOTCH1	5.15893e-05	0	DLK1_NOTCH1	DLK1 - NOTCH1	NOTCH	Cell-Cell Contact	PMID: 22353464
C04.Myeloid	C09.Bcell2	DLK1	NOTCH1	4.39938e-06	0	DLK1_NOTCH1	DLK1 - NOTCH1	NOTCH	Cell-Cell Contact	PMID: 22353464
C05.Neu	C09.Bcell2	DLK1	NOTCH1	1.5151e-05	0	DLK1_NOTCH1	DLK1 - NOTCH1	NOTCH	Cell-Cell Contact	PMID: 22353464
C07.NK	C09.Bcell2	DLK1	NOTCH1	2.16274e-05	0	DLK1_NOTCH1	DLK1 - NOTCH1	NOTCH	Cell-Cell Contact	PMID: 22353464
C04.Myeloid	C01.Ery_P	DLK1	NOTCH2	1.07082e-05	0.01	DLK1_NOTCH2	DLK1 - NOTCH2	NOTCH	Cell-Cell Contact	PMID: 22353464
C05.Neu	C01.Ery_P	DLK1	NOTCH2	3.68772e-05	0	DLK1_NOTCH2	DLK1 - NOTCH2	NOTCH	Cell-Cell Contact	PMID: 22353464
C07.NK	C01.Ery_P	DLK1	NOTCH2	5.26402e-05	0	DLK1_NOTCH2	DLK1 - NOTCH2	NOTCH	Cell-Cell Contact	PMID: 22353464
C04.Myeloid	C01.MSC	DLK1	NOTCH2	9.27425e-05	0	DLK1_NOTCH2	DLK1 - NOTCH2	NOTCH	Cell-Cell Contact	PMID: 22353464
C05.Neu	C01.MSC	DLK1	NOTCH2	0.000319326	0	DLK1_NOTCH2	DLK1 - NOTCH2	NOTCH	Cell-Cell Contact	PMID: 22353464
C07.NK	C01.MSC	DLK1	NOTCH2	0.000455765	0	DLK1_NOTCH2	DLK1 - NOTCH2	NOTCH	Cell-Cell Contact	PMID: 22353464
C04.Myeloid	C011.Macro	DLK1	NOTCH2	3.622e-05	0.01	DLK1_NOTCH2	DLK1 - NOTCH2	NOTCH	Cell-Cell Contact	PMID: 22353464
C05.Neu	C011.Macro	DLK1	NOTCH2	0.000124728	0	DLK1_NOTCH2	DLK1 - NOTCH2	NOTCH	Cell-Cell Contact	PMID: 22353464
C07.NK	C011.Macro	DLK1	NOTCH2	0.000178035	0	DLK1_NOTCH2	DLK1 - NOTCH2	NOTCH	Cell-Cell Contact	PMID: 22353464
C04.Myeloid	C03.Baspphil	DLK1	NOTCH2	4.47928e-06	0.03	DLK1_NOTCH2	DLK1 - NOTCH2	NOTCH	Cell-Cell Contact	PMID: 22353464
C05.Neu	C03.Baspphil	DLK1	NOTCH2	1.54261e-05	0	DLK1_NOTCH2	DLK1 - NOTCH2	NOTCH	Cell-Cell Contact	PMID: 22353464
C07.NK	C03.Baspphil	DLK1	NOTCH2	2.20201e-05	0	DLK1_NOTCH2	DLK1 - NOTCH2	NOTCH	Cell-Cell Contact	PMID: 22353464
C04.Myeloid	C04.Myeloid	DLK1	NOTCH2	1.9604e-05	0.01	DLK1_NOTCH2	DLK1 - NOTCH2	NOTCH	Cell-Cell Contact	PMID: 22353464
C05.Neu	C04.Myeloid	DLK1	NOTCH2	6.75114e-05	0	DLK1_NOTCH2	DLK1 - NOTCH2	NOTCH	Cell-Cell Contact	PMID: 22353464
C07.NK	C04.Myeloid	DLK1	NOTCH2	9.63674e-05	0	DLK1_NOTCH2	DLK1 - NOTCH2	NOTCH	Cell-Cell Contact	PMID: 22353464
C04.Myeloid	C06.Mono	DLK1	NOTCH2	7.79564e-06	0.04	DLK1_NOTCH2	DLK1 - NOTCH2	NOTCH	Cell-Cell Contact	PMID: 22353464
C05.Neu	C06.Mono	DLK1	NOTCH2	2.68471e-05	0	DLK1_NOTCH2	DLK1 - NOTCH2	NOTCH	Cell-Cell Contact	PMID: 22353464
C07.NK	C06.Mono	DLK1	NOTCH2	3.83228e-05	0	DLK1_NOTCH2	DLK1 - NOTCH2	NOTCH	Cell-Cell Contact	PMID: 22353464
C04.Myeloid	C01.MSC	DLK1	NOTCH3	3.62068e-05	0	DLK1_NOTCH3	DLK1 - NOTCH3	NOTCH	Cell-Cell Contact	PMID: 22353464
C05.Neu	C01.MSC	DLK1	NOTCH3	0.000124682	0	DLK1_NOTCH3	DLK1 - NOTCH3	NOTCH	Cell-Cell Contact	PMID: 22353464
C07.NK	C01.MSC	DLK1	NOTCH3	0.00017797	0	DLK1_NOTCH3	DLK1 - NOTCH3	NOTCH	Cell-Cell Contact	PMID: 22353464
C04.Myeloid	C10.Bcell3	DLK1	NOTCH4	7.50408e-05	0	DLK1_NOTCH4	DLK1 - NOTCH4	NOTCH	Cell-Cell Contact	PMID: 22353464
C05.Neu	C10.Bcell3	DLK1	NOTCH4	0.000258388	0	DLK1_NOTCH4	DLK1 - NOTCH4	NOTCH	Cell-Cell Contact	PMID: 22353464
C07.NK	C10.Bcell3	DLK1	NOTCH4	0.000368799	0	DLK1_NOTCH4	DLK1 - NOTCH4	NOTCH	Cell-Cell Contact	PMID: 22353464
C011.Macro	C011.Macro	PECAM1	PECAM1	0.000460279	0.02	PECAM1_PECAM1	PECAM1 - PECAM1	PECAM1	Cell-Cell Contact	KEGG: hsa04514
C04.Myeloid	C011.Macro	PECAM1	PECAM1	0.00196853	0	PECAM1_PECAM1	PECAM1 - PECAM1	PECAM1	Cell-Cell Contact	KEGG: hsa04514
C05.Neu	C011.Macro	PECAM1	PECAM1	0.000118181	0	PECAM1_PECAM1	PECAM1 - PECAM1	PECAM1	Cell-Cell Contact	KEGG: hsa04514
C06.Mono	C011.Macro	PECAM1	PECAM1	0.000797709	0	PECAM1_PECAM1	PECAM1 - PECAM1	PECAM1	Cell-Cell Contact	KEGG: hsa04514
C07.NK	C011.Macro	PECAM1	PECAM1	0.000517728	0	PECAM1_PECAM1	PECAM1 - PECAM1	PECAM1	Cell-Cell Contact	KEGG: hsa04514
C09.Bcell2	C011.Macro	PECAM1	PECAM1	0.000260851	0	PECAM1_PECAM1	PECAM1 - PECAM1	PECAM1	Cell-Cell Contact	KEGG: hsa04514
C011.Macro	C04.Myeloid	PECAM1	PECAM1	0.00196853	0	PECAM1_PECAM1	PECAM1 - PECAM1	PECAM1	Cell-Cell Contact	KEGG: hsa04514
C04.Myeloid	C04.Myeloid	PECAM1	PECAM1	0.0083776	0	PECAM1_PECAM1	PECAM1 - PECAM1	PECAM1	Cell-Cell Contact	KEGG: hsa04514
C05.Neu	C04.Myeloid	PECAM1	PECAM1	0.000506004	0	PECAM1_PECAM1	PECAM1 - PECAM1	PECAM1	Cell-Cell Contact	KEGG: hsa04514
C06.Mono	C04.Myeloid	PECAM1	PECAM1	0.00340788	0	PECAM1_PECAM1	PECAM1 - PECAM1	PECAM1	Cell-Cell Contact	KEGG: hsa04514
C07.NK	C04.Myeloid	PECAM1	PECAM1	0.00221381	0	PECAM1_PECAM1	PECAM1 - PECAM1	PECAM1	Cell-Cell Contact	KEGG: hsa04514
C09.Bcell2	C04.Myeloid	PECAM1	PECAM1	0.00111634	0	PECAM1_PECAM1	PECAM1 - PECAM1	PECAM1	Cell-Cell Contact	KEGG: hsa04514
C011.Macro	C05.Neu	PECAM1	PECAM1	0.000118181	0	PECAM1_PECAM1	PECAM1 - PECAM1	PECAM1	Cell-Cell Contact	KEGG: hsa04514
C04.Myeloid	C05.Neu	PECAM1	PECAM1	0.000506004	0	PECAM1_PECAM1	PECAM1 - PECAM1	PECAM1	Cell-Cell Contact	KEGG: hsa04514
C05.Neu	C05.Neu	PECAM1	PECAM1	3.03362e-05	0	PECAM1_PECAM1	PECAM1 - PECAM1	PECAM1	Cell-Cell Contact	KEGG: hsa04514
C06.Mono	C05.Neu	PECAM1	PECAM1	0.00020487	0	PECAM1_PECAM1	PECAM1 - PECAM1	PECAM1	Cell-Cell Contact	KEGG: hsa04514
C07.NK	C05.Neu	PECAM1	PECAM1	0.000132937	0	PECAM1_PECAM1	PECAM1 - PECAM1	PECAM1	Cell-Cell Contact	KEGG: hsa04514
C09.Bcell2	C05.Neu	PECAM1	PECAM1	6.6966e-05	0	PECAM1_PECAM1	PECAM1 - PECAM1	PECAM1	Cell-Cell Contact	KEGG: hsa04514
C011.Macro	C06.Mono	PECAM1	PECAM1	0.000797709	0	PECAM1_PECAM1	PECAM1 - PECAM1	PECAM1	Cell-Cell Contact	KEGG: hsa04514
C04.Myeloid	C06.Mono	PECAM1	PECAM1	0.00340788	0	PECAM1_PECAM1	PECAM1 - PECAM1	PECAM1	Cell-Cell Contact	KEGG: hsa04514
C05.Neu	C06.Mono	PECAM1	PECAM1	0.00020487	0	PECAM1_PECAM1	PECAM1 - PECAM1	PECAM1	Cell-Cell Contact	KEGG: hsa04514
C06.Mono	C06.Mono	PECAM1	PECAM1	0.00138217	0	PECAM1_PECAM1	PECAM1 - PECAM1	PECAM1	Cell-Cell Contact	KEGG: hsa04514
C07.NK	C06.Mono	PECAM1	PECAM1	0.000897236	0	PECAM1_PECAM1	PECAM1 - PECAM1	PECAM1	Cell-Cell Contact	KEGG: hsa04514
C09.Bcell2	C06.Mono	PECAM1	PECAM1	0.000452147	0	PECAM1_PECAM1	PECAM1 - PECAM1	PECAM1	Cell-Cell Contact	KEGG: hsa04514
C011.Macro	C07.NK	PECAM1	PECAM1	0.000517728	0	PECAM1_PECAM1	PECAM1 - PECAM1	PECAM1	Cell-Cell Contact	KEGG: hsa04514
C04.Myeloid	C07.NK	PECAM1	PECAM1	0.00221381	0	PECAM1_PECAM1	PECAM1 - PECAM1	PECAM1	Cell-Cell Contact	KEGG: hsa04514
C05.Neu	C07.NK	PECAM1	PECAM1	0.000132937	0	PECAM1_PECAM1	PECAM1 - PECAM1	PECAM1	Cell-Cell Contact	KEGG: hsa04514
C06.Mono	C07.NK	PECAM1	PECAM1	0.000897236	0	PECAM1_PECAM1	PECAM1 - PECAM1	PECAM1	Cell-Cell Contact	KEGG: hsa04514
C07.NK	C07.NK	PECAM1	PECAM1	0.000582343	0	PECAM1_PECAM1	PECAM1 - PECAM1	PECAM1	Cell-Cell Contact	KEGG: hsa04514
C09.Bcell2	C07.NK	PECAM1	PECAM1	0.000293416	0	PECAM1_PECAM1	PECAM1 - PECAM1	PECAM1	Cell-Cell Contact	KEGG: hsa04514
C011.Macro	C09.Bcell2	PECAM1	PECAM1	0.000260851	0	PECAM1_PECAM1	PECAM1 - PECAM1	PECAM1	Cell-Cell Contact	KEGG: hsa04514
C04.Myeloid	C09.Bcell2	PECAM1	PECAM1	0.00111634	0	PECAM1_PECAM1	PECAM1 - PECAM1	PECAM1	Cell-Cell Contact	KEGG: hsa04514
C05.Neu	C09.Bcell2	PECAM1	PECAM1	6.6966e-05	0	PECAM1_PECAM1	PECAM1 - PECAM1	PECAM1	Cell-Cell Contact	KEGG: hsa04514
C06.Mono	C09.Bcell2	PECAM1	PECAM1	0.000452147	0	PECAM1_PECAM1	PECAM1 - PECAM1	PECAM1	Cell-Cell Contact	KEGG: hsa04514
C07.NK	C09.Bcell2	PECAM1	PECAM1	0.000293416	0	PECAM1_PECAM1	PECAM1 - PECAM1	PECAM1	Cell-Cell Contact	KEGG: hsa04514
C09.Bcell2	C09.Bcell2	PECAM1	PECAM1	0.000147818	0	PECAM1_PECAM1	PECAM1 - PECAM1	PECAM1	Cell-Cell Contact	KEGG: hsa04514
C011.Macro	C01.Ery_P	SELE	CD44	0.000102873	0	SELE_CD44	SELE - CD44	SELE	Cell-Cell Contact	PMC4571854
C011.Macro	C011.Macro	SELE	CD44	0.000431825	0	SELE_CD44	SELE - CD44	SELE	Cell-Cell Contact	PMC4571854
C011.Macro	C03.Baspphil	SELE	CD44	0.000387241	0	SELE_CD44	SELE - CD44	SELE	Cell-Cell Contact	PMC4571854
C011.Macro	C04.Myeloid	SELE	CD44	9.80449e-05	0	SELE_CD44	SELE - CD44	SELE	Cell-Cell Contact	PMC4571854
C011.Macro	C05.Neu	SELE	CD44	0.00080278	0	SELE_CD44	SELE - CD44	SELE	Cell-Cell Contact	PMC4571854
C011.Macro	C06.Mono	SELE	CD44	0.0008506	0	SELE_CD44	SELE - CD44	SELE	Cell-Cell Contact	PMC4571854
C011.Macro	C07.NK	SELE	CD44	0.00126446	0	SELE_CD44	SELE - CD44	SELE	Cell-Cell Contact	PMC4571854
C011.Macro	C09.Bcell2	SELE	CD44	1.39229e-05	0	SELE_CD44	SELE - CD44	SELE	Cell-Cell Contact	PMC4571854
C011.Macro	C10.Bcell3	SELE	CD44	0.000196849	0	SELE_CD44	SELE - CD44	SELE	Cell-Cell Contact	PMC4571854
C011.Macro	C01.Ery_P	SELE	GLG1	5.24664e-05	0	SELE_GLG1	SELE - GLG1	SELE	Cell-Cell Contact	PMID: 11404363
C011.Macro	C01.MSC	SELE	GLG1	0.000425498	0	SELE_GLG1	SELE - GLG1	SELE	Cell-Cell Contact	PMID: 11404363
C011.Macro	C011.Macro	SELE	GLG1	0.00017721	0	SELE_GLG1	SELE - GLG1	SELE	Cell-Cell Contact	PMID: 11404363
C011.Macro	C03.Baspphil	SELE	GLG1	3.96732e-05	0	SELE_GLG1	SELE - GLG1	SELE	Cell-Cell Contact	PMID: 11404363
C011.Macro	C04.Myeloid	SELE	GLG1	0.000168347	0	SELE_GLG1	SELE - GLG1	SELE	Cell-Cell Contact	PMID: 11404363
C011.Macro	C05.Neu	SELE	GLG1	6.04593e-05	0	SELE_GLG1	SELE - GLG1	SELE	Cell-Cell Contact	PMID: 11404363
C011.Macro	C06.Mono	SELE	GLG1	0.000166919	0	SELE_GLG1	SELE - GLG1	SELE	Cell-Cell Contact	PMID: 11404363
C011.Macro	C07.NK	SELE	GLG1	0.000141001	0	SELE_GLG1	SELE - GLG1	SELE	Cell-Cell Contact	PMID: 11404363
C011.Macro	C08.Bcell1	SELE	GLG1	6.8898e-05	0	SELE_GLG1	SELE - GLG1	SELE	Cell-Cell Contact	PMID: 11404363
C011.Macro	C09.Bcell2	SELE	GLG1	9.75185e-05	0	SELE_GLG1	SELE - GLG1	SELE	Cell-Cell Contact	PMID: 11404363
C011.Macro	C10.Bcell3	SELE	GLG1	0.000226773	0	SELE_GLG1	SELE - GLG1	SELE	Cell-Cell Contact	PMID: 11404363
C011.Macro	C03.Baspphil	SELL	CD34	0.000418229	0	SELL_CD34	SELL - CD34	SELL	Cell-Cell Contact	PMID: 7692600; PMID: 8977216
C03.Baspphil	C03.Baspphil	SELL	CD34	0.000345497	0	SELL_CD34	SELL - CD34	SELL	Cell-Cell Contact	PMID: 7692600; PMID: 8977216
C04.Myeloid	C03.Baspphil	SELL	CD34	0.000143	0	SELL_CD34	SELL - CD34	SELL	Cell-Cell Contact	PMID: 7692600; PMID: 8977216
C05.Neu	C03.Baspphil	SELL	CD34	0.00090222	0	SELL_CD34	SELL - CD34	SELL	Cell-Cell Contact	PMID: 7692600; PMID: 8977216
C06.Mono	C03.Baspphil	SELL	CD34	0.00329593	0	SELL_CD34	SELL - CD34	SELL	Cell-Cell Contact	PMID: 7692600; PMID: 8977216
C07.NK	C03.Baspphil	SELL	CD34	0.00437886	0	SELL_CD34	SELL - CD34	SELL	Cell-Cell Contact	PMID: 7692600; PMID: 8977216
C09.Bcell2	C03.Baspphil	SELL	CD34	0.000717675	0	SELL_CD34	SELL - CD34	SELL	Cell-Cell Contact	PMID: 7692600; PMID: 8977216
C10.Bcell3	C03.Baspphil	SELL	CD34	0.00530487	0	SELL_CD34	SELL - CD34	SELL	Cell-Cell Contact	PMID: 7692600; PMID: 8977216
C011.Macro	C05.Neu	SELL	CD34	7.42084e-05	0	SELL_CD34	SELL - CD34	SELL	Cell-Cell Contact	PMID: 7692600; PMID: 8977216
C03.Baspphil	C05.Neu	SELL	CD34	6.12996e-05	0	SELL_CD34	SELL - CD34	SELL	Cell-Cell Contact	PMID: 7692600; PMID: 8977216
C04.Myeloid	C05.Neu	SELL	CD34	2.53675e-05	0	SELL_CD34	SELL - CD34	SELL	Cell-Cell Contact	PMID: 7692600; PMID: 8977216
C05.Neu	C05.Neu	SELL	CD34	0.000160149	0	SELL_CD34	SELL - CD34	SELL	Cell-Cell Contact	PMID: 7692600; PMID: 8977216
C06.Mono	C05.Neu	SELL	CD34	0.000586202	0	SELL_CD34	SELL - CD34	SELL	Cell-Cell Contact	PMID: 7692600; PMID: 8977216
C07.NK	C05.Neu	SELL	CD34	0.000779503	0	SELL_CD34	SELL - CD34	SELL	Cell-Cell Contact	PMID: 7692600; PMID: 8977216
C09.Bcell2	C05.Neu	SELL	CD34	0.000127372	0	SELL_CD34	SELL - CD34	SELL	Cell-Cell Contact	PMID: 7692600; PMID: 8977216
C10.Bcell3	C05.Neu	SELL	CD34	0.000945069	0	SELL_CD34	SELL - CD34	SELL	Cell-Cell Contact	PMID: 7692600; PMID: 8977216
C011.Macro	C07.NK	SELL	CD34	0.00335349	0	SELL_CD34	SELL - CD34	SELL	Cell-Cell Contact	PMID: 7692600; PMID: 8977216
C03.Baspphil	C07.NK	SELL	CD34	0.00277172	0	SELL_CD34	SELL - CD34	SELL	Cell-Cell Contact	PMID: 7692600; PMID: 8977216
C04.Myeloid	C07.NK	SELL	CD34	0.00114884	0	SELL_CD34	SELL - CD34	SELL	Cell-Cell Contact	PMID: 7692600; PMID: 8977216
C05.Neu	C07.NK	SELL	CD34	0.00720978	0	SELL_CD34	SELL - CD34	SELL	Cell-Cell Contact	PMID: 7692600; PMID: 8977216
C06.Mono	C07.NK	SELL	CD34	0.0259044	0	SELL_CD34	SELL - CD34	SELL	Cell-Cell Contact	PMID: 7692600; PMID: 8977216
C07.NK	C07.NK	SELL	CD34	0.0341611	0	SELL_CD34	SELL - CD34	SELL	Cell-Cell Contact	PMID: 7692600; PMID: 8977216
C09.Bcell2	C07.NK	SELL	CD34	0.00574247	0	SELL_CD34	SELL - CD34	SELL	Cell-Cell Contact	PMID: 7692600; PMID: 8977216
C10.Bcell3	C07.NK	SELL	CD34	0.0411251	0	SELL_CD34	SELL - CD34	SELL	Cell-Cell Contact	PMID: 7692600; PMID: 8977216
C011.Macro	C09.Bcell2	SELL	CD34	0.00099674	0	SELL_CD34	SELL - CD34	SELL	Cell-Cell Contact	PMID: 7692600; PMID: 8977216
C03.Baspphil	C09.Bcell2	SELL	CD34	0.000823486	0	SELL_CD34	SELL - CD34	SELL	Cell-Cell Contact	PMID: 7692600; PMID: 8977216
C04.Myeloid	C09.Bcell2	SELL	CD34	0.000340934	0	SELL_CD34	SELL - CD34	SELL	Cell-Cell Contact	PMID: 7692600; PMID: 8977216
C05.Neu	C09.Bcell2	SELL	CD34	0.00214877	0	SELL_CD34	SELL - CD34	SELL	Cell-Cell Contact	PMID: 7692600; PMID: 8977216
C06.Mono	C09.Bcell2	SELL	CD34	0.00782385	0	SELL_CD34	SELL - CD34	SELL	Cell-Cell Contact	PMID: 7692600; PMID: 8977216
C07.NK	C09.Bcell2	SELL	CD34	0.010379	0	SELL_CD34	SELL - CD34	SELL	Cell-Cell Contact	PMID: 7692600; PMID: 8977216
C09.Bcell2	C09.Bcell2	SELL	CD34	0.00170968	0	SELL_CD34	SELL - CD34	SELL	Cell-Cell Contact	PMID: 7692600; PMID: 8977216
C10.Bcell3	C09.Bcell2	SELL	CD34	0.0125579	0	SELL_CD34	SELL - CD34	SELL	Cell-Cell Contact	PMID: 7692600; PMID: 8977216
C011.Macro	C011.Macro	SELPLG	SELE	6.42964e-05	0	SELPLG_SELE	SELPLG - SELE	SELPLG	Cell-Cell Contact	PMC4571854
C03.Baspphil	C011.Macro	SELPLG	SELE	5.84263e-05	0	SELPLG_SELE	SELPLG - SELE	SELPLG	Cell-Cell Contact	PMC4571854
C04.Myeloid	C011.Macro	SELPLG	SELE	3.39517e-05	0	SELPLG_SELE	SELPLG - SELE	SELPLG	Cell-Cell Contact	PMC4571854
C05.Neu	C011.Macro	SELPLG	SELE	7.42233e-05	0	SELPLG_SELE	SELPLG - SELE	SELPLG	Cell-Cell Contact	PMC4571854
C06.Mono	C011.Macro	SELPLG	SELE	0.000243098	0	SELPLG_SELE	SELPLG - SELE	SELPLG	Cell-Cell Contact	PMC4571854
C07.NK	C011.Macro	SELPLG	SELE	6.48768e-06	0	SELPLG_SELE	SELPLG - SELE	SELPLG	Cell-Cell Contact	PMC4571854
C10.Bcell3	C011.Macro	SELPLG	SELE	0.0008243	0	SELPLG_SELE	SELPLG - SELE	SELPLG	Cell-Cell Contact	PMC4571854
C03.Baspphil	C011.Macro	SELPLG	SELL	0.000189135	0.03	SELPLG_SELL	SELPLG - SELL	SELPLG	Cell-Cell Contact	PMC2431087; PMID: 8892633,PMID: 8896607
C05.Neu	C011.Macro	SELPLG	SELL	0.000240264	0	SELPLG_SELL	SELPLG - SELL	SELPLG	Cell-Cell Contact	PMC2431087; PMID: 8892633,PMID: 8896607
C06.Mono	C011.Macro	SELPLG	SELL	0.000786623	0	SELPLG_SELL	SELPLG - SELL	SELPLG	Cell-Cell Contact	PMC2431087; PMID: 8892633,PMID: 8896607
C10.Bcell3	C011.Macro	SELPLG	SELL	0.00266383	0	SELPLG_SELL	SELPLG - SELL	SELPLG	Cell-Cell Contact	PMC2431087; PMID: 8892633,PMID: 8896607
C03.Baspphil	C03.Baspphil	SELPLG	SELL	0.000156238	0.04	SELPLG_SELL	SELPLG - SELL	SELPLG	Cell-Cell Contact	PMC2431087; PMID: 8892633,PMID: 8896607
C05.Neu	C03.Baspphil	SELPLG	SELL	0.000198475	0	SELPLG_SELL	SELPLG - SELL	SELPLG	Cell-Cell Contact	PMC2431087; PMID: 8892633,PMID: 8896607
C06.Mono	C03.Baspphil	SELPLG	SELL	0.000649867	0	SELPLG_SELL	SELPLG - SELL	SELPLG	Cell-Cell Contact	PMC2431087; PMID: 8892633,PMID: 8896607
C10.Bcell3	C03.Baspphil	SELPLG	SELL	0.00220144	0	SELPLG_SELL	SELPLG - SELL	SELPLG	Cell-Cell Contact	PMC2431087; PMID: 8892633,PMID: 8896607
C05.Neu	C04.Myeloid	SELPLG	SELL	8.21413e-05	0	SELPLG_SELL	SELPLG - SELL	SELPLG	Cell-Cell Contact	PMC2431087; PMID: 8892633,PMID: 8896607
C06.Mono	C04.Myeloid	SELPLG	SELL	0.000269027	0	SELPLG_SELL	SELPLG - SELL	SELPLG	Cell-Cell Contact	PMC2431087; PMID: 8892633,PMID: 8896607
C10.Bcell3	C04.Myeloid	SELPLG	SELL	0.000912162	0	SELPLG_SELL	SELPLG - SELL	SELPLG	Cell-Cell Contact	PMC2431087; PMID: 8892633,PMID: 8896607
C011.Macro	C05.Neu	SELPLG	SELL	0.000449107	0.01	SELPLG_SELL	SELPLG - SELL	SELPLG	Cell-Cell Contact	PMC2431087; PMID: 8892633,PMID: 8896607
C03.Baspphil	C05.Neu	SELPLG	SELL	0.000408118	0	SELPLG_SELL	SELPLG - SELL	SELPLG	Cell-Cell Contact	PMC2431087; PMID: 8892633,PMID: 8896607
C04.Myeloid	C05.Neu	SELPLG	SELL	0.000237194	0.02	SELPLG_SELL	SELPLG - SELL	SELPLG	Cell-Cell Contact	PMC2431087; PMID: 8892633,PMID: 8896607
C05.Neu	C05.Neu	SELPLG	SELL	0.000518414	0	SELPLG_SELL	SELPLG - SELL	SELPLG	Cell-Cell Contact	PMC2431087; PMID: 8892633,PMID: 8896607
C06.Mono	C05.Neu	SELPLG	SELL	0.00169621	0	SELPLG_SELL	SELPLG - SELL	SELPLG	Cell-Cell Contact	PMC2431087; PMID: 8892633,PMID: 8896607
C10.Bcell3	C05.Neu	SELPLG	SELL	0.00573161	0	SELPLG_SELL	SELPLG - SELL	SELPLG	Cell-Cell Contact	PMC2431087; PMID: 8892633,PMID: 8896607
C011.Macro	C06.Mono	SELPLG	SELL	0.00164263	0	SELPLG_SELL	SELPLG - SELL	SELPLG	Cell-Cell Contact	PMC2431087; PMID: 8892633,PMID: 8896607
C03.Baspphil	C06.Mono	SELPLG	SELL	0.00149287	0	SELPLG_SELL	SELPLG - SELL	SELPLG	Cell-Cell Contact	PMC2431087; PMID: 8892633,PMID: 8896607
C04.Myeloid	C06.Mono	SELPLG	SELL	0.000868035	0	SELPLG_SELL	SELPLG - SELL	SELPLG	Cell-Cell Contact	PMC2431087; PMID: 8892633,PMID: 8896607
C05.Neu	C06.Mono	SELPLG	SELL	0.00189577	0	SELPLG_SELL	SELPLG - SELL	SELPLG	Cell-Cell Contact	PMC2431087; PMID: 8892633,PMID: 8896607
C06.Mono	C06.Mono	SELPLG	SELL	0.00618345	0	SELPLG_SELL	SELPLG - SELL	SELPLG	Cell-Cell Contact	PMC2431087; PMID: 8892633,PMID: 8896607
C07.NK	C06.Mono	SELPLG	SELL	0.000165981	0.01	SELPLG_SELL	SELPLG - SELL	SELPLG	Cell-Cell Contact	PMC2431087; PMID: 8892633,PMID: 8896607
C10.Bcell3	C06.Mono	SELPLG	SELL	0.0206732	0	SELPLG_SELL	SELPLG - SELL	SELPLG	Cell-Cell Contact	PMC2431087; PMID: 8892633,PMID: 8896607
C011.Macro	C07.NK	SELPLG	SELL	0.00218352	0	SELPLG_SELL	SELPLG - SELL	SELPLG	Cell-Cell Contact	PMC2431087; PMID: 8892633,PMID: 8896607
C03.Baspphil	C07.NK	SELPLG	SELL	0.00198455	0	SELPLG_SELL	SELPLG - SELL	SELPLG	Cell-Cell Contact	PMC2431087; PMID: 8892633,PMID: 8896607
C04.Myeloid	C07.NK	SELPLG	SELL	0.00115416	0	SELPLG_SELL	SELPLG - SELL	SELPLG	Cell-Cell Contact	PMC2431087; PMID: 8892633,PMID: 8896607
C05.Neu	C07.NK	SELPLG	SELL	0.00251982	0	SELPLG_SELL	SELPLG - SELL	SELPLG	Cell-Cell Contact	PMC2431087; PMID: 8892633,PMID: 8896607
C06.Mono	C07.NK	SELPLG	SELL	0.0082073	0	SELPLG_SELL	SELPLG - SELL	SELPLG	Cell-Cell Contact	PMC2431087; PMID: 8892633,PMID: 8896607
C07.NK	C07.NK	SELPLG	SELL	0.000220744	0.01	SELPLG_SELL	SELPLG - SELL	SELPLG	Cell-Cell Contact	PMC2431087; PMID: 8892633,PMID: 8896607
C10.Bcell3	C07.NK	SELPLG	SELL	0.0273093	0	SELPLG_SELL	SELPLG - SELL	SELPLG	Cell-Cell Contact	PMC2431087; PMID: 8892633,PMID: 8896607
C011.Macro	C09.Bcell2	SELPLG	SELL	0.000357211	0.04	SELPLG_SELL	SELPLG - SELL	SELPLG	Cell-Cell Contact	PMC2431087; PMID: 8892633,PMID: 8896607
C03.Baspphil	C09.Bcell2	SELPLG	SELL	0.000324607	0.01	SELPLG_SELL	SELPLG - SELL	SELPLG	Cell-Cell Contact	PMC2431087; PMID: 8892633,PMID: 8896607
C05.Neu	C09.Bcell2	SELPLG	SELL	0.000412343	0	SELPLG_SELL	SELPLG - SELL	SELPLG	Cell-Cell Contact	PMC2431087; PMID: 8892633,PMID: 8896607
C06.Mono	C09.Bcell2	SELPLG	SELL	0.00134948	0	SELPLG_SELL	SELPLG - SELL	SELPLG	Cell-Cell Contact	PMC2431087; PMID: 8892633,PMID: 8896607
C10.Bcell3	C09.Bcell2	SELPLG	SELL	0.00456375	0	SELPLG_SELL	SELPLG - SELL	SELPLG	Cell-Cell Contact	PMC2431087; PMID: 8892633,PMID: 8896607
C011.Macro	C10.Bcell3	SELPLG	SELL	0.00264651	0	SELPLG_SELL	SELPLG - SELL	SELPLG	Cell-Cell Contact	PMC2431087; PMID: 8892633,PMID: 8896607
C03.Baspphil	C10.Bcell3	SELPLG	SELL	0.00240546	0	SELPLG_SELL	SELPLG - SELL	SELPLG	Cell-Cell Contact	PMC2431087; PMID: 8892633,PMID: 8896607
C04.Myeloid	C10.Bcell3	SELPLG	SELL	0.0013992	0	SELPLG_SELL	SELPLG - SELL	SELPLG	Cell-Cell Contact	PMC2431087; PMID: 8892633,PMID: 8896607
C05.Neu	C10.Bcell3	SELPLG	SELL	0.0030539	0	SELPLG_SELL	SELPLG - SELL	SELPLG	Cell-Cell Contact	PMC2431087; PMID: 8892633,PMID: 8896607
C06.Mono	C10.Bcell3	SELPLG	SELL	0.00993484	0	SELPLG_SELL	SELPLG - SELL	SELPLG	Cell-Cell Contact	PMC2431087; PMID: 8892633,PMID: 8896607
C07.NK	C10.Bcell3	SELPLG	SELL	0.000267661	0.01	SELPLG_SELL	SELPLG - SELL	SELPLG	Cell-Cell Contact	PMC2431087; PMID: 8892633,PMID: 8896607
C10.Bcell3	C10.Bcell3	SELPLG	SELL	0.0329241	0	SELPLG_SELL	SELPLG - SELL	SELPLG	Cell-Cell Contact	PMC2431087; PMID: 8892633,PMID: 8896607
C011.Macro	C04.Myeloid	SELPLG	SELP	0.00101266	0	SELPLG_SELP	SELPLG - SELP	SELPLG	Cell-Cell Contact	PMID: 19118202; PMID: 9829984
C03.Baspphil	C04.Myeloid	SELPLG	SELP	0.000920285	0	SELPLG_SELP	SELPLG - SELP	SELPLG	Cell-Cell Contact	PMID: 19118202; PMID: 9829984
C04.Myeloid	C04.Myeloid	SELPLG	SELP	0.000534974	0	SELPLG_SELP	SELPLG - SELP	SELPLG	Cell-Cell Contact	PMID: 19118202; PMID: 9829984
C05.Neu	C04.Myeloid	SELPLG	SELP	0.00116884	0	SELPLG_SELP	SELPLG - SELP	SELPLG	Cell-Cell Contact	PMID: 19118202; PMID: 9829984
C06.Mono	C04.Myeloid	SELPLG	SELP	0.00381869	0	SELPLG_SELP	SELPLG - SELP	SELPLG	Cell-Cell Contact	PMID: 19118202; PMID: 9829984
C07.NK	C04.Myeloid	SELPLG	SELP	0.000102267	0	SELPLG_SELP	SELPLG - SELP	SELPLG	Cell-Cell Contact	PMID: 19118202; PMID: 9829984
C10.Bcell3	C04.Myeloid	SELPLG	SELP	0.0128387	0	SELPLG_SELP	SELPLG - SELP	SELPLG	Cell-Cell Contact	PMID: 19118202; PMID: 9829984
C011.Macro	C011.Macro	SEMA4A	NRP1_PLXNA1	0.000164194	0	SEMA4A_NRP1_PLXNA1	SEMA4A - (NRP1+PLXNA1)	SEMA4	Cell-Cell Contact	PMID: 27533782
C06.Mono	C011.Macro	SEMA4A	NRP1_PLXNA1	3.08344e-05	0	SEMA4A_NRP1_PLXNA1	SEMA4A - (NRP1+PLXNA1)	SEMA4	Cell-Cell Contact	PMID: 27533782
C011.Macro	C01.MSC	SEMA4A	PLXNB2	6.09653e-05	0	SEMA4A_PLXNB2	SEMA4A - PLXNB2	SEMA4	Cell-Cell Contact	PMID: 27533782
C06.Mono	C01.MSC	SEMA4A	PLXNB2	1.14479e-05	0	SEMA4A_PLXNB2	SEMA4A - PLXNB2	SEMA4	Cell-Cell Contact	PMID: 27533782
C011.Macro	C011.Macro	SEMA4A	PLXNB2	0.000338651	0	SEMA4A_PLXNB2	SEMA4A - PLXNB2	SEMA4	Cell-Cell Contact	PMID: 27533782
C06.Mono	C011.Macro	SEMA4A	PLXNB2	6.36051e-05	0	SEMA4A_PLXNB2	SEMA4A - PLXNB2	SEMA4	Cell-Cell Contact	PMID: 27533782
C011.Macro	C06.Mono	SEMA4A	PLXNB2	7.63439e-05	0	SEMA4A_PLXNB2	SEMA4A - PLXNB2	SEMA4	Cell-Cell Contact	PMID: 27533782
C06.Mono	C06.Mono	SEMA4A	PLXNB2	1.43358e-05	0	SEMA4A_PLXNB2	SEMA4A - PLXNB2	SEMA4	Cell-Cell Contact	PMID: 27533782
C011.Macro	C09.Bcell2	SEMA4A	PLXNB2	1.87011e-05	0	SEMA4A_PLXNB2	SEMA4A - PLXNB2	SEMA4	Cell-Cell Contact	PMID: 27533782
C06.Mono	C09.Bcell2	SEMA4A	PLXNB2	3.51152e-06	0	SEMA4A_PLXNB2	SEMA4A - PLXNB2	SEMA4	Cell-Cell Contact	PMID: 27533782
C03.Baspphil	C01.MSC	SEMA4D	PLXNB2	5.21219e-06	0	SEMA4D_PLXNB2	SEMA4D - PLXNB2	SEMA4	Cell-Cell Contact	PMID: 27533782
C04.Myeloid	C01.MSC	SEMA4D	PLXNB2	7.05773e-05	0	SEMA4D_PLXNB2	SEMA4D - PLXNB2	SEMA4	Cell-Cell Contact	PMID: 27533782
C07.NK	C01.MSC	SEMA4D	PLXNB2	1.88628e-05	0	SEMA4D_PLXNB2	SEMA4D - PLXNB2	SEMA4	Cell-Cell Contact	PMID: 27533782
C03.Baspphil	C011.Macro	SEMA4D	PLXNB2	2.89601e-05	0	SEMA4D_PLXNB2	SEMA4D - PLXNB2	SEMA4	Cell-Cell Contact	PMID: 27533782
C04.Myeloid	C011.Macro	SEMA4D	PLXNB2	0.000392027	0	SEMA4D_PLXNB2	SEMA4D - PLXNB2	SEMA4	Cell-Cell Contact	PMID: 27533782
C07.NK	C011.Macro	SEMA4D	PLXNB2	0.000104799	0	SEMA4D_PLXNB2	SEMA4D - PLXNB2	SEMA4	Cell-Cell Contact	PMID: 27533782
C03.Baspphil	C06.Mono	SEMA4D	PLXNB2	6.52707e-06	0	SEMA4D_PLXNB2	SEMA4D - PLXNB2	SEMA4	Cell-Cell Contact	PMID: 27533782
C04.Myeloid	C06.Mono	SEMA4D	PLXNB2	8.83804e-05	0	SEMA4D_PLXNB2	SEMA4D - PLXNB2	SEMA4	Cell-Cell Contact	PMID: 27533782
C07.NK	C06.Mono	SEMA4D	PLXNB2	2.36212e-05	0	SEMA4D_PLXNB2	SEMA4D - PLXNB2	SEMA4	Cell-Cell Contact	PMID: 27533782
C03.Baspphil	C09.Bcell2	SEMA4D	PLXNB2	1.59878e-06	0	SEMA4D_PLXNB2	SEMA4D - PLXNB2	SEMA4	Cell-Cell Contact	PMID: 27533782
C04.Myeloid	C09.Bcell2	SEMA4D	PLXNB2	2.16498e-05	0	SEMA4D_PLXNB2	SEMA4D - PLXNB2	SEMA4	Cell-Cell Contact	PMID: 27533782
C07.NK	C09.Bcell2	SEMA4D	PLXNB2	5.78601e-06	0	SEMA4D_PLXNB2	SEMA4D - PLXNB2	SEMA4	Cell-Cell Contact	PMID: 27533782
C03.Baspphil	C011.Macro	SEMA4D	CD72	1.58376e-05	0.04	SEMA4D_CD72	SEMA4D - CD72	SEMA4	Cell-Cell Contact	PMID: 22325954
C04.Myeloid	C011.Macro	SEMA4D	CD72	0.000214426	0.01	SEMA4D_CD72	SEMA4D - CD72	SEMA4	Cell-Cell Contact	PMID: 22325954
C07.NK	C011.Macro	SEMA4D	CD72	5.73145e-05	0	SEMA4D_CD72	SEMA4D - CD72	SEMA4	Cell-Cell Contact	PMID: 22325954
C04.Myeloid	C04.Myeloid	SEMA4D	CD72	4.46895e-05	0.04	SEMA4D_CD72	SEMA4D - CD72	SEMA4	Cell-Cell Contact	PMID: 22325954
C07.NK	C04.Myeloid	SEMA4D	CD72	1.19437e-05	0.03	SEMA4D_CD72	SEMA4D - CD72	SEMA4	Cell-Cell Contact	PMID: 22325954
C03.Baspphil	C08.Bcell1	SEMA4D	CD72	0.00013107	0	SEMA4D_CD72	SEMA4D - CD72	SEMA4	Cell-Cell Contact	PMID: 22325954
C04.Myeloid	C08.Bcell1	SEMA4D	CD72	0.001772	0	SEMA4D_CD72	SEMA4D - CD72	SEMA4	Cell-Cell Contact	PMID: 22325954
C07.NK	C08.Bcell1	SEMA4D	CD72	0.000474183	0	SEMA4D_CD72	SEMA4D - CD72	SEMA4	Cell-Cell Contact	PMID: 22325954
C03.Baspphil	C09.Bcell2	SEMA4D	CD72	3.54818e-05	0.01	SEMA4D_CD72	SEMA4D - CD72	SEMA4	Cell-Cell Contact	PMID: 22325954
C04.Myeloid	C09.Bcell2	SEMA4D	CD72	0.00048027	0	SEMA4D_CD72	SEMA4D - CD72	SEMA4	Cell-Cell Contact	PMID: 22325954
C07.NK	C09.Bcell2	SEMA4D	CD72	0.000128398	0	SEMA4D_CD72	SEMA4D - CD72	SEMA4	Cell-Cell Contact	PMID: 22325954
C04.Myeloid	C10.Bcell3	SEMA4D	CD72	0.000177248	0.01	SEMA4D_CD72	SEMA4D - CD72	SEMA4	Cell-Cell Contact	PMID: 22325954
C07.NK	C10.Bcell3	SEMA4D	CD72	4.73757e-05	0.01	SEMA4D_CD72	SEMA4D - CD72	SEMA4	Cell-Cell Contact	PMID: 22325954
C01.MSC	C011.Macro	SEMA5A	PLXNA1	0.000110142	0	SEMA5A_PLXNA1	SEMA5A - PLXNA1	SEMA5	Cell-Cell Contact	PMID: 27533782
C01.MSC	C011.Macro	SEMA6D	PLXNA1	4.34629e-05	0	SEMA6D_PLXNA1	SEMA6D - PLXNA1	SEMA6	Cell-Cell Contact	PMID: 27533782
C011.Macro	C01.Ery_P	SIGLEC1	SPN	0.00183532	0	SIGLEC1_SPN	SIGLEC1 - SPN	SN	Cell-Cell Contact	KEGG: hsa04514; PMID: 11238599
C011.Macro	C011.Macro	SIGLEC1	SPN	0.00055433	0	SIGLEC1_SPN	SIGLEC1 - SPN	SN	Cell-Cell Contact	KEGG: hsa04514; PMID: 11238599
C011.Macro	C03.Baspphil	SIGLEC1	SPN	0.00254534	0	SIGLEC1_SPN	SIGLEC1 - SPN	SN	Cell-Cell Contact	KEGG: hsa04514; PMID: 11238599
C011.Macro	C04.Myeloid	SIGLEC1	SPN	0.00391159	0	SIGLEC1_SPN	SIGLEC1 - SPN	SN	Cell-Cell Contact	KEGG: hsa04514; PMID: 11238599
C011.Macro	C05.Neu	SIGLEC1	SPN	0.00240927	0	SIGLEC1_SPN	SIGLEC1 - SPN	SN	Cell-Cell Contact	KEGG: hsa04514; PMID: 11238599
C011.Macro	C06.Mono	SIGLEC1	SPN	0.00221962	0	SIGLEC1_SPN	SIGLEC1 - SPN	SN	Cell-Cell Contact	KEGG: hsa04514; PMID: 11238599
C011.Macro	C07.NK	SIGLEC1	SPN	0.00219108	0	SIGLEC1_SPN	SIGLEC1 - SPN	SN	Cell-Cell Contact	KEGG: hsa04514; PMID: 11238599
C011.Macro	C08.Bcell1	SIGLEC1	SPN	0.000603728	0	SIGLEC1_SPN	SIGLEC1 - SPN	SN	Cell-Cell Contact	KEGG: hsa04514; PMID: 11238599
C011.Macro	C09.Bcell2	SIGLEC1	SPN	0.000578081	0	SIGLEC1_SPN	SIGLEC1 - SPN	SN	Cell-Cell Contact	KEGG: hsa04514; PMID: 11238599
C011.Macro	C10.Bcell3	SIGLEC1	SPN	0.00160133	0	SIGLEC1_SPN	SIGLEC1 - SPN	SN	Cell-Cell Contact	KEGG: hsa04514; PMID: 11238599
C01.MSC	C011.Macro	THY1	ITGAM_ITGB2	0.00365257	0	THY1_ITGAM_ITGB2	THY1 - (ITGAM+ITGB2)	THY1	Cell-Cell Contact	PMID: 15850796
C01.MSC	C06.Mono	THY1	ITGAM_ITGB2	0.00432434	0	THY1_ITGAM_ITGB2	THY1 - (ITGAM+ITGB2)	THY1	Cell-Cell Contact	PMID: 15850796
C01.Ery_P	C01.MSC	ITGA4_ITGB1	VCAM1	0.00176871	0	ITGA4_ITGB1_VCAM1	ITGA4 - (ITGB1+VCAM1)	VCAM	Cell-Cell Contact	KEGG: hsa04514
C01.MSC	C01.MSC	ITGA4_ITGB1	VCAM1	0.000765329	0	ITGA4_ITGB1_VCAM1	ITGA4 - (ITGB1+VCAM1)	VCAM	Cell-Cell Contact	KEGG: hsa04514
C03.Baspphil	C01.MSC	ITGA4_ITGB1	VCAM1	0.0014841	0	ITGA4_ITGB1_VCAM1	ITGA4 - (ITGB1+VCAM1)	VCAM	Cell-Cell Contact	KEGG: hsa04514
C04.Myeloid	C01.MSC	ITGA4_ITGB1	VCAM1	0.00108121	0	ITGA4_ITGB1_VCAM1	ITGA4 - (ITGB1+VCAM1)	VCAM	Cell-Cell Contact	KEGG: hsa04514
C05.Neu	C01.MSC	ITGA4_ITGB1	VCAM1	0.000673934	0	ITGA4_ITGB1_VCAM1	ITGA4 - (ITGB1+VCAM1)	VCAM	Cell-Cell Contact	KEGG: hsa04514
C07.NK	C01.MSC	ITGA4_ITGB1	VCAM1	0.000914379	0	ITGA4_ITGB1_VCAM1	ITGA4 - (ITGB1+VCAM1)	VCAM	Cell-Cell Contact	KEGG: hsa04514
C08.Bcell1	C01.MSC	ITGA4_ITGB1	VCAM1	0.000184572	0	ITGA4_ITGB1_VCAM1	ITGA4 - (ITGB1+VCAM1)	VCAM	Cell-Cell Contact	KEGG: hsa04514
C09.Bcell2	C01.MSC	ITGA4_ITGB1	VCAM1	0.000577555	0	ITGA4_ITGB1_VCAM1	ITGA4 - (ITGB1+VCAM1)	VCAM	Cell-Cell Contact	KEGG: hsa04514
C10.Bcell3	C01.MSC	ITGA4_ITGB1	VCAM1	0.000886027	0	ITGA4_ITGB1_VCAM1	ITGA4 - (ITGB1+VCAM1)	VCAM	Cell-Cell Contact	KEGG: hsa04514
C01.Ery_P	C011.Macro	ITGA4_ITGB1	VCAM1	0.0133481	0	ITGA4_ITGB1_VCAM1	ITGA4 - (ITGB1+VCAM1)	VCAM	Cell-Cell Contact	KEGG: hsa04514
C01.MSC	C011.Macro	ITGA4_ITGB1	VCAM1	0.00581401	0	ITGA4_ITGB1_VCAM1	ITGA4 - (ITGB1+VCAM1)	VCAM	Cell-Cell Contact	KEGG: hsa04514
C03.Baspphil	C011.Macro	ITGA4_ITGB1	VCAM1	0.0112211	0	ITGA4_ITGB1_VCAM1	ITGA4 - (ITGB1+VCAM1)	VCAM	Cell-Cell Contact	KEGG: hsa04514
C04.Myeloid	C011.Macro	ITGA4_ITGB1	VCAM1	0.00819657	0	ITGA4_ITGB1_VCAM1	ITGA4 - (ITGB1+VCAM1)	VCAM	Cell-Cell Contact	KEGG: hsa04514
C05.Neu	C011.Macro	ITGA4_ITGB1	VCAM1	0.0051228	0	ITGA4_ITGB1_VCAM1	ITGA4 - (ITGB1+VCAM1)	VCAM	Cell-Cell Contact	KEGG: hsa04514
C07.NK	C011.Macro	ITGA4_ITGB1	VCAM1	0.00693948	0	ITGA4_ITGB1_VCAM1	ITGA4 - (ITGB1+VCAM1)	VCAM	Cell-Cell Contact	KEGG: hsa04514
C08.Bcell1	C011.Macro	ITGA4_ITGB1	VCAM1	0.00140755	0	ITGA4_ITGB1_VCAM1	ITGA4 - (ITGB1+VCAM1)	VCAM	Cell-Cell Contact	KEGG: hsa04514
C09.Bcell2	C011.Macro	ITGA4_ITGB1	VCAM1	0.00439299	0	ITGA4_ITGB1_VCAM1	ITGA4 - (ITGB1+VCAM1)	VCAM	Cell-Cell Contact	KEGG: hsa04514
C10.Bcell3	C011.Macro	ITGA4_ITGB1	VCAM1	0.00672557	0	ITGA4_ITGB1_VCAM1	ITGA4 - (ITGB1+VCAM1)	VCAM	Cell-Cell Contact	KEGG: hsa04514
C10.Bcell3	C01.MSC	ITGA4_ITGB7	VCAM1	0.00109141	0	ITGA4_ITGB7_VCAM1	ITGA4 - (ITGB7+VCAM1)	VCAM	Cell-Cell Contact	KEGG: hsa04514
C10.Bcell3	C011.Macro	ITGA4_ITGB7	VCAM1	0.00827335	0	ITGA4_ITGB7_VCAM1	ITGA4 - (ITGB7+VCAM1)	VCAM	Cell-Cell Contact	KEGG: hsa04514

## Sheet: CAR cells and HCs
Cellular Interactions between CAR cells and HCs
source	target	ligand	receptor	prob	pval	interaction_name	interaction_name_2	pathway_name	annotation	evidence
C02.CXCL12	C011.Macro	FGF7	FGFR1	0.000670974	0	FGF7_FGFR1	FGF7 - FGFR1	FGF	Secreted Signaling	PMC: 4393358
C02.CXCL12	C02.CXCL12	FGF7	FGFR1	0.000943601	0	FGF7_FGFR1	FGF7 - FGFR1	FGF	Secreted Signaling	PMC: 4393358
C02.CXCL12	C02.CXCL12	PDGFA	PDGFRA	5.55024e-05	0	PDGFA_PDGFRA	PDGFA - PDGFRA	PDGF	Secreted Signaling	PMID: 15207812
C02.CXCL12	C02.CXCL12	PDGFA	PDGFRB	0.000115851	0	PDGFA_PDGFRB	PDGFA - PDGFRB	PDGF	Secreted Signaling	PMID: 15207812
C04.Myeloid	C02.CXCL12	PDGFB	PDGFRA	3.41011e-05	0	PDGFB_PDGFRA	PDGFB - PDGFRA	PDGF	Secreted Signaling	PMID: 15207812
C04.Myeloid	C02.CXCL12	PDGFB	PDGFRB	7.11901e-05	0	PDGFB_PDGFRB	PDGFB - PDGFRB	PDGF	Secreted Signaling	PMID: 15207812
C011.Macro	C02.CXCL12	PDGFC	PDGFRA	0.000151836	0	PDGFC_PDGFRA	PDGFC - PDGFRA	PDGF	Secreted Signaling	PMID: 15207812
C03.Baspphil	C02.CXCL12	PDGFC	PDGFRA	8.0349e-05	0	PDGFC_PDGFRA	PDGFC - PDGFRA	PDGF	Secreted Signaling	PMID: 15207812
C02.CXCL12	C011.Macro	IGF2	IGF2R	0.00360166	0	IGF2_IGF2R	IGF2 - IGF2R	IGF	Secreted Signaling	PMID: 14604834
C04.Myeloid	C011.Macro	CCL5	CCR1	0.00111474	0	CCL5_CCR1	CCL5 - CCR1	CCL	Secreted Signaling	KEGG: hsa04060
C05.Neu	C011.Macro	CCL5	CCR1	2.7066e-05	0	CCL5_CCR1	CCL5 - CCR1	CCL	Secreted Signaling	KEGG: hsa04060
C04.Myeloid	C06.Mono	CCL5	CCR1	0.000155182	0	CCL5_CCR1	CCL5 - CCR1	CCL	Secreted Signaling	KEGG: hsa04060
C05.Neu	C06.Mono	CCL5	CCR1	3.76432e-06	0	CCL5_CCR1	CCL5 - CCR1	CCL	Secreted Signaling	KEGG: hsa04060
C011.Macro	C011.Macro	CCL3	CCR1	0.00644475	0	CCL3_CCR1	CCL3 - CCR1	CCL	Secreted Signaling	KEGG: hsa04060
C03.Baspphil	C011.Macro	CCL3	CCR1	0.00023948	0	CCL3_CCR1	CCL3 - CCR1	CCL	Secreted Signaling	KEGG: hsa04060
C04.Myeloid	C011.Macro	CCL3	CCR1	0.000366733	0	CCL3_CCR1	CCL3 - CCR1	CCL	Secreted Signaling	KEGG: hsa04060
C05.Neu	C011.Macro	CCL3	CCR1	0.00105238	0	CCL3_CCR1	CCL3 - CCR1	CCL	Secreted Signaling	KEGG: hsa04060
C06.Mono	C011.Macro	CCL3	CCR1	0.00335305	0	CCL3_CCR1	CCL3 - CCR1	CCL	Secreted Signaling	KEGG: hsa04060
C07.NK	C011.Macro	CCL3	CCR1	8.31382e-05	0	CCL3_CCR1	CCL3 - CCR1	CCL	Secreted Signaling	KEGG: hsa04060
C08.Bcell1	C011.Macro	CCL3	CCR1	0.000148046	0	CCL3_CCR1	CCL3 - CCR1	CCL	Secreted Signaling	KEGG: hsa04060
C10.Bcell3	C011.Macro	CCL3	CCR1	0.000396724	0	CCL3_CCR1	CCL3 - CCR1	CCL	Secreted Signaling	KEGG: hsa04060
C011.Macro	C06.Mono	CCL3	CCR1	0.00090131	0	CCL3_CCR1	CCL3 - CCR1	CCL	Secreted Signaling	KEGG: hsa04060
C03.Baspphil	C06.Mono	CCL3	CCR1	3.33127e-05	0	CCL3_CCR1	CCL3 - CCR1	CCL	Secreted Signaling	KEGG: hsa04060
C04.Myeloid	C06.Mono	CCL3	CCR1	5.10198e-05	0	CCL3_CCR1	CCL3 - CCR1	CCL	Secreted Signaling	KEGG: hsa04060
C05.Neu	C06.Mono	CCL3	CCR1	0.000146494	0	CCL3_CCR1	CCL3 - CCR1	CCL	Secreted Signaling	KEGG: hsa04060
C06.Mono	C06.Mono	CCL3	CCR1	0.000467678	0	CCL3_CCR1	CCL3 - CCR1	CCL	Secreted Signaling	KEGG: hsa04060
C07.NK	C06.Mono	CCL3	CCR1	1.15633e-05	0	CCL3_CCR1	CCL3 - CCR1	CCL	Secreted Signaling	KEGG: hsa04060
C08.Bcell1	C06.Mono	CCL3	CCR1	2.05922e-05	0	CCL3_CCR1	CCL3 - CCR1	CCL	Secreted Signaling	KEGG: hsa04060
C10.Bcell3	C06.Mono	CCL3	CCR1	5.51936e-05	0	CCL3_CCR1	CCL3 - CCR1	CCL	Secreted Signaling	KEGG: hsa04060
C011.Macro	C011.Macro	CCL3L3	CCR1	0.00188378	0	CCL3L3_CCR1	CCL3L3 - CCR1	CCL	Secreted Signaling	KEGG: hsa04060
C05.Neu	C011.Macro	CCL3L3	CCR1	3.39792e-05	0	CCL3L3_CCR1	CCL3L3 - CCR1	CCL	Secreted Signaling	KEGG: hsa04060
C06.Mono	C011.Macro	CCL3L3	CCR1	0.00221286	0	CCL3L3_CCR1	CCL3L3 - CCR1	CCL	Secreted Signaling	KEGG: hsa04060
C011.Macro	C06.Mono	CCL3L3	CCR1	0.000262414	0	CCL3L3_CCR1	CCL3L3 - CCR1	CCL	Secreted Signaling	KEGG: hsa04060
C05.Neu	C06.Mono	CCL3L3	CCR1	4.72582e-06	0	CCL3L3_CCR1	CCL3L3 - CCR1	CCL	Secreted Signaling	KEGG: hsa04060
C06.Mono	C06.Mono	CCL3L3	CCR1	0.000308343	0	CCL3L3_CCR1	CCL3L3 - CCR1	CCL	Secreted Signaling	KEGG: hsa04060
C011.Macro	C011.Macro	CCL14	CCR1	0.00145427	0	CCL14_CCR1	CCL14 - CCR1	CCL	Secreted Signaling	KEGG: hsa04060
C011.Macro	C06.Mono	CCL14	CCR1	0.000202507	0	CCL14_CCR1	CCL14 - CCR1	CCL	Secreted Signaling	KEGG: hsa04060
C011.Macro	C06.Mono	CCL2	CCR2	9.74365e-05	0	CCL2_CCR2	CCL2 - CCR2	CCL	Secreted Signaling	KEGG: hsa04060
C011.Macro	C10.Bcell3	CCL2	CCR2	0.000337347	0	CCL2_CCR2	CCL2 - CCR2	CCL	Secreted Signaling	KEGG: hsa04060
C011.Macro	C01.Ery_P	CCL2	ACKR1	6.93972e-05	0	CCL2_ACKR1	CCL2 - ACKR1	CCL	Secreted Signaling	PMID: 26740381
C011.Macro	C011.Macro	CCL2	ACKR1	0.000132628	0	CCL2_ACKR1	CCL2 - ACKR1	CCL	Secreted Signaling	PMID: 26740381
C04.Myeloid	C01.Ery_P	CCL5	ACKR1	0.000180753	0	CCL5_ACKR1	CCL5 - ACKR1	CCL	Secreted Signaling	PMID: 26740381
C05.Neu	C01.Ery_P	CCL5	ACKR1	4.3847e-06	0	CCL5_ACKR1	CCL5 - ACKR1	CCL	Secreted Signaling	PMID: 26740381
C04.Myeloid	C011.Macro	CCL5	ACKR1	0.000345409	0	CCL5_ACKR1	CCL5 - ACKR1	CCL	Secreted Signaling	PMID: 26740381
C05.Neu	C011.Macro	CCL5	ACKR1	8.38029e-06	0	CCL5_ACKR1	CCL5 - ACKR1	CCL	Secreted Signaling	PMID: 26740381
C011.Macro	C01.Ery_P	CCL14	ACKR1	0.000235873	0	CCL14_ACKR1	CCL14 - ACKR1	CCL	Secreted Signaling	PMID: 26740381
C011.Macro	C011.Macro	CCL14	ACKR1	0.000450719	0	CCL14_ACKR1	CCL14 - ACKR1	CCL	Secreted Signaling	PMID: 26740381
C011.Macro	C01.Ery_P	CXCL1	ACKR1	2.2768e-05	0	CXCL1_ACKR1	CXCL1 - ACKR1	CXCL	Secreted Signaling	PMID: 26740381
C011.Macro	C011.Macro	CXCL1	ACKR1	4.35148e-05	0	CXCL1_ACKR1	CXCL1 - ACKR1	CXCL	Secreted Signaling	PMID: 26740381
C011.Macro	C01.Ery_P	CXCL2	ACKR1	2.77819e-05	0	CXCL2_ACKR1	CXCL2 - ACKR1	CXCL	Secreted Signaling	PMID: 26740381
C03.Baspphil	C01.Ery_P	CXCL2	ACKR1	0.000255442	0	CXCL2_ACKR1	CXCL2 - ACKR1	CXCL	Secreted Signaling	PMID: 26740381
C04.Myeloid	C01.Ery_P	CXCL2	ACKR1	0.000853375	0	CXCL2_ACKR1	CXCL2 - ACKR1	CXCL	Secreted Signaling	PMID: 26740381
C07.NK	C01.Ery_P	CXCL2	ACKR1	7.53458e-05	0	CXCL2_ACKR1	CXCL2 - ACKR1	CXCL	Secreted Signaling	PMID: 26740381
C011.Macro	C011.Macro	CXCL2	ACKR1	5.30972e-05	0	CXCL2_ACKR1	CXCL2 - ACKR1	CXCL	Secreted Signaling	PMID: 26740381
C03.Baspphil	C011.Macro	CXCL2	ACKR1	0.000488104	0	CXCL2_ACKR1	CXCL2 - ACKR1	CXCL	Secreted Signaling	PMID: 26740381
C04.Myeloid	C011.Macro	CXCL2	ACKR1	0.00162976	0	CXCL2_ACKR1	CXCL2 - ACKR1	CXCL	Secreted Signaling	PMID: 26740381
C07.NK	C011.Macro	CXCL2	ACKR1	0.000143996	0	CXCL2_ACKR1	CXCL2 - ACKR1	CXCL	Secreted Signaling	PMID: 26740381
C011.Macro	C01.Ery_P	CXCL3	ACKR1	4.18357e-05	0	CXCL3_ACKR1	CXCL3 - ACKR1	CXCL	Secreted Signaling	PMID: 26740381
C03.Baspphil	C01.Ery_P	CXCL3	ACKR1	0.000184292	0	CXCL3_ACKR1	CXCL3 - ACKR1	CXCL	Secreted Signaling	PMID: 26740381
C04.Myeloid	C01.Ery_P	CXCL3	ACKR1	0.00117096	0	CXCL3_ACKR1	CXCL3 - ACKR1	CXCL	Secreted Signaling	PMID: 26740381
C011.Macro	C011.Macro	CXCL3	ACKR1	7.9956e-05	0	CXCL3_ACKR1	CXCL3 - ACKR1	CXCL	Secreted Signaling	PMID: 26740381
C03.Baspphil	C011.Macro	CXCL3	ACKR1	0.000352172	0	CXCL3_ACKR1	CXCL3 - ACKR1	CXCL	Secreted Signaling	PMID: 26740381
C04.Myeloid	C011.Macro	CXCL3	ACKR1	0.00223564	0	CXCL3_ACKR1	CXCL3 - ACKR1	CXCL	Secreted Signaling	PMID: 26740381
C011.Macro	C01.Ery_P	CXCL8	ACKR1	0.00020237	0	CXCL8_ACKR1	CXCL8 - ACKR1	CXCL	Secreted Signaling	PMID: 26740381
C03.Baspphil	C01.Ery_P	CXCL8	ACKR1	0.000601516	0	CXCL8_ACKR1	CXCL8 - ACKR1	CXCL	Secreted Signaling	PMID: 26740381
C04.Myeloid	C01.Ery_P	CXCL8	ACKR1	0.0001239	0	CXCL8_ACKR1	CXCL8 - ACKR1	CXCL	Secreted Signaling	PMID: 26740381
C05.Neu	C01.Ery_P	CXCL8	ACKR1	0.000108726	0	CXCL8_ACKR1	CXCL8 - ACKR1	CXCL	Secreted Signaling	PMID: 26740381
C06.Mono	C01.Ery_P	CXCL8	ACKR1	0.000246989	0	CXCL8_ACKR1	CXCL8 - ACKR1	CXCL	Secreted Signaling	PMID: 26740381
C011.Macro	C011.Macro	CXCL8	ACKR1	0.000386711	0	CXCL8_ACKR1	CXCL8 - ACKR1	CXCL	Secreted Signaling	PMID: 26740381
C03.Baspphil	C011.Macro	CXCL8	ACKR1	0.00114903	0	CXCL8_ACKR1	CXCL8 - ACKR1	CXCL	Secreted Signaling	PMID: 26740381
C04.Myeloid	C011.Macro	CXCL8	ACKR1	0.000236778	0	CXCL8_ACKR1	CXCL8 - ACKR1	CXCL	Secreted Signaling	PMID: 26740381
C05.Neu	C011.Macro	CXCL8	ACKR1	0.000207784	0	CXCL8_ACKR1	CXCL8 - ACKR1	CXCL	Secreted Signaling	PMID: 26740381
C06.Mono	C011.Macro	CXCL8	ACKR1	0.000471954	0	CXCL8_ACKR1	CXCL8 - ACKR1	CXCL	Secreted Signaling	PMID: 26740381
C04.Myeloid	C10.Bcell3	PF4V1	CXCR3	0.00718689	0	PF4V1_CXCR3	PF4V1 - CXCR3	CXCL	Secreted Signaling	KEGG: hsa04060
C01.Ery_P	C10.Bcell3	PF4	CXCR3	0.000344293	0	PF4_CXCR3	PF4 - CXCR3	CXCL	Secreted Signaling	KEGG: hsa04060
C011.Macro	C10.Bcell3	PF4	CXCR3	0.00718895	0	PF4_CXCR3	PF4 - CXCR3	CXCL	Secreted Signaling	KEGG: hsa04060
C02.Ery	C10.Bcell3	PF4	CXCR3	0.00418298	0	PF4_CXCR3	PF4 - CXCR3	CXCL	Secreted Signaling	KEGG: hsa04060
C03.Baspphil	C10.Bcell3	PF4	CXCR3	0.00165593	0	PF4_CXCR3	PF4 - CXCR3	CXCL	Secreted Signaling	KEGG: hsa04060
C04.Myeloid	C10.Bcell3	PF4	CXCR3	0.0505024	0	PF4_CXCR3	PF4 - CXCR3	CXCL	Secreted Signaling	KEGG: hsa04060
C05.Neu	C10.Bcell3	PF4	CXCR3	0.00191226	0	PF4_CXCR3	PF4 - CXCR3	CXCL	Secreted Signaling	KEGG: hsa04060
C06.Mono	C10.Bcell3	PF4	CXCR3	0.00341183	0	PF4_CXCR3	PF4 - CXCR3	CXCL	Secreted Signaling	KEGG: hsa04060
C07.NK	C10.Bcell3	PF4	CXCR3	0.00261115	0	PF4_CXCR3	PF4 - CXCR3	CXCL	Secreted Signaling	KEGG: hsa04060
C08.Bcell1	C10.Bcell3	PF4	CXCR3	0.00237067	0	PF4_CXCR3	PF4 - CXCR3	CXCL	Secreted Signaling	KEGG: hsa04060
C09.Bcell2	C10.Bcell3	PF4	CXCR3	0.00555315	0	PF4_CXCR3	PF4 - CXCR3	CXCL	Secreted Signaling	KEGG: hsa04060
C10.Bcell3	C10.Bcell3	PF4	CXCR3	0.00609711	0	PF4_CXCR3	PF4 - CXCR3	CXCL	Secreted Signaling	KEGG: hsa04060
C02.CXCL12	C01.Ery_P	CXCL12	CXCR4	0.00446684	0	CXCL12_CXCR4	CXCL12 - CXCR4	CXCL	Secreted Signaling	KEGG: hsa04060
C011.Macro	C011.Macro	CXCL12	CXCR4	0.0108377	0.01	CXCL12_CXCR4	CXCL12 - CXCR4	CXCL	Secreted Signaling	KEGG: hsa04060
C02.CXCL12	C011.Macro	CXCL12	CXCR4	0.0588433	0	CXCL12_CXCR4	CXCL12 - CXCR4	CXCL	Secreted Signaling	KEGG: hsa04060
C02.CXCL12	C02.Ery	CXCL12	CXCR4	0.00543426	0	CXCL12_CXCR4	CXCL12 - CXCR4	CXCL	Secreted Signaling	KEGG: hsa04060
C011.Macro	C03.Baspphil	CXCL12	CXCR4	0.00574245	0.03	CXCL12_CXCR4	CXCL12 - CXCR4	CXCL	Secreted Signaling	KEGG: hsa04060
C02.CXCL12	C03.Baspphil	CXCL12	CXCR4	0.0319067	0	CXCL12_CXCR4	CXCL12 - CXCR4	CXCL	Secreted Signaling	KEGG: hsa04060
C011.Macro	C04.Myeloid	CXCL12	CXCR4	0.00670892	0.03	CXCL12_CXCR4	CXCL12 - CXCR4	CXCL	Secreted Signaling	KEGG: hsa04060
C02.CXCL12	C04.Myeloid	CXCL12	CXCR4	0.0371123	0	CXCL12_CXCR4	CXCL12 - CXCR4	CXCL	Secreted Signaling	KEGG: hsa04060
C011.Macro	C05.Neu	CXCL12	CXCR4	0.00931613	0.02	CXCL12_CXCR4	CXCL12 - CXCR4	CXCL	Secreted Signaling	KEGG: hsa04060
C02.CXCL12	C05.Neu	CXCL12	CXCR4	0.050929	0	CXCL12_CXCR4	CXCL12 - CXCR4	CXCL	Secreted Signaling	KEGG: hsa04060
C011.Macro	C06.Mono	CXCL12	CXCR4	0.0192597	0	CXCL12_CXCR4	CXCL12 - CXCR4	CXCL	Secreted Signaling	KEGG: hsa04060
C02.CXCL12	C06.Mono	CXCL12	CXCR4	0.10077	0	CXCL12_CXCR4	CXCL12 - CXCR4	CXCL	Secreted Signaling	KEGG: hsa04060
C011.Macro	C07.NK	CXCL12	CXCR4	0.00814773	0.02	CXCL12_CXCR4	CXCL12 - CXCR4	CXCL	Secreted Signaling	KEGG: hsa04060
C02.CXCL12	C07.NK	CXCL12	CXCR4	0.0447775	0	CXCL12_CXCR4	CXCL12 - CXCR4	CXCL	Secreted Signaling	KEGG: hsa04060
C011.Macro	C08.Bcell1	CXCL12	CXCR4	0.0382366	0	CXCL12_CXCR4	CXCL12 - CXCR4	CXCL	Secreted Signaling	KEGG: hsa04060
C02.CXCL12	C08.Bcell1	CXCL12	CXCR4	0.184918	0	CXCL12_CXCR4	CXCL12 - CXCR4	CXCL	Secreted Signaling	KEGG: hsa04060
C011.Macro	C09.Bcell2	CXCL12	CXCR4	0.0314836	0	CXCL12_CXCR4	CXCL12 - CXCR4	CXCL	Secreted Signaling	KEGG: hsa04060
C02.CXCL12	C09.Bcell2	CXCL12	CXCR4	0.156474	0	CXCL12_CXCR4	CXCL12 - CXCR4	CXCL	Secreted Signaling	KEGG: hsa04060
C011.Macro	C10.Bcell3	CXCL12	CXCR4	0.023522	0	CXCL12_CXCR4	CXCL12 - CXCR4	CXCL	Secreted Signaling	KEGG: hsa04060
C02.CXCL12	C10.Bcell3	CXCL12	CXCR4	0.120848	0	CXCL12_CXCR4	CXCL12 - CXCR4	CXCL	Secreted Signaling	KEGG: hsa04060
C02.CXCL12	C011.Macro	MIF	CD74_CXCR4	0.116364	0.01	MIF_CD74_CXCR4	MIF - (CD74+CXCR4)	MIF	Secreted Signaling	PMID: 29637711; PMID: 24760155
C03.Baspphil	C011.Macro	MIF	CD74_CXCR4	0.135726	0	MIF_CD74_CXCR4	MIF - (CD74+CXCR4)	MIF	Secreted Signaling	PMID: 29637711; PMID: 24760155
C04.Myeloid	C011.Macro	MIF	CD74_CXCR4	0.126983	0	MIF_CD74_CXCR4	MIF - (CD74+CXCR4)	MIF	Secreted Signaling	PMID: 29637711; PMID: 24760155
C05.Neu	C011.Macro	MIF	CD74_CXCR4	0.139725	0	MIF_CD74_CXCR4	MIF - (CD74+CXCR4)	MIF	Secreted Signaling	PMID: 29637711; PMID: 24760155
C07.NK	C011.Macro	MIF	CD74_CXCR4	0.122264	0.03	MIF_CD74_CXCR4	MIF - (CD74+CXCR4)	MIF	Secreted Signaling	PMID: 29637711; PMID: 24760155
C08.Bcell1	C011.Macro	MIF	CD74_CXCR4	0.105844	0.04	MIF_CD74_CXCR4	MIF - (CD74+CXCR4)	MIF	Secreted Signaling	PMID: 29637711; PMID: 24760155
C03.Baspphil	C05.Neu	MIF	CD74_CXCR4	0.101422	0	MIF_CD74_CXCR4	MIF - (CD74+CXCR4)	MIF	Secreted Signaling	PMID: 29637711; PMID: 24760155
C04.Myeloid	C05.Neu	MIF	CD74_CXCR4	0.0946461	0.04	MIF_CD74_CXCR4	MIF - (CD74+CXCR4)	MIF	Secreted Signaling	PMID: 29637711; PMID: 24760155
C05.Neu	C05.Neu	MIF	CD74_CXCR4	0.104532	0	MIF_CD74_CXCR4	MIF - (CD74+CXCR4)	MIF	Secreted Signaling	PMID: 29637711; PMID: 24760155
C01.Ery_P	C06.Mono	MIF	CD74_CXCR4	0.0883243	0.03	MIF_CD74_CXCR4	MIF - (CD74+CXCR4)	MIF	Secreted Signaling	PMID: 29637711; PMID: 24760155
C011.Macro	C06.Mono	MIF	CD74_CXCR4	0.127031	0	MIF_CD74_CXCR4	MIF - (CD74+CXCR4)	MIF	Secreted Signaling	PMID: 29637711; PMID: 24760155
C02.CXCL12	C06.Mono	MIF	CD74_CXCR4	0.139233	0	MIF_CD74_CXCR4	MIF - (CD74+CXCR4)	MIF	Secreted Signaling	PMID: 29637711; PMID: 24760155
C03.Baspphil	C06.Mono	MIF	CD74_CXCR4	0.161703	0	MIF_CD74_CXCR4	MIF - (CD74+CXCR4)	MIF	Secreted Signaling	PMID: 29637711; PMID: 24760155
C04.Myeloid	C06.Mono	MIF	CD74_CXCR4	0.15158	0	MIF_CD74_CXCR4	MIF - (CD74+CXCR4)	MIF	Secreted Signaling	PMID: 29637711; PMID: 24760155
C05.Neu	C06.Mono	MIF	CD74_CXCR4	0.166321	0	MIF_CD74_CXCR4	MIF - (CD74+CXCR4)	MIF	Secreted Signaling	PMID: 29637711; PMID: 24760155
C06.Mono	C06.Mono	MIF	CD74_CXCR4	0.126855	0	MIF_CD74_CXCR4	MIF - (CD74+CXCR4)	MIF	Secreted Signaling	PMID: 29637711; PMID: 24760155
C07.NK	C06.Mono	MIF	CD74_CXCR4	0.1461	0	MIF_CD74_CXCR4	MIF - (CD74+CXCR4)	MIF	Secreted Signaling	PMID: 29637711; PMID: 24760155
C08.Bcell1	C06.Mono	MIF	CD74_CXCR4	0.126942	0	MIF_CD74_CXCR4	MIF - (CD74+CXCR4)	MIF	Secreted Signaling	PMID: 29637711; PMID: 24760155
C09.Bcell2	C06.Mono	MIF	CD74_CXCR4	0.12671	0	MIF_CD74_CXCR4	MIF - (CD74+CXCR4)	MIF	Secreted Signaling	PMID: 29637711; PMID: 24760155
C10.Bcell3	C06.Mono	MIF	CD74_CXCR4	0.109863	0	MIF_CD74_CXCR4	MIF - (CD74+CXCR4)	MIF	Secreted Signaling	PMID: 29637711; PMID: 24760155
C03.Baspphil	C07.NK	MIF	CD74_CXCR4	0.111536	0.01	MIF_CD74_CXCR4	MIF - (CD74+CXCR4)	MIF	Secreted Signaling	PMID: 29637711; PMID: 24760155
C04.Myeloid	C07.NK	MIF	CD74_CXCR4	0.104163	0.01	MIF_CD74_CXCR4	MIF - (CD74+CXCR4)	MIF	Secreted Signaling	PMID: 29637711; PMID: 24760155
C05.Neu	C07.NK	MIF	CD74_CXCR4	0.114917	0	MIF_CD74_CXCR4	MIF - (CD74+CXCR4)	MIF	Secreted Signaling	PMID: 29637711; PMID: 24760155
C01.Ery_P	C08.Bcell1	MIF	CD74_CXCR4	0.137285	0	MIF_CD74_CXCR4	MIF - (CD74+CXCR4)	MIF	Secreted Signaling	PMID: 29637711; PMID: 24760155
C011.Macro	C08.Bcell1	MIF	CD74_CXCR4	0.192908	0	MIF_CD74_CXCR4	MIF - (CD74+CXCR4)	MIF	Secreted Signaling	PMID: 29637711; PMID: 24760155
C02.CXCL12	C08.Bcell1	MIF	CD74_CXCR4	0.209915	0	MIF_CD74_CXCR4	MIF - (CD74+CXCR4)	MIF	Secreted Signaling	PMID: 29637711; PMID: 24760155
C03.Baspphil	C08.Bcell1	MIF	CD74_CXCR4	0.240604	0	MIF_CD74_CXCR4	MIF - (CD74+CXCR4)	MIF	Secreted Signaling	PMID: 29637711; PMID: 24760155
C04.Myeloid	C08.Bcell1	MIF	CD74_CXCR4	0.226878	0	MIF_CD74_CXCR4	MIF - (CD74+CXCR4)	MIF	Secreted Signaling	PMID: 29637711; PMID: 24760155
C05.Neu	C08.Bcell1	MIF	CD74_CXCR4	0.246812	0	MIF_CD74_CXCR4	MIF - (CD74+CXCR4)	MIF	Secreted Signaling	PMID: 29637711; PMID: 24760155
C06.Mono	C08.Bcell1	MIF	CD74_CXCR4	0.19266	0	MIF_CD74_CXCR4	MIF - (CD74+CXCR4)	MIF	Secreted Signaling	PMID: 29637711; PMID: 24760155
C07.NK	C08.Bcell1	MIF	CD74_CXCR4	0.219381	0	MIF_CD74_CXCR4	MIF - (CD74+CXCR4)	MIF	Secreted Signaling	PMID: 29637711; PMID: 24760155
C08.Bcell1	C08.Bcell1	MIF	CD74_CXCR4	0.192783	0	MIF_CD74_CXCR4	MIF - (CD74+CXCR4)	MIF	Secreted Signaling	PMID: 29637711; PMID: 24760155
C09.Bcell2	C08.Bcell1	MIF	CD74_CXCR4	0.192457	0	MIF_CD74_CXCR4	MIF - (CD74+CXCR4)	MIF	Secreted Signaling	PMID: 29637711; PMID: 24760155
C10.Bcell3	C08.Bcell1	MIF	CD74_CXCR4	0.168555	0	MIF_CD74_CXCR4	MIF - (CD74+CXCR4)	MIF	Secreted Signaling	PMID: 29637711; PMID: 24760155
C01.Ery_P	C09.Bcell2	MIF	CD74_CXCR4	0.124732	0	MIF_CD74_CXCR4	MIF - (CD74+CXCR4)	MIF	Secreted Signaling	PMID: 29637711; PMID: 24760155
C011.Macro	C09.Bcell2	MIF	CD74_CXCR4	0.176309	0	MIF_CD74_CXCR4	MIF - (CD74+CXCR4)	MIF	Secreted Signaling	PMID: 29637711; PMID: 24760155
C02.CXCL12	C09.Bcell2	MIF	CD74_CXCR4	0.192201	0	MIF_CD74_CXCR4	MIF - (CD74+CXCR4)	MIF	Secreted Signaling	PMID: 29637711; PMID: 24760155
C03.Baspphil	C09.Bcell2	MIF	CD74_CXCR4	0.221025	0	MIF_CD74_CXCR4	MIF - (CD74+CXCR4)	MIF	Secreted Signaling	PMID: 29637711; PMID: 24760155
C04.Myeloid	C09.Bcell2	MIF	CD74_CXCR4	0.20811	0	MIF_CD74_CXCR4	MIF - (CD74+CXCR4)	MIF	Secreted Signaling	PMID: 29637711; PMID: 24760155
C05.Neu	C09.Bcell2	MIF	CD74_CXCR4	0.226878	0	MIF_CD74_CXCR4	MIF - (CD74+CXCR4)	MIF	Secreted Signaling	PMID: 29637711; PMID: 24760155
C06.Mono	C09.Bcell2	MIF	CD74_CXCR4	0.176077	0	MIF_CD74_CXCR4	MIF - (CD74+CXCR4)	MIF	Secreted Signaling	PMID: 29637711; PMID: 24760155
C07.NK	C09.Bcell2	MIF	CD74_CXCR4	0.201071	0	MIF_CD74_CXCR4	MIF - (CD74+CXCR4)	MIF	Secreted Signaling	PMID: 29637711; PMID: 24760155
C08.Bcell1	C09.Bcell2	MIF	CD74_CXCR4	0.176192	0	MIF_CD74_CXCR4	MIF - (CD74+CXCR4)	MIF	Secreted Signaling	PMID: 29637711; PMID: 24760155
C09.Bcell2	C09.Bcell2	MIF	CD74_CXCR4	0.175888	0	MIF_CD74_CXCR4	MIF - (CD74+CXCR4)	MIF	Secreted Signaling	PMID: 29637711; PMID: 24760155
C10.Bcell3	C09.Bcell2	MIF	CD74_CXCR4	0.153653	0	MIF_CD74_CXCR4	MIF - (CD74+CXCR4)	MIF	Secreted Signaling	PMID: 29637711; PMID: 24760155
C011.Macro	C10.Bcell3	MIF	CD74_CXCR4	0.166658	0	MIF_CD74_CXCR4	MIF - (CD74+CXCR4)	MIF	Secreted Signaling	PMID: 29637711; PMID: 24760155
C02.CXCL12	C10.Bcell3	MIF	CD74_CXCR4	0.181872	0	MIF_CD74_CXCR4	MIF - (CD74+CXCR4)	MIF	Secreted Signaling	PMID: 29637711; PMID: 24760155
C03.Baspphil	C10.Bcell3	MIF	CD74_CXCR4	0.209548	0	MIF_CD74_CXCR4	MIF - (CD74+CXCR4)	MIF	Secreted Signaling	PMID: 29637711; PMID: 24760155
C04.Myeloid	C10.Bcell3	MIF	CD74_CXCR4	0.197134	0	MIF_CD74_CXCR4	MIF - (CD74+CXCR4)	MIF	Secreted Signaling	PMID: 29637711; PMID: 24760155
C05.Neu	C10.Bcell3	MIF	CD74_CXCR4	0.215182	0	MIF_CD74_CXCR4	MIF - (CD74+CXCR4)	MIF	Secreted Signaling	PMID: 29637711; PMID: 24760155
C06.Mono	C10.Bcell3	MIF	CD74_CXCR4	0.166436	0	MIF_CD74_CXCR4	MIF - (CD74+CXCR4)	MIF	Secreted Signaling	PMID: 29637711; PMID: 24760155
C07.NK	C10.Bcell3	MIF	CD74_CXCR4	0.190378	0	MIF_CD74_CXCR4	MIF - (CD74+CXCR4)	MIF	Secreted Signaling	PMID: 29637711; PMID: 24760155
C08.Bcell1	C10.Bcell3	MIF	CD74_CXCR4	0.166546	0	MIF_CD74_CXCR4	MIF - (CD74+CXCR4)	MIF	Secreted Signaling	PMID: 29637711; PMID: 24760155
C09.Bcell2	C10.Bcell3	MIF	CD74_CXCR4	0.166255	0	MIF_CD74_CXCR4	MIF - (CD74+CXCR4)	MIF	Secreted Signaling	PMID: 29637711; PMID: 24760155
C10.Bcell3	C10.Bcell3	MIF	CD74_CXCR4	0.145023	0.01	MIF_CD74_CXCR4	MIF - (CD74+CXCR4)	MIF	Secreted Signaling	PMID: 29637711; PMID: 24760155
C011.Macro	C011.Macro	MIF	CD74_CD44	0.0819909	0	MIF_CD74_CD44	MIF - (CD74+CD44)	MIF	Secreted Signaling	PMID: 29637711; PMID: 26175090
C02.CXCL12	C011.Macro	MIF	CD74_CD44	0.0903137	0	MIF_CD74_CD44	MIF - (CD74+CD44)	MIF	Secreted Signaling	PMID: 29637711; PMID: 26175090
C03.Baspphil	C011.Macro	MIF	CD74_CD44	0.10586	0	MIF_CD74_CD44	MIF - (CD74+CD44)	MIF	Secreted Signaling	PMID: 29637711; PMID: 26175090
C04.Myeloid	C011.Macro	MIF	CD74_CD44	0.0988207	0	MIF_CD74_CD44	MIF - (CD74+CD44)	MIF	Secreted Signaling	PMID: 29637711; PMID: 26175090
C05.Neu	C011.Macro	MIF	CD74_CD44	0.109091	0	MIF_CD74_CD44	MIF - (CD74+CD44)	MIF	Secreted Signaling	PMID: 29637711; PMID: 26175090
C06.Mono	C011.Macro	MIF	CD74_CD44	0.0818708	0	MIF_CD74_CD44	MIF - (CD74+CD44)	MIF	Secreted Signaling	PMID: 29637711; PMID: 26175090
C07.NK	C011.Macro	MIF	CD74_CD44	0.0950348	0	MIF_CD74_CD44	MIF - (CD74+CD44)	MIF	Secreted Signaling	PMID: 29637711; PMID: 26175090
C08.Bcell1	C011.Macro	MIF	CD74_CD44	0.0819303	0	MIF_CD74_CD44	MIF - (CD74+CD44)	MIF	Secreted Signaling	PMID: 29637711; PMID: 26175090
C09.Bcell2	C011.Macro	MIF	CD74_CD44	0.081773	0	MIF_CD74_CD44	MIF - (CD74+CD44)	MIF	Secreted Signaling	PMID: 29637711; PMID: 26175090
C10.Bcell3	C011.Macro	MIF	CD74_CD44	0.0704187	0.02	MIF_CD74_CD44	MIF - (CD74+CD44)	MIF	Secreted Signaling	PMID: 29637711; PMID: 26175090
C03.Baspphil	C03.Baspphil	MIF	CD74_CD44	0.0674551	0.04	MIF_CD74_CD44	MIF - (CD74+CD44)	MIF	Secreted Signaling	PMID: 29637711; PMID: 26175090
C05.Neu	C03.Baspphil	MIF	CD74_CD44	0.0696049	0	MIF_CD74_CD44	MIF - (CD74+CD44)	MIF	Secreted Signaling	PMID: 29637711; PMID: 26175090
C01.Ery_P	C05.Neu	MIF	CD74_CD44	0.0591864	0	MIF_CD74_CD44	MIF - (CD74+CD44)	MIF	Secreted Signaling	PMID: 29637711; PMID: 26175090
C011.Macro	C05.Neu	MIF	CD74_CD44	0.0863334	0	MIF_CD74_CD44	MIF - (CD74+CD44)	MIF	Secreted Signaling	PMID: 29637711; PMID: 26175090
C02.CXCL12	C05.Neu	MIF	CD74_CD44	0.0950514	0	MIF_CD74_CD44	MIF - (CD74+CD44)	MIF	Secreted Signaling	PMID: 29637711; PMID: 26175090
C03.Baspphil	C05.Neu	MIF	CD74_CD44	0.111313	0	MIF_CD74_CD44	MIF - (CD74+CD44)	MIF	Secreted Signaling	PMID: 29637711; PMID: 26175090
C04.Myeloid	C05.Neu	MIF	CD74_CD44	0.103954	0	MIF_CD74_CD44	MIF - (CD74+CD44)	MIF	Secreted Signaling	PMID: 29637711; PMID: 26175090
C05.Neu	C05.Neu	MIF	CD74_CD44	0.114689	0	MIF_CD74_CD44	MIF - (CD74+CD44)	MIF	Secreted Signaling	PMID: 29637711; PMID: 26175090
C06.Mono	C05.Neu	MIF	CD74_CD44	0.0862076	0	MIF_CD74_CD44	MIF - (CD74+CD44)	MIF	Secreted Signaling	PMID: 29637711; PMID: 26175090
C07.NK	C05.Neu	MIF	CD74_CD44	0.0999929	0	MIF_CD74_CD44	MIF - (CD74+CD44)	MIF	Secreted Signaling	PMID: 29637711; PMID: 26175090
C08.Bcell1	C05.Neu	MIF	CD74_CD44	0.0862699	0	MIF_CD74_CD44	MIF - (CD74+CD44)	MIF	Secreted Signaling	PMID: 29637711; PMID: 26175090
C09.Bcell2	C05.Neu	MIF	CD74_CD44	0.0861051	0	MIF_CD74_CD44	MIF - (CD74+CD44)	MIF	Secreted Signaling	PMID: 29637711; PMID: 26175090
C10.Bcell3	C05.Neu	MIF	CD74_CD44	0.0741979	0	MIF_CD74_CD44	MIF - (CD74+CD44)	MIF	Secreted Signaling	PMID: 29637711; PMID: 26175090
C01.Ery_P	C06.Mono	MIF	CD74_CD44	0.0711367	0	MIF_CD74_CD44	MIF - (CD74+CD44)	MIF	Secreted Signaling	PMID: 29637711; PMID: 26175090
C011.Macro	C06.Mono	MIF	CD74_CD44	0.103164	0	MIF_CD74_CD44	MIF - (CD74+CD44)	MIF	Secreted Signaling	PMID: 29637711; PMID: 26175090
C02.CXCL12	C06.Mono	MIF	CD74_CD44	0.11337	0	MIF_CD74_CD44	MIF - (CD74+CD44)	MIF	Secreted Signaling	PMID: 29637711; PMID: 26175090
C03.Baspphil	C06.Mono	MIF	CD74_CD44	0.132308	0	MIF_CD74_CD44	MIF - (CD74+CD44)	MIF	Secreted Signaling	PMID: 29637711; PMID: 26175090
C04.Myeloid	C06.Mono	MIF	CD74_CD44	0.123754	0	MIF_CD74_CD44	MIF - (CD74+CD44)	MIF	Secreted Signaling	PMID: 29637711; PMID: 26175090
C05.Neu	C06.Mono	MIF	CD74_CD44	0.136223	0	MIF_CD74_CD44	MIF - (CD74+CD44)	MIF	Secreted Signaling	PMID: 29637711; PMID: 26175090
C06.Mono	C06.Mono	MIF	CD74_CD44	0.103016	0	MIF_CD74_CD44	MIF - (CD74+CD44)	MIF	Secreted Signaling	PMID: 29637711; PMID: 26175090
C07.NK	C06.Mono	MIF	CD74_CD44	0.119139	0	MIF_CD74_CD44	MIF - (CD74+CD44)	MIF	Secreted Signaling	PMID: 29637711; PMID: 26175090
C08.Bcell1	C06.Mono	MIF	CD74_CD44	0.103089	0	MIF_CD74_CD44	MIF - (CD74+CD44)	MIF	Secreted Signaling	PMID: 29637711; PMID: 26175090
C09.Bcell2	C06.Mono	MIF	CD74_CD44	0.102896	0	MIF_CD74_CD44	MIF - (CD74+CD44)	MIF	Secreted Signaling	PMID: 29637711; PMID: 26175090
C10.Bcell3	C06.Mono	MIF	CD74_CD44	0.0888927	0	MIF_CD74_CD44	MIF - (CD74+CD44)	MIF	Secreted Signaling	PMID: 29637711; PMID: 26175090
C01.Ery_P	C07.NK	MIF	CD74_CD44	0.0859054	0	MIF_CD74_CD44	MIF - (CD74+CD44)	MIF	Secreted Signaling	PMID: 29637711; PMID: 26175090
C011.Macro	C07.NK	MIF	CD74_CD44	0.123696	0	MIF_CD74_CD44	MIF - (CD74+CD44)	MIF	Secreted Signaling	PMID: 29637711; PMID: 26175090
C02.CXCL12	C07.NK	MIF	CD74_CD44	0.135627	0	MIF_CD74_CD44	MIF - (CD74+CD44)	MIF	Secreted Signaling	PMID: 29637711; PMID: 26175090
C03.Baspphil	C07.NK	MIF	CD74_CD44	0.157622	0	MIF_CD74_CD44	MIF - (CD74+CD44)	MIF	Secreted Signaling	PMID: 29637711; PMID: 26175090
C04.Myeloid	C07.NK	MIF	CD74_CD44	0.147709	0	MIF_CD74_CD44	MIF - (CD74+CD44)	MIF	Secreted Signaling	PMID: 29637711; PMID: 26175090
C05.Neu	C07.NK	MIF	CD74_CD44	0.162146	0	MIF_CD74_CD44	MIF - (CD74+CD44)	MIF	Secreted Signaling	PMID: 29637711; PMID: 26175090
C06.Mono	C07.NK	MIF	CD74_CD44	0.123523	0	MIF_CD74_CD44	MIF - (CD74+CD44)	MIF	Secreted Signaling	PMID: 29637711; PMID: 26175090
C07.NK	C07.NK	MIF	CD74_CD44	0.142346	0	MIF_CD74_CD44	MIF - (CD74+CD44)	MIF	Secreted Signaling	PMID: 29637711; PMID: 26175090
C08.Bcell1	C07.NK	MIF	CD74_CD44	0.123609	0	MIF_CD74_CD44	MIF - (CD74+CD44)	MIF	Secreted Signaling	PMID: 29637711; PMID: 26175090
C09.Bcell2	C07.NK	MIF	CD74_CD44	0.123382	0	MIF_CD74_CD44	MIF - (CD74+CD44)	MIF	Secreted Signaling	PMID: 29637711; PMID: 26175090
C10.Bcell3	C07.NK	MIF	CD74_CD44	0.106923	0	MIF_CD74_CD44	MIF - (CD74+CD44)	MIF	Secreted Signaling	PMID: 29637711; PMID: 26175090
C03.Baspphil	C10.Bcell3	MIF	CD74_CD44	0.0834051	0.02	MIF_CD74_CD44	MIF - (CD74+CD44)	MIF	Secreted Signaling	PMID: 29637711; PMID: 26175090
C04.Myeloid	C10.Bcell3	MIF	CD74_CD44	0.0777291	0.04	MIF_CD74_CD44	MIF - (CD74+CD44)	MIF	Secreted Signaling	PMID: 29637711; PMID: 26175090
C05.Neu	C10.Bcell3	MIF	CD74_CD44	0.0860163	0.01	MIF_CD74_CD44	MIF - (CD74+CD44)	MIF	Secreted Signaling	PMID: 29637711; PMID: 26175090
C07.NK	C10.Bcell3	MIF	CD74_CD44	0.0746843	0.04	MIF_CD74_CD44	MIF - (CD74+CD44)	MIF	Secreted Signaling	PMID: 29637711; PMID: 26175090
C04.Myeloid	C011.Macro	IL7	IL7R_IL2RG	0.000334812	0	IL7_IL7R_IL2RG	IL7 - (IL7R+IL2RG)	IL2	Secreted Signaling	KEGG: hsa04060
C04.Myeloid	C07.NK	IL7	IL7R_IL2RG	0.000699029	0	IL7_IL7R_IL2RG	IL7 - (IL7R+IL2RG)	IL2	Secreted Signaling	KEGG: hsa04060
C04.Myeloid	C08.Bcell1	IL7	IL7R_IL2RG	0.000489673	0	IL7_IL7R_IL2RG	IL7 - (IL7R+IL2RG)	IL2	Secreted Signaling	KEGG: hsa04060
C04.Myeloid	C09.Bcell2	IL7	IL7R_IL2RG	0.000595669	0	IL7_IL7R_IL2RG	IL7 - (IL7R+IL2RG)	IL2	Secreted Signaling	KEGG: hsa04060
C011.Macro	C02.CXCL12	OSM	LIFR_IL6ST	0.00542156	0	OSM_LIFR_IL6ST	OSM - (LIFR+IL6ST)	OSM	Secreted Signaling	KEGG: hsa04060
C02.CXCL12	C011.Macro	CSF1	CSF1R	0.00119178	0	CSF1_CSF1R	CSF1 - CSF1R	CSF	Secreted Signaling	KEGG: hsa04060
C02.CXCL12	C05.Neu	CSF1	CSF1R	0.000106836	0	CSF1_CSF1R	CSF1 - CSF1R	CSF	Secreted Signaling	KEGG: hsa04060
C02.CXCL12	C06.Mono	CSF1	CSF1R	0.000181266	0	CSF1_CSF1R	CSF1 - CSF1R	CSF	Secreted Signaling	KEGG: hsa04060
C011.Macro	C011.Macro	IL16	CD4	0.00122153	0	IL16_CD4	IL16 - CD4	IL16	Secreted Signaling	KEGG: hsa04060
C06.Mono	C011.Macro	IL16	CD4	0.000586685	0	IL16_CD4	IL16 - CD4	IL16	Secreted Signaling	KEGG: hsa04060
C07.NK	C011.Macro	IL16	CD4	0.00403023	0	IL16_CD4	IL16 - CD4	IL16	Secreted Signaling	KEGG: hsa04060
C08.Bcell1	C011.Macro	IL16	CD4	0.00307001	0	IL16_CD4	IL16 - CD4	IL16	Secreted Signaling	KEGG: hsa04060
C09.Bcell2	C011.Macro	IL16	CD4	0.00288664	0	IL16_CD4	IL16 - CD4	IL16	Secreted Signaling	KEGG: hsa04060
C10.Bcell3	C011.Macro	IL16	CD4	0.00817147	0	IL16_CD4	IL16 - CD4	IL16	Secreted Signaling	KEGG: hsa04060
C09.Bcell2	C011.Macro	TNF	TNFRSF1A	0.000908169	0	TNF_TNFRSF1A	TNF - TNFRSF1A	TNF	Secreted Signaling	KEGG: hsa04060
C09.Bcell2	C02.CXCL12	TNF	TNFRSF1A	0.00195342	0	TNF_TNFRSF1A	TNF - TNFRSF1A	TNF	Secreted Signaling	KEGG: hsa04060
C09.Bcell2	C03.Baspphil	TNF	TNFRSF1A	0.000187072	0	TNF_TNFRSF1A	TNF - TNFRSF1A	TNF	Secreted Signaling	KEGG: hsa04060
C09.Bcell2	C04.Myeloid	TNF	TNFRSF1A	0.00015916	0	TNF_TNFRSF1A	TNF - TNFRSF1A	TNF	Secreted Signaling	KEGG: hsa04060
C09.Bcell2	C05.Neu	TNF	TNFRSF1A	0.000433807	0	TNF_TNFRSF1A	TNF - TNFRSF1A	TNF	Secreted Signaling	KEGG: hsa04060
C09.Bcell2	C06.Mono	TNF	TNFRSF1A	0.000393772	0	TNF_TNFRSF1A	TNF - TNFRSF1A	TNF	Secreted Signaling	KEGG: hsa04060
C09.Bcell2	C07.NK	TNF	TNFRSF1A	0.000648671	0	TNF_TNFRSF1A	TNF - TNFRSF1A	TNF	Secreted Signaling	KEGG: hsa04060
C09.Bcell2	C09.Bcell2	TNF	TNFRSF1A	0.000146537	0	TNF_TNFRSF1A	TNF - TNFRSF1A	TNF	Secreted Signaling	KEGG: hsa04060
C09.Bcell2	C10.Bcell3	TNF	TNFRSF1A	0.000183317	0	TNF_TNFRSF1A	TNF - TNFRSF1A	TNF	Secreted Signaling	KEGG: hsa04060
C09.Bcell2	C01.Ery_P	TNF	TNFRSF1B	4.34305e-06	0	TNF_TNFRSF1B	TNF - TNFRSF1B	TNF	Secreted Signaling	KEGG: hsa04060
C09.Bcell2	C011.Macro	TNF	TNFRSF1B	0.000515931	0	TNF_TNFRSF1B	TNF - TNFRSF1B	TNF	Secreted Signaling	KEGG: hsa04060
C09.Bcell2	C06.Mono	TNF	TNFRSF1B	0.000150007	0	TNF_TNFRSF1B	TNF - TNFRSF1B	TNF	Secreted Signaling	KEGG: hsa04060
C011.Macro	C08.Bcell1	TNFSF13B	TNFRSF17	0.0014055	0	TNFSF13B_TNFRSF17	TNFSF13B - TNFRSF17	BAFF	Secreted Signaling	KEGG: hsa04060
C05.Neu	C08.Bcell1	TNFSF13B	TNFRSF17	0.00246241	0	TNFSF13B_TNFRSF17	TNFSF13B - TNFRSF17	BAFF	Secreted Signaling	KEGG: hsa04060
C06.Mono	C08.Bcell1	TNFSF13B	TNFRSF17	0.00324515	0	TNFSF13B_TNFRSF17	TNFSF13B - TNFRSF17	BAFF	Secreted Signaling	KEGG: hsa04060
C07.NK	C08.Bcell1	TNFSF13B	TNFRSF17	0.00170962	0	TNFSF13B_TNFRSF17	TNFSF13B - TNFRSF17	BAFF	Secreted Signaling	KEGG: hsa04060
C10.Bcell3	C08.Bcell1	TNFSF13B	TNFRSF17	0.00105919	0	TNFSF13B_TNFRSF17	TNFSF13B - TNFRSF17	BAFF	Secreted Signaling	KEGG: hsa04060
C011.Macro	C10.Bcell3	TNFSF13B	TNFRSF17	0.000723438	0.01	TNFSF13B_TNFRSF17	TNFSF13B - TNFRSF17	BAFF	Secreted Signaling	KEGG: hsa04060
C05.Neu	C10.Bcell3	TNFSF13B	TNFRSF17	0.0012681	0	TNFSF13B_TNFRSF17	TNFSF13B - TNFRSF17	BAFF	Secreted Signaling	KEGG: hsa04060
C06.Mono	C10.Bcell3	TNFSF13B	TNFRSF17	0.00167183	0	TNFSF13B_TNFRSF17	TNFSF13B - TNFRSF17	BAFF	Secreted Signaling	KEGG: hsa04060
C07.NK	C10.Bcell3	TNFSF13B	TNFRSF17	0.000880101	0	TNFSF13B_TNFRSF17	TNFSF13B - TNFRSF17	BAFF	Secreted Signaling	KEGG: hsa04060
C10.Bcell3	C10.Bcell3	TNFSF13B	TNFRSF17	0.000545094	0.01	TNFSF13B_TNFRSF17	TNFSF13B - TNFRSF17	BAFF	Secreted Signaling	KEGG: hsa04060
C011.Macro	C10.Bcell3	TNFSF13B	TNFRSF13C	0.000788052	0	TNFSF13B_TNFRSF13C	TNFSF13B - TNFRSF13C	BAFF	Secreted Signaling	KEGG: hsa04060
C05.Neu	C10.Bcell3	TNFSF13B	TNFRSF13C	0.00138129	0	TNFSF13B_TNFRSF13C	TNFSF13B - TNFRSF13C	BAFF	Secreted Signaling	KEGG: hsa04060
C06.Mono	C10.Bcell3	TNFSF13B	TNFRSF13C	0.001821	0	TNFSF13B_TNFRSF13C	TNFSF13B - TNFRSF13C	BAFF	Secreted Signaling	KEGG: hsa04060
C07.NK	C10.Bcell3	TNFSF13B	TNFRSF13C	0.000958694	0	TNFSF13B_TNFRSF13C	TNFSF13B - TNFRSF13C	BAFF	Secreted Signaling	KEGG: hsa04060
C10.Bcell3	C10.Bcell3	TNFSF13B	TNFRSF13C	0.000593789	0	TNFSF13B_TNFRSF13C	TNFSF13B - TNFRSF13C	BAFF	Secreted Signaling	KEGG: hsa04060
C02.CXCL12	C01.Ery_P	SPP1	CD44	0.00881511	0	SPP1_CD44	SPP1 - CD44	SPP1	Secreted Signaling	PMID: 21907263
C011.Macro	C011.Macro	SPP1	CD44	0.004918	0.03	SPP1_CD44	SPP1 - CD44	SPP1	Secreted Signaling	PMID: 21907263
C02.CXCL12	C011.Macro	SPP1	CD44	0.0359997	0	SPP1_CD44	SPP1 - CD44	SPP1	Secreted Signaling	PMID: 21907263
C011.Macro	C03.Baspphil	SPP1	CD44	0.00441228	0.03	SPP1_CD44	SPP1 - CD44	SPP1	Secreted Signaling	PMID: 21907263
C02.CXCL12	C03.Baspphil	SPP1	CD44	0.0324019	0	SPP1_CD44	SPP1 - CD44	SPP1	Secreted Signaling	PMID: 21907263
C02.CXCL12	C04.Myeloid	SPP1	CD44	0.00840482	0	SPP1_CD44	SPP1 - CD44	SPP1	Secreted Signaling	PMID: 21907263
C01.Ery_P	C05.Neu	SPP1	CD44	0.002062	0	SPP1_CD44	SPP1 - CD44	SPP1	Secreted Signaling	PMID: 21907263
C011.Macro	C05.Neu	SPP1	CD44	0.00910764	0	SPP1_CD44	SPP1 - CD44	SPP1	Secreted Signaling	PMID: 21907263
C02.CXCL12	C05.Neu	SPP1	CD44	0.0649399	0	SPP1_CD44	SPP1 - CD44	SPP1	Secreted Signaling	PMID: 21907263
C04.Myeloid	C05.Neu	SPP1	CD44	0.00421845	0	SPP1_CD44	SPP1 - CD44	SPP1	Secreted Signaling	PMID: 21907263
C06.Mono	C05.Neu	SPP1	CD44	0.00325481	0	SPP1_CD44	SPP1 - CD44	SPP1	Secreted Signaling	PMID: 21907263
C08.Bcell1	C05.Neu	SPP1	CD44	0.00325947	0	SPP1_CD44	SPP1 - CD44	SPP1	Secreted Signaling	PMID: 21907263
C01.Ery_P	C06.Mono	SPP1	CD44	0.00218466	0	SPP1_CD44	SPP1 - CD44	SPP1	Secreted Signaling	PMID: 21907263
C011.Macro	C06.Mono	SPP1	CD44	0.00964539	0	SPP1_CD44	SPP1 - CD44	SPP1	Secreted Signaling	PMID: 21907263
C02.CXCL12	C06.Mono	SPP1	CD44	0.0685461	0	SPP1_CD44	SPP1 - CD44	SPP1	Secreted Signaling	PMID: 21907263
C04.Myeloid	C06.Mono	SPP1	CD44	0.00446882	0	SPP1_CD44	SPP1 - CD44	SPP1	Secreted Signaling	PMID: 21907263
C06.Mono	C06.Mono	SPP1	CD44	0.00344818	0	SPP1_CD44	SPP1 - CD44	SPP1	Secreted Signaling	PMID: 21907263
C08.Bcell1	C06.Mono	SPP1	CD44	0.00345313	0	SPP1_CD44	SPP1 - CD44	SPP1	Secreted Signaling	PMID: 21907263
C01.Ery_P	C07.NK	SPP1	CD44	0.00324551	0	SPP1_CD44	SPP1 - CD44	SPP1	Secreted Signaling	PMID: 21907263
C011.Macro	C07.NK	SPP1	CD44	0.0142772	0	SPP1_CD44	SPP1 - CD44	SPP1	Secreted Signaling	PMID: 21907263
C02.CXCL12	C07.NK	SPP1	CD44	0.0986455	0	SPP1_CD44	SPP1 - CD44	SPP1	Secreted Signaling	PMID: 21907263
C04.Myeloid	C07.NK	SPP1	CD44	0.00663145	0	SPP1_CD44	SPP1 - CD44	SPP1	Secreted Signaling	PMID: 21907263
C06.Mono	C07.NK	SPP1	CD44	0.00511943	0	SPP1_CD44	SPP1 - CD44	SPP1	Secreted Signaling	PMID: 21907263
C07.NK	C07.NK	SPP1	CD44	0.00344767	0.01	SPP1_CD44	SPP1 - CD44	SPP1	Secreted Signaling	PMID: 21907263
C08.Bcell1	C07.NK	SPP1	CD44	0.00512676	0	SPP1_CD44	SPP1 - CD44	SPP1	Secreted Signaling	PMID: 21907263
C09.Bcell2	C07.NK	SPP1	CD44	0.00343741	0	SPP1_CD44	SPP1 - CD44	SPP1	Secreted Signaling	PMID: 21907263
C02.CXCL12	C10.Bcell3	SPP1	CD44	0.0167346	0	SPP1_CD44	SPP1 - CD44	SPP1	Secreted Signaling	PMID: 21907263
C01.Ery_P	C011.Macro	SPP1	ITGAV_ITGB1	0.000850449	0	SPP1_ITGAV_ITGB1	SPP1 - (ITGAV+ITGB1)	SPP1	Secreted Signaling	PMID: 21907263
C011.Macro	C011.Macro	SPP1	ITGAV_ITGB1	0.003772	0	SPP1_ITGAV_ITGB1	SPP1 - (ITGAV+ITGB1)	SPP1	Secreted Signaling	PMID: 21907263
C02.CXCL12	C011.Macro	SPP1	ITGAV_ITGB1	0.0278134	0	SPP1_ITGAV_ITGB1	SPP1 - (ITGAV+ITGB1)	SPP1	Secreted Signaling	PMID: 21907263
C02.Ery	C011.Macro	SPP1	ITGAV_ITGB1	0.00037309	0.03	SPP1_ITGAV_ITGB1	SPP1 - (ITGAV+ITGB1)	SPP1	Secreted Signaling	PMID: 21907263
C03.Baspphil	C011.Macro	SPP1	ITGAV_ITGB1	0.000427031	0.03	SPP1_ITGAV_ITGB1	SPP1 - (ITGAV+ITGB1)	SPP1	Secreted Signaling	PMID: 21907263
C04.Myeloid	C011.Macro	SPP1	ITGAV_ITGB1	0.00174207	0	SPP1_ITGAV_ITGB1	SPP1 - (ITGAV+ITGB1)	SPP1	Secreted Signaling	PMID: 21907263
C05.Neu	C011.Macro	SPP1	ITGAV_ITGB1	0.00042542	0.03	SPP1_ITGAV_ITGB1	SPP1 - (ITGAV+ITGB1)	SPP1	Secreted Signaling	PMID: 21907263
C06.Mono	C011.Macro	SPP1	ITGAV_ITGB1	0.00134335	0	SPP1_ITGAV_ITGB1	SPP1 - (ITGAV+ITGB1)	SPP1	Secreted Signaling	PMID: 21907263
C07.NK	C011.Macro	SPP1	ITGAV_ITGB1	0.000903559	0.01	SPP1_ITGAV_ITGB1	SPP1 - (ITGAV+ITGB1)	SPP1	Secreted Signaling	PMID: 21907263
C08.Bcell1	C011.Macro	SPP1	ITGAV_ITGB1	0.00134528	0	SPP1_ITGAV_ITGB1	SPP1 - (ITGAV+ITGB1)	SPP1	Secreted Signaling	PMID: 21907263
C09.Bcell2	C011.Macro	SPP1	ITGAV_ITGB1	0.000900862	0	SPP1_ITGAV_ITGB1	SPP1 - (ITGAV+ITGB1)	SPP1	Secreted Signaling	PMID: 21907263
C10.Bcell3	C011.Macro	SPP1	ITGAV_ITGB1	0.000306328	0.03	SPP1_ITGAV_ITGB1	SPP1 - (ITGAV+ITGB1)	SPP1	Secreted Signaling	PMID: 21907263
C01.Ery_P	C02.CXCL12	SPP1	ITGAV_ITGB1	0.00164054	0	SPP1_ITGAV_ITGB1	SPP1 - (ITGAV+ITGB1)	SPP1	Secreted Signaling	PMID: 21907263
C011.Macro	C02.CXCL12	SPP1	ITGAV_ITGB1	0.00725658	0	SPP1_ITGAV_ITGB1	SPP1 - (ITGAV+ITGB1)	SPP1	Secreted Signaling	PMID: 21907263
C02.CXCL12	C02.CXCL12	SPP1	ITGAV_ITGB1	0.0523407	0	SPP1_ITGAV_ITGB1	SPP1 - (ITGAV+ITGB1)	SPP1	Secreted Signaling	PMID: 21907263
C02.Ery	C02.CXCL12	SPP1	ITGAV_ITGB1	0.000720022	0	SPP1_ITGAV_ITGB1	SPP1 - (ITGAV+ITGB1)	SPP1	Secreted Signaling	PMID: 21907263
C03.Baspphil	C02.CXCL12	SPP1	ITGAV_ITGB1	0.000824081	0	SPP1_ITGAV_ITGB1	SPP1 - (ITGAV+ITGB1)	SPP1	Secreted Signaling	PMID: 21907263
C04.Myeloid	C02.CXCL12	SPP1	ITGAV_ITGB1	0.00335771	0	SPP1_ITGAV_ITGB1	SPP1 - (ITGAV+ITGB1)	SPP1	Secreted Signaling	PMID: 21907263
C05.Neu	C02.CXCL12	SPP1	ITGAV_ITGB1	0.000820972	0	SPP1_ITGAV_ITGB1	SPP1 - (ITGAV+ITGB1)	SPP1	Secreted Signaling	PMID: 21907263
C06.Mono	C02.CXCL12	SPP1	ITGAV_ITGB1	0.00259018	0	SPP1_ITGAV_ITGB1	SPP1 - (ITGAV+ITGB1)	SPP1	Secreted Signaling	PMID: 21907263
C07.NK	C02.CXCL12	SPP1	ITGAV_ITGB1	0.00174291	0	SPP1_ITGAV_ITGB1	SPP1 - (ITGAV+ITGB1)	SPP1	Secreted Signaling	PMID: 21907263
C08.Bcell1	C02.CXCL12	SPP1	ITGAV_ITGB1	0.0025939	0	SPP1_ITGAV_ITGB1	SPP1 - (ITGAV+ITGB1)	SPP1	Secreted Signaling	PMID: 21907263
C09.Bcell2	C02.CXCL12	SPP1	ITGAV_ITGB1	0.00173771	0	SPP1_ITGAV_ITGB1	SPP1 - (ITGAV+ITGB1)	SPP1	Secreted Signaling	PMID: 21907263
C10.Bcell3	C02.CXCL12	SPP1	ITGAV_ITGB1	0.000591216	0	SPP1_ITGAV_ITGB1	SPP1 - (ITGAV+ITGB1)	SPP1	Secreted Signaling	PMID: 21907263
C01.Ery_P	C02.CXCL12	SPP1	ITGAV_ITGB5	0.000365293	0	SPP1_ITGAV_ITGB5	SPP1 - (ITGAV+ITGB5)	SPP1	Secreted Signaling	PMID: 21907263
C011.Macro	C02.CXCL12	SPP1	ITGAV_ITGB5	0.00162289	0	SPP1_ITGAV_ITGB5	SPP1 - (ITGAV+ITGB5)	SPP1	Secreted Signaling	PMID: 21907263
C02.CXCL12	C02.CXCL12	SPP1	ITGAV_ITGB5	0.0121335	0	SPP1_ITGAV_ITGB5	SPP1 - (ITGAV+ITGB5)	SPP1	Secreted Signaling	PMID: 21907263
C02.Ery	C02.CXCL12	SPP1	ITGAV_ITGB5	0.00016021	0	SPP1_ITGAV_ITGB5	SPP1 - (ITGAV+ITGB5)	SPP1	Secreted Signaling	PMID: 21907263
C03.Baspphil	C02.CXCL12	SPP1	ITGAV_ITGB5	0.000183378	0	SPP1_ITGAV_ITGB5	SPP1 - (ITGAV+ITGB5)	SPP1	Secreted Signaling	PMID: 21907263
C04.Myeloid	C02.CXCL12	SPP1	ITGAV_ITGB5	0.000748649	0	SPP1_ITGAV_ITGB5	SPP1 - (ITGAV+ITGB5)	SPP1	Secreted Signaling	PMID: 21907263
C05.Neu	C02.CXCL12	SPP1	ITGAV_ITGB5	0.000182686	0	SPP1_ITGAV_ITGB5	SPP1 - (ITGAV+ITGB5)	SPP1	Secreted Signaling	PMID: 21907263
C06.Mono	C02.CXCL12	SPP1	ITGAV_ITGB5	0.000577172	0	SPP1_ITGAV_ITGB5	SPP1 - (ITGAV+ITGB5)	SPP1	Secreted Signaling	PMID: 21907263
C07.NK	C02.CXCL12	SPP1	ITGAV_ITGB5	0.000388117	0	SPP1_ITGAV_ITGB5	SPP1 - (ITGAV+ITGB5)	SPP1	Secreted Signaling	PMID: 21907263
C08.Bcell1	C02.CXCL12	SPP1	ITGAV_ITGB5	0.000578002	0	SPP1_ITGAV_ITGB5	SPP1 - (ITGAV+ITGB5)	SPP1	Secreted Signaling	PMID: 21907263
C09.Bcell2	C02.CXCL12	SPP1	ITGAV_ITGB5	0.000386958	0	SPP1_ITGAV_ITGB5	SPP1 - (ITGAV+ITGB5)	SPP1	Secreted Signaling	PMID: 21907263
C10.Bcell3	C02.CXCL12	SPP1	ITGAV_ITGB5	0.000131536	0	SPP1_ITGAV_ITGB5	SPP1 - (ITGAV+ITGB5)	SPP1	Secreted Signaling	PMID: 21907263
C011.Macro	C01.Ery_P	SPP1	ITGA4_ITGB1	0.0073499	0.01	SPP1_ITGA4_ITGB1	SPP1 - (ITGA4+ITGB1)	SPP1	Secreted Signaling	PMID: 21907263
C02.CXCL12	C01.Ery_P	SPP1	ITGA4_ITGB1	0.0529829	0	SPP1_ITGA4_ITGB1	SPP1 - (ITGA4+ITGB1)	SPP1	Secreted Signaling	PMID: 21907263
C06.Mono	C01.Ery_P	SPP1	ITGA4_ITGB1	0.00262365	0	SPP1_ITGA4_ITGB1	SPP1 - (ITGA4+ITGB1)	SPP1	Secreted Signaling	PMID: 21907263
C08.Bcell1	C01.Ery_P	SPP1	ITGA4_ITGB1	0.00262741	0	SPP1_ITGA4_ITGB1	SPP1 - (ITGA4+ITGB1)	SPP1	Secreted Signaling	PMID: 21907263
C011.Macro	C03.Baspphil	SPP1	ITGA4_ITGB1	0.00617273	0.03	SPP1_ITGA4_ITGB1	SPP1 - (ITGA4+ITGB1)	SPP1	Secreted Signaling	PMID: 21907263
C02.CXCL12	C03.Baspphil	SPP1	ITGA4_ITGB1	0.0448271	0	SPP1_ITGA4_ITGB1	SPP1 - (ITGA4+ITGB1)	SPP1	Secreted Signaling	PMID: 21907263
C02.CXCL12	C04.Myeloid	SPP1	ITGA4_ITGB1	0.0330473	0	SPP1_ITGA4_ITGB1	SPP1 - (ITGA4+ITGB1)	SPP1	Secreted Signaling	PMID: 21907263
C02.CXCL12	C05.Neu	SPP1	ITGA4_ITGB1	0.0208502	0	SPP1_ITGA4_ITGB1	SPP1 - (ITGA4+ITGB1)	SPP1	Secreted Signaling	PMID: 21907263
C02.CXCL12	C07.NK	SPP1	ITGA4_ITGB1	0.0280868	0	SPP1_ITGA4_ITGB1	SPP1 - (ITGA4+ITGB1)	SPP1	Secreted Signaling	PMID: 21907263
C02.CXCL12	C08.Bcell1	SPP1	ITGA4_ITGB1	0.00579528	0	SPP1_ITGA4_ITGB1	SPP1 - (ITGA4+ITGB1)	SPP1	Secreted Signaling	PMID: 21907263
C02.CXCL12	C09.Bcell2	SPP1	ITGA4_ITGB1	0.0179202	0	SPP1_ITGA4_ITGB1	SPP1 - (ITGA4+ITGB1)	SPP1	Secreted Signaling	PMID: 21907263
C02.CXCL12	C10.Bcell3	SPP1	ITGA4_ITGB1	0.0272389	0	SPP1_ITGA4_ITGB1	SPP1 - (ITGA4+ITGB1)	SPP1	Secreted Signaling	PMID: 21907263
C01.Ery_P	C02.CXCL12	SPP1	ITGA8_ITGB1	0.00165682	0	SPP1_ITGA8_ITGB1	SPP1 - (ITGA8+ITGB1)	SPP1	Secreted Signaling	PMID: 21907263
C011.Macro	C02.CXCL12	SPP1	ITGA8_ITGB1	0.00732819	0	SPP1_ITGA8_ITGB1	SPP1 - (ITGA8+ITGB1)	SPP1	Secreted Signaling	PMID: 21907263
C02.CXCL12	C02.CXCL12	SPP1	ITGA8_ITGB1	0.0528335	0	SPP1_ITGA8_ITGB1	SPP1 - (ITGA8+ITGB1)	SPP1	Secreted Signaling	PMID: 21907263
C02.Ery	C02.CXCL12	SPP1	ITGA8_ITGB1	0.000727174	0	SPP1_ITGA8_ITGB1	SPP1 - (ITGA8+ITGB1)	SPP1	Secreted Signaling	PMID: 21907263
C03.Baspphil	C02.CXCL12	SPP1	ITGA8_ITGB1	0.000832265	0	SPP1_ITGA8_ITGB1	SPP1 - (ITGA8+ITGB1)	SPP1	Secreted Signaling	PMID: 21907263
C04.Myeloid	C02.CXCL12	SPP1	ITGA8_ITGB1	0.00339097	0	SPP1_ITGA8_ITGB1	SPP1 - (ITGA8+ITGB1)	SPP1	Secreted Signaling	PMID: 21907263
C05.Neu	C02.CXCL12	SPP1	ITGA8_ITGB1	0.000829126	0	SPP1_ITGA8_ITGB1	SPP1 - (ITGA8+ITGB1)	SPP1	Secreted Signaling	PMID: 21907263
C06.Mono	C02.CXCL12	SPP1	ITGA8_ITGB1	0.00261586	0	SPP1_ITGA8_ITGB1	SPP1 - (ITGA8+ITGB1)	SPP1	Secreted Signaling	PMID: 21907263
C07.NK	C02.CXCL12	SPP1	ITGA8_ITGB1	0.0017602	0	SPP1_ITGA8_ITGB1	SPP1 - (ITGA8+ITGB1)	SPP1	Secreted Signaling	PMID: 21907263
C08.Bcell1	C02.CXCL12	SPP1	ITGA8_ITGB1	0.00261961	0	SPP1_ITGA8_ITGB1	SPP1 - (ITGA8+ITGB1)	SPP1	Secreted Signaling	PMID: 21907263
C09.Bcell2	C02.CXCL12	SPP1	ITGA8_ITGB1	0.00175495	0	SPP1_ITGA8_ITGB1	SPP1 - (ITGA8+ITGB1)	SPP1	Secreted Signaling	PMID: 21907263
C10.Bcell3	C02.CXCL12	SPP1	ITGA8_ITGB1	0.000597089	0	SPP1_ITGA8_ITGB1	SPP1 - (ITGA8+ITGB1)	SPP1	Secreted Signaling	PMID: 21907263
C01.Ery_P	C011.Macro	SPP1	ITGA5_ITGB1	0.000763535	0	SPP1_ITGA5_ITGB1	SPP1 - (ITGA5+ITGB1)	SPP1	Secreted Signaling	PMID: 21907263
C011.Macro	C011.Macro	SPP1	ITGA5_ITGB1	0.00338752	0	SPP1_ITGA5_ITGB1	SPP1 - (ITGA5+ITGB1)	SPP1	Secreted Signaling	PMID: 21907263
C02.CXCL12	C011.Macro	SPP1	ITGA5_ITGB1	0.02504	0	SPP1_ITGA5_ITGB1	SPP1 - (ITGA5+ITGB1)	SPP1	Secreted Signaling	PMID: 21907263
C02.Ery	C011.Macro	SPP1	ITGA5_ITGB1	0.000334945	0.03	SPP1_ITGA5_ITGB1	SPP1 - (ITGA5+ITGB1)	SPP1	Secreted Signaling	PMID: 21907263
C03.Baspphil	C011.Macro	SPP1	ITGA5_ITGB1	0.000383373	0.03	SPP1_ITGA5_ITGB1	SPP1 - (ITGA5+ITGB1)	SPP1	Secreted Signaling	PMID: 21907263
C04.Myeloid	C011.Macro	SPP1	ITGA5_ITGB1	0.00156417	0	SPP1_ITGA5_ITGB1	SPP1 - (ITGA5+ITGB1)	SPP1	Secreted Signaling	PMID: 21907263
C05.Neu	C011.Macro	SPP1	ITGA5_ITGB1	0.000381926	0.03	SPP1_ITGA5_ITGB1	SPP1 - (ITGA5+ITGB1)	SPP1	Secreted Signaling	PMID: 21907263
C06.Mono	C011.Macro	SPP1	ITGA5_ITGB1	0.00120613	0	SPP1_ITGA5_ITGB1	SPP1 - (ITGA5+ITGB1)	SPP1	Secreted Signaling	PMID: 21907263
C07.NK	C011.Macro	SPP1	ITGA5_ITGB1	0.000811221	0	SPP1_ITGA5_ITGB1	SPP1 - (ITGA5+ITGB1)	SPP1	Secreted Signaling	PMID: 21907263
C08.Bcell1	C011.Macro	SPP1	ITGA5_ITGB1	0.00120786	0	SPP1_ITGA5_ITGB1	SPP1 - (ITGA5+ITGB1)	SPP1	Secreted Signaling	PMID: 21907263
C09.Bcell2	C011.Macro	SPP1	ITGA5_ITGB1	0.0008088	0	SPP1_ITGA5_ITGB1	SPP1 - (ITGA5+ITGB1)	SPP1	Secreted Signaling	PMID: 21907263
C10.Bcell3	C011.Macro	SPP1	ITGA5_ITGB1	0.000275007	0.02	SPP1_ITGA5_ITGB1	SPP1 - (ITGA5+ITGB1)	SPP1	Secreted Signaling	PMID: 21907263
C01.Ery_P	C011.Macro	RETN	TLR4	0.000275695	0	RETN_TLR4	RETN - TLR4	RESISTIN	Secreted Signaling	PMID: 30809105
C011.Macro	C011.Macro	RETN	TLR4	0.00206584	0	RETN_TLR4	RETN - TLR4	RESISTIN	Secreted Signaling	PMID: 30809105
C02.Ery	C011.Macro	RETN	TLR4	0.000444943	0	RETN_TLR4	RETN - TLR4	RESISTIN	Secreted Signaling	PMID: 30809105
C03.Baspphil	C011.Macro	RETN	TLR4	0.000522464	0	RETN_TLR4	RETN - TLR4	RESISTIN	Secreted Signaling	PMID: 30809105
C04.Myeloid	C011.Macro	RETN	TLR4	0.00140991	0	RETN_TLR4	RETN - TLR4	RESISTIN	Secreted Signaling	PMID: 30809105
C05.Neu	C011.Macro	RETN	TLR4	0.00613734	0	RETN_TLR4	RETN - TLR4	RESISTIN	Secreted Signaling	PMID: 30809105
C06.Mono	C011.Macro	RETN	TLR4	0.0150135	0	RETN_TLR4	RETN - TLR4	RESISTIN	Secreted Signaling	PMID: 30809105
C07.NK	C011.Macro	RETN	TLR4	0.000386093	0	RETN_TLR4	RETN - TLR4	RESISTIN	Secreted Signaling	PMID: 30809105
C08.Bcell1	C011.Macro	RETN	TLR4	0.00122368	0	RETN_TLR4	RETN - TLR4	RESISTIN	Secreted Signaling	PMID: 30809105
C09.Bcell2	C011.Macro	RETN	TLR4	0.000682143	0	RETN_TLR4	RETN - TLR4	RESISTIN	Secreted Signaling	PMID: 30809105
C10.Bcell3	C011.Macro	RETN	TLR4	0.00206946	0	RETN_TLR4	RETN - TLR4	RESISTIN	Secreted Signaling	PMID: 30809105
C06.Mono	C01.Ery_P	RETN	CAP1	0.0224292	0	RETN_CAP1	RETN - CAP1	RESISTIN	Secreted Signaling	PMID: 30809105
C05.Neu	C011.Macro	RETN	CAP1	0.0551216	0	RETN_CAP1	RETN - CAP1	RESISTIN	Secreted Signaling	PMID: 30809105
C06.Mono	C011.Macro	RETN	CAP1	0.125869	0	RETN_CAP1	RETN - CAP1	RESISTIN	Secreted Signaling	PMID: 30809105
C05.Neu	C02.CXCL12	RETN	CAP1	0.0156168	0.02	RETN_CAP1	RETN - CAP1	RESISTIN	Secreted Signaling	PMID: 30809105
C06.Mono	C02.CXCL12	RETN	CAP1	0.0376828	0	RETN_CAP1	RETN - CAP1	RESISTIN	Secreted Signaling	PMID: 30809105
C05.Neu	C03.Baspphil	RETN	CAP1	0.0258393	0	RETN_CAP1	RETN - CAP1	RESISTIN	Secreted Signaling	PMID: 30809105
C06.Mono	C03.Baspphil	RETN	CAP1	0.0614477	0	RETN_CAP1	RETN - CAP1	RESISTIN	Secreted Signaling	PMID: 30809105
C011.Macro	C04.Myeloid	RETN	CAP1	0.0287449	0	RETN_CAP1	RETN - CAP1	RESISTIN	Secreted Signaling	PMID: 30809105
C04.Myeloid	C04.Myeloid	RETN	CAP1	0.019786	0.02	RETN_CAP1	RETN - CAP1	RESISTIN	Secreted Signaling	PMID: 30809105
C05.Neu	C04.Myeloid	RETN	CAP1	0.081123	0	RETN_CAP1	RETN - CAP1	RESISTIN	Secreted Signaling	PMID: 30809105
C06.Mono	C04.Myeloid	RETN	CAP1	0.178923	0	RETN_CAP1	RETN - CAP1	RESISTIN	Secreted Signaling	PMID: 30809105
C08.Bcell1	C04.Myeloid	RETN	CAP1	0.0172143	0.01	RETN_CAP1	RETN - CAP1	RESISTIN	Secreted Signaling	PMID: 30809105
C10.Bcell3	C04.Myeloid	RETN	CAP1	0.0287939	0.03	RETN_CAP1	RETN - CAP1	RESISTIN	Secreted Signaling	PMID: 30809105
C05.Neu	C05.Neu	RETN	CAP1	0.0331443	0	RETN_CAP1	RETN - CAP1	RESISTIN	Secreted Signaling	PMID: 30809105
C06.Mono	C05.Neu	RETN	CAP1	0.0780132	0	RETN_CAP1	RETN - CAP1	RESISTIN	Secreted Signaling	PMID: 30809105
C05.Neu	C06.Mono	RETN	CAP1	0.0594123	0	RETN_CAP1	RETN - CAP1	RESISTIN	Secreted Signaling	PMID: 30809105
C06.Mono	C06.Mono	RETN	CAP1	0.134881	0	RETN_CAP1	RETN - CAP1	RESISTIN	Secreted Signaling	PMID: 30809105
C05.Neu	C07.NK	RETN	CAP1	0.0313334	0	RETN_CAP1	RETN - CAP1	RESISTIN	Secreted Signaling	PMID: 30809105
C06.Mono	C07.NK	RETN	CAP1	0.0739383	0	RETN_CAP1	RETN - CAP1	RESISTIN	Secreted Signaling	PMID: 30809105
C05.Neu	C08.Bcell1	RETN	CAP1	0.0368447	0	RETN_CAP1	RETN - CAP1	RESISTIN	Secreted Signaling	PMID: 30809105
C06.Mono	C08.Bcell1	RETN	CAP1	0.0862759	0	RETN_CAP1	RETN - CAP1	RESISTIN	Secreted Signaling	PMID: 30809105
C05.Neu	C09.Bcell2	RETN	CAP1	0.0404153	0	RETN_CAP1	RETN - CAP1	RESISTIN	Secreted Signaling	PMID: 30809105
C06.Mono	C09.Bcell2	RETN	CAP1	0.0941686	0	RETN_CAP1	RETN - CAP1	RESISTIN	Secreted Signaling	PMID: 30809105
C011.Macro	C10.Bcell3	RETN	CAP1	0.0237312	0.02	RETN_CAP1	RETN - CAP1	RESISTIN	Secreted Signaling	PMID: 30809105
C05.Neu	C10.Bcell3	RETN	CAP1	0.0676093	0	RETN_CAP1	RETN - CAP1	RESISTIN	Secreted Signaling	PMID: 30809105
C06.Mono	C10.Bcell3	RETN	CAP1	0.151809	0	RETN_CAP1	RETN - CAP1	RESISTIN	Secreted Signaling	PMID: 30809105
C01.Ery_P	C01.Ery_P	NAMPT	INSR	0.000424618	0	NAMPT_INSR	NAMPT - INSR	VISFATIN	Secreted Signaling	PMID: 28490838
C011.Macro	C01.Ery_P	NAMPT	INSR	0.00681733	0	NAMPT_INSR	NAMPT - INSR	VISFATIN	Secreted Signaling	PMID: 28490838
C03.Baspphil	C01.Ery_P	NAMPT	INSR	0.00254522	0	NAMPT_INSR	NAMPT - INSR	VISFATIN	Secreted Signaling	PMID: 28490838
C05.Neu	C01.Ery_P	NAMPT	INSR	0.001232	0	NAMPT_INSR	NAMPT - INSR	VISFATIN	Secreted Signaling	PMID: 28490838
C06.Mono	C01.Ery_P	NAMPT	INSR	0.002151	0	NAMPT_INSR	NAMPT - INSR	VISFATIN	Secreted Signaling	PMID: 28490838
C07.NK	C01.Ery_P	NAMPT	INSR	0.000731492	0.01	NAMPT_INSR	NAMPT - INSR	VISFATIN	Secreted Signaling	PMID: 28490838
C011.Macro	C02.CXCL12	NAMPT	INSR	0.00408729	0	NAMPT_INSR	NAMPT - INSR	VISFATIN	Secreted Signaling	PMID: 28490838
C03.Baspphil	C02.CXCL12	NAMPT	INSR	0.00152335	0	NAMPT_INSR	NAMPT - INSR	VISFATIN	Secreted Signaling	PMID: 28490838
C05.Neu	C02.CXCL12	NAMPT	INSR	0.000736979	0.01	NAMPT_INSR	NAMPT - INSR	VISFATIN	Secreted Signaling	PMID: 28490838
C06.Mono	C02.CXCL12	NAMPT	INSR	0.0012872	0	NAMPT_INSR	NAMPT - INSR	VISFATIN	Secreted Signaling	PMID: 28490838
C011.Macro	C03.Baspphil	NAMPT	INSR	0.00286314	0	NAMPT_INSR	NAMPT - INSR	VISFATIN	Secreted Signaling	PMID: 28490838
C03.Baspphil	C03.Baspphil	NAMPT	INSR	0.00106628	0.03	NAMPT_INSR	NAMPT - INSR	VISFATIN	Secreted Signaling	PMID: 28490838
C05.Neu	C03.Baspphil	NAMPT	INSR	0.000515732	0.03	NAMPT_INSR	NAMPT - INSR	VISFATIN	Secreted Signaling	PMID: 28490838
C06.Mono	C03.Baspphil	NAMPT	INSR	0.00090092	0	NAMPT_INSR	NAMPT - INSR	VISFATIN	Secreted Signaling	PMID: 28490838
C011.Macro	C04.Myeloid	NAMPT	INSR	0.00223805	0.01	NAMPT_INSR	NAMPT - INSR	VISFATIN	Secreted Signaling	PMID: 28490838
C06.Mono	C04.Myeloid	NAMPT	INSR	0.000703925	0.02	NAMPT_INSR	NAMPT - INSR	VISFATIN	Secreted Signaling	PMID: 28490838
C011.Macro	C05.Neu	NAMPT	INSR	0.00191776	0.01	NAMPT_INSR	NAMPT - INSR	VISFATIN	Secreted Signaling	PMID: 28490838
C03.Baspphil	C05.Neu	NAMPT	INSR	0.000713782	0.02	NAMPT_INSR	NAMPT - INSR	VISFATIN	Secreted Signaling	PMID: 28490838
C06.Mono	C05.Neu	NAMPT	INSR	0.000603055	0	NAMPT_INSR	NAMPT - INSR	VISFATIN	Secreted Signaling	PMID: 28490838
C01.Ery_P	C011.Macro	NAMPT	ITGA5_ITGB1	0.000304735	0	NAMPT_ITGA5_ITGB1	NAMPT - (ITGA5+ITGB1)	VISFATIN	Secreted Signaling	PMID: 28490838
C011.Macro	C011.Macro	NAMPT	ITGA5_ITGB1	0.00490143	0	NAMPT_ITGA5_ITGB1	NAMPT - (ITGA5+ITGB1)	VISFATIN	Secreted Signaling	PMID: 28490838
C02.CXCL12	C011.Macro	NAMPT	ITGA5_ITGB1	4.88408e-05	0.03	NAMPT_ITGA5_ITGB1	NAMPT - (ITGA5+ITGB1)	VISFATIN	Secreted Signaling	PMID: 28490838
C03.Baspphil	C011.Macro	NAMPT	ITGA5_ITGB1	0.00182772	0	NAMPT_ITGA5_ITGB1	NAMPT - (ITGA5+ITGB1)	VISFATIN	Secreted Signaling	PMID: 28490838
C04.Myeloid	C011.Macro	NAMPT	ITGA5_ITGB1	0.000528937	0	NAMPT_ITGA5_ITGB1	NAMPT - (ITGA5+ITGB1)	VISFATIN	Secreted Signaling	PMID: 28490838
C05.Neu	C011.Macro	NAMPT	ITGA5_ITGB1	0.000884369	0	NAMPT_ITGA5_ITGB1	NAMPT - (ITGA5+ITGB1)	VISFATIN	Secreted Signaling	PMID: 28490838
C06.Mono	C011.Macro	NAMPT	ITGA5_ITGB1	0.00154446	0	NAMPT_ITGA5_ITGB1	NAMPT - (ITGA5+ITGB1)	VISFATIN	Secreted Signaling	PMID: 28490838
C07.NK	C011.Macro	NAMPT	ITGA5_ITGB1	0.000525014	0.01	NAMPT_ITGA5_ITGB1	NAMPT - (ITGA5+ITGB1)	VISFATIN	Secreted Signaling	PMID: 28490838
C08.Bcell1	C011.Macro	NAMPT	ITGA5_ITGB1	5.66493e-05	0.03	NAMPT_ITGA5_ITGB1	NAMPT - (ITGA5+ITGB1)	VISFATIN	Secreted Signaling	PMID: 28490838
C02.CXCL12	C011.Macro	ANGPTL2	ITGA5_ITGB1	0.00124384	0	ANGPTL2_ITGA5_ITGB1	ANGPTL2 - (ITGA5+ITGB1)	ANGPTL	Secreted Signaling	PMID: 24478758
C02.CXCL12	C011.Macro	ANGPTL2	TLR4	0.000664013	0	ANGPTL2_TLR4	ANGPTL2 - TLR4	ANGPTL	Secreted Signaling	PMID: 24478758
C02.CXCL12	C011.Macro	ANGPTL2	LILRB3	0.000286394	0	ANGPTL2_PIRB	ANGPTL2 - PIRB	ANGPTL	Secreted Signaling	PMID: 24478758
C02.CXCL12	C06.Mono	ANGPTL2	LILRB3	0.000462064	0	ANGPTL2_PIRB	ANGPTL2 - PIRB	ANGPTL	Secreted Signaling	PMID: 24478758
C02.CXCL12	C011.Macro	ANGPTL4	ITGA5_ITGB1	0.00402971	0	ANGPTL4_ITGA5_ITGB1	ANGPTL4 - (ITGA5+ITGB1)	ANGPTL	Secreted Signaling	PMID: 30049845
C02.CXCL12	C011.Macro	ANGPTL4	CDH5	0.00072383	0	ANGPTL4_CDH5	ANGPTL4 - CDH5	ANGPTL	Secreted Signaling	PMID: 30049845
C02.CXCL12	C02.CXCL12	ANGPTL4	CDH11	0.0160091	0	ANGPTL4_CDH11	ANGPTL4 - CDH11	ANGPTL	Secreted Signaling	PMID: 30049845
C02.CXCL12	C02.CXCL12	ANGPTL4	SDC2	0.0116519	0	ANGPTL4_SDC2	ANGPTL4 - SDC2	ANGPTL	Secreted Signaling	PMID: 29017031
C02.CXCL12	C011.Macro	ANGPTL4	SDC3	0.00642655	0	ANGPTL4_SDC3	ANGPTL4 - SDC3	ANGPTL	Secreted Signaling	PMID: 29017031
C02.CXCL12	C02.CXCL12	ANGPTL4	SDC4	0.00179768	0	ANGPTL4_SDC4	ANGPTL4 - SDC4	ANGPTL	Secreted Signaling	PMID: 29017031
C02.CXCL12	C011.Macro	ANGPT1	TEK	0.00118865	0	ANGPT1_TEK	ANGPT1 - TEK	ANGPT	Secreted Signaling	PMID: 20651738
C03.Baspphil	C011.Macro	ANGPT1	TEK	6.61921e-05	0	ANGPT1_TEK	ANGPT1 - TEK	ANGPT	Secreted Signaling	PMID: 20651738
C04.Myeloid	C011.Macro	ANGPT1	TEK	0.000680894	0	ANGPT1_TEK	ANGPT1 - TEK	ANGPT	Secreted Signaling	PMID: 20651738
C07.NK	C011.Macro	ANGPT1	TEK	0.000412599	0	ANGPT1_TEK	ANGPT1 - TEK	ANGPT	Secreted Signaling	PMID: 20651738
C03.Baspphil	C011.Macro	ANGPT2	TEK	0.000141193	0	ANGPT2_TEK	ANGPT2 - TEK	ANGPT	Secreted Signaling	PMID: 20651738
C03.Baspphil	C011.Macro	ANGPT2	ITGA5_ITGB1	0.000788151	0	ANGPT2_ITGA5_ITGB1	ANGPT2 - (ITGA5+ITGB1)	ANGPT	Secreted Signaling	PMID: 20651738; PMID: 25635707
C011.Macro	C02.CXCL12	MDK	SDC2	0.00241737	0	MDK_SDC2	MDK - SDC2	MK	Secreted Signaling	PMID: 28356350
C02.CXCL12	C02.CXCL12	MDK	SDC2	0.0890898	0	MDK_SDC2	MDK - SDC2	MK	Secreted Signaling	PMID: 28356350
C03.Baspphil	C02.CXCL12	MDK	SDC2	0.00117418	0	MDK_SDC2	MDK - SDC2	MK	Secreted Signaling	PMID: 28356350
C04.Myeloid	C02.CXCL12	MDK	SDC2	0.000428104	0	MDK_SDC2	MDK - SDC2	MK	Secreted Signaling	PMID: 28356350
C05.Neu	C02.CXCL12	MDK	SDC2	0.000280156	0	MDK_SDC2	MDK - SDC2	MK	Secreted Signaling	PMID: 28356350
C07.NK	C02.CXCL12	MDK	SDC2	0.0114685	0	MDK_SDC2	MDK - SDC2	MK	Secreted Signaling	PMID: 28356350
C08.Bcell1	C02.CXCL12	MDK	SDC2	0.000416487	0	MDK_SDC2	MDK - SDC2	MK	Secreted Signaling	PMID: 28356350
C09.Bcell2	C02.CXCL12	MDK	SDC2	0.0216278	0	MDK_SDC2	MDK - SDC2	MK	Secreted Signaling	PMID: 28356350
C011.Macro	C02.CXCL12	MDK	SDC4	0.000370034	0	MDK_SDC4	MDK - SDC4	MK	Secreted Signaling	PMID: 28356350
C02.CXCL12	C02.CXCL12	MDK	SDC4	0.0147204	0	MDK_SDC4	MDK - SDC4	MK	Secreted Signaling	PMID: 28356350
C03.Baspphil	C02.CXCL12	MDK	SDC4	0.000179546	0	MDK_SDC4	MDK - SDC4	MK	Secreted Signaling	PMID: 28356350
C04.Myeloid	C02.CXCL12	MDK	SDC4	6.54206e-05	0	MDK_SDC4	MDK - SDC4	MK	Secreted Signaling	PMID: 28356350
C05.Neu	C02.CXCL12	MDK	SDC4	4.28066e-05	0	MDK_SDC4	MDK - SDC4	MK	Secreted Signaling	PMID: 28356350
C07.NK	C02.CXCL12	MDK	SDC4	0.0017691	0	MDK_SDC4	MDK - SDC4	MK	Secreted Signaling	PMID: 28356350
C08.Bcell1	C02.CXCL12	MDK	SDC4	6.36448e-05	0	MDK_SDC4	MDK - SDC4	MK	Secreted Signaling	PMID: 28356350
C09.Bcell2	C02.CXCL12	MDK	SDC4	0.00336552	0	MDK_SDC4	MDK - SDC4	MK	Secreted Signaling	PMID: 28356350
C02.CXCL12	C01.Ery_P	MDK	ITGA4_ITGB1	0.0681359	0	MDK_ITGA4_ITGB1	MDK - (ITGA4+ITGB1)	MK	Secreted Signaling	PMID: 28356350
C07.NK	C01.Ery_P	MDK	ITGA4_ITGB1	0.00859874	0	MDK_ITGA4_ITGB1	MDK - (ITGA4+ITGB1)	MK	Secreted Signaling	PMID: 28356350
C09.Bcell2	C01.Ery_P	MDK	ITGA4_ITGB1	0.0162578	0	MDK_ITGA4_ITGB1	MDK - (ITGA4+ITGB1)	MK	Secreted Signaling	PMID: 28356350
C02.CXCL12	C03.Baspphil	MDK	ITGA4_ITGB1	0.05779	0	MDK_ITGA4_ITGB1	MDK - (ITGA4+ITGB1)	MK	Secreted Signaling	PMID: 28356350
C07.NK	C03.Baspphil	MDK	ITGA4_ITGB1	0.00722301	0	MDK_ITGA4_ITGB1	MDK - (ITGA4+ITGB1)	MK	Secreted Signaling	PMID: 28356350
C09.Bcell2	C03.Baspphil	MDK	ITGA4_ITGB1	0.0136736	0	MDK_ITGA4_ITGB1	MDK - (ITGA4+ITGB1)	MK	Secreted Signaling	PMID: 28356350
C02.CXCL12	C04.Myeloid	MDK	ITGA4_ITGB1	0.0427562	0	MDK_ITGA4_ITGB1	MDK - (ITGA4+ITGB1)	MK	Secreted Signaling	PMID: 28356350
C07.NK	C04.Myeloid	MDK	ITGA4_ITGB1	0.0052704	0	MDK_ITGA4_ITGB1	MDK - (ITGA4+ITGB1)	MK	Secreted Signaling	PMID: 28356350
C09.Bcell2	C04.Myeloid	MDK	ITGA4_ITGB1	0.00999471	0	MDK_ITGA4_ITGB1	MDK - (ITGA4+ITGB1)	MK	Secreted Signaling	PMID: 28356350
C02.CXCL12	C05.Neu	MDK	ITGA4_ITGB1	0.0270761	0	MDK_ITGA4_ITGB1	MDK - (ITGA4+ITGB1)	MK	Secreted Signaling	PMID: 28356350
C07.NK	C05.Neu	MDK	ITGA4_ITGB1	0.00329032	0.01	MDK_ITGA4_ITGB1	MDK - (ITGA4+ITGB1)	MK	Secreted Signaling	PMID: 28356350
C09.Bcell2	C05.Neu	MDK	ITGA4_ITGB1	0.00625087	0	MDK_ITGA4_ITGB1	MDK - (ITGA4+ITGB1)	MK	Secreted Signaling	PMID: 28356350
C02.CXCL12	C07.NK	MDK	ITGA4_ITGB1	0.0363932	0	MDK_ITGA4_ITGB1	MDK - (ITGA4+ITGB1)	MK	Secreted Signaling	PMID: 28356350
C07.NK	C07.NK	MDK	ITGA4_ITGB1	0.00446007	0	MDK_ITGA4_ITGB1	MDK - (ITGA4+ITGB1)	MK	Secreted Signaling	PMID: 28356350
C09.Bcell2	C07.NK	MDK	ITGA4_ITGB1	0.00846419	0	MDK_ITGA4_ITGB1	MDK - (ITGA4+ITGB1)	MK	Secreted Signaling	PMID: 28356350
C02.CXCL12	C08.Bcell1	MDK	ITGA4_ITGB1	0.00756047	0	MDK_ITGA4_ITGB1	MDK - (ITGA4+ITGB1)	MK	Secreted Signaling	PMID: 28356350
C02.CXCL12	C09.Bcell2	MDK	ITGA4_ITGB1	0.023292	0	MDK_ITGA4_ITGB1	MDK - (ITGA4+ITGB1)	MK	Secreted Signaling	PMID: 28356350
C07.NK	C09.Bcell2	MDK	ITGA4_ITGB1	0.00282083	0.01	MDK_ITGA4_ITGB1	MDK - (ITGA4+ITGB1)	MK	Secreted Signaling	PMID: 28356350
C09.Bcell2	C09.Bcell2	MDK	ITGA4_ITGB1	0.00536121	0	MDK_ITGA4_ITGB1	MDK - (ITGA4+ITGB1)	MK	Secreted Signaling	PMID: 28356350
C02.CXCL12	C10.Bcell3	MDK	ITGA4_ITGB1	0.0353037	0	MDK_ITGA4_ITGB1	MDK - (ITGA4+ITGB1)	MK	Secreted Signaling	PMID: 28356350
C07.NK	C10.Bcell3	MDK	ITGA4_ITGB1	0.00432225	0.01	MDK_ITGA4_ITGB1	MDK - (ITGA4+ITGB1)	MK	Secreted Signaling	PMID: 28356350
C09.Bcell2	C10.Bcell3	MDK	ITGA4_ITGB1	0.00820367	0	MDK_ITGA4_ITGB1	MDK - (ITGA4+ITGB1)	MK	Secreted Signaling	PMID: 28356350
C011.Macro	C04.Myeloid	MDK	ITGA6_ITGB1	0.0018471	0	MDK_ITGA6_ITGB1	MDK - (ITGA6+ITGB1)	MK	Secreted Signaling	PMID: 28356350
C02.CXCL12	C04.Myeloid	MDK	ITGA6_ITGB1	0.0694974	0	MDK_ITGA6_ITGB1	MDK - (ITGA6+ITGB1)	MK	Secreted Signaling	PMID: 28356350
C03.Baspphil	C04.Myeloid	MDK	ITGA6_ITGB1	0.00089692	0	MDK_ITGA6_ITGB1	MDK - (ITGA6+ITGB1)	MK	Secreted Signaling	PMID: 28356350
C04.Myeloid	C04.Myeloid	MDK	ITGA6_ITGB1	0.000326958	0	MDK_ITGA6_ITGB1	MDK - (ITGA6+ITGB1)	MK	Secreted Signaling	PMID: 28356350
C05.Neu	C04.Myeloid	MDK	ITGA6_ITGB1	0.000213957	0	MDK_ITGA6_ITGB1	MDK - (ITGA6+ITGB1)	MK	Secreted Signaling	PMID: 28356350
C07.NK	C04.Myeloid	MDK	ITGA6_ITGB1	0.00878177	0	MDK_ITGA6_ITGB1	MDK - (ITGA6+ITGB1)	MK	Secreted Signaling	PMID: 28356350
C08.Bcell1	C04.Myeloid	MDK	ITGA6_ITGB1	0.000318085	0	MDK_ITGA6_ITGB1	MDK - (ITGA6+ITGB1)	MK	Secreted Signaling	PMID: 28356350
C09.Bcell2	C04.Myeloid	MDK	ITGA6_ITGB1	0.0166011	0	MDK_ITGA6_ITGB1	MDK - (ITGA6+ITGB1)	MK	Secreted Signaling	PMID: 28356350
C011.Macro	C011.Macro	MDK	LRP1	0.000552365	0.01	MDK_LRP1	MDK - LRP1	MK	Secreted Signaling	PMID: 28356350
C02.CXCL12	C011.Macro	MDK	LRP1	0.0218194	0	MDK_LRP1	MDK - LRP1	MK	Secreted Signaling	PMID: 28356350
C03.Baspphil	C011.Macro	MDK	LRP1	0.00026804	0.01	MDK_LRP1	MDK - LRP1	MK	Secreted Signaling	PMID: 28356350
C07.NK	C011.Macro	MDK	LRP1	0.00263899	0	MDK_LRP1	MDK - LRP1	MK	Secreted Signaling	PMID: 28356350
C09.Bcell2	C011.Macro	MDK	LRP1	0.00501644	0	MDK_LRP1	MDK - LRP1	MK	Secreted Signaling	PMID: 28356350
C011.Macro	C02.CXCL12	MDK	LRP1	0.00248043	0	MDK_LRP1	MDK - LRP1	MK	Secreted Signaling	PMID: 28356350
C02.CXCL12	C02.CXCL12	MDK	LRP1	0.091207	0	MDK_LRP1	MDK - LRP1	MK	Secreted Signaling	PMID: 28356350
C03.Baspphil	C02.CXCL12	MDK	LRP1	0.00120485	0	MDK_LRP1	MDK - LRP1	MK	Secreted Signaling	PMID: 28356350
C04.Myeloid	C02.CXCL12	MDK	LRP1	0.000439294	0	MDK_LRP1	MDK - LRP1	MK	Secreted Signaling	PMID: 28356350
C05.Neu	C02.CXCL12	MDK	LRP1	0.00028748	0	MDK_LRP1	MDK - LRP1	MK	Secreted Signaling	PMID: 28356350
C07.NK	C02.CXCL12	MDK	LRP1	0.0117648	0	MDK_LRP1	MDK - LRP1	MK	Secreted Signaling	PMID: 28356350
C08.Bcell1	C02.CXCL12	MDK	LRP1	0.000427374	0	MDK_LRP1	MDK - LRP1	MK	Secreted Signaling	PMID: 28356350
C09.Bcell2	C02.CXCL12	MDK	LRP1	0.0221808	0	MDK_LRP1	MDK - LRP1	MK	Secreted Signaling	PMID: 28356350
C02.CXCL12	C01.Ery_P	MDK	NCL	0.230236	0	MDK_NCL	MDK - NCL	MK	Secreted Signaling	PMID: 28356350
C07.NK	C01.Ery_P	MDK	NCL	0.0342638	0	MDK_NCL	MDK - NCL	MK	Secreted Signaling	PMID: 28356350
C09.Bcell2	C01.Ery_P	MDK	NCL	0.063323	0	MDK_NCL	MDK - NCL	MK	Secreted Signaling	PMID: 28356350
C02.CXCL12	C011.Macro	MDK	NCL	0.127421	0	MDK_NCL	MDK - NCL	MK	Secreted Signaling	PMID: 28356350
C07.NK	C011.Macro	MDK	NCL	0.017027	0.01	MDK_NCL	MDK - NCL	MK	Secreted Signaling	PMID: 28356350
C09.Bcell2	C011.Macro	MDK	NCL	0.0319513	0	MDK_NCL	MDK - NCL	MK	Secreted Signaling	PMID: 28356350
C02.CXCL12	C02.CXCL12	MDK	NCL	0.148109	0	MDK_NCL	MDK - NCL	MK	Secreted Signaling	PMID: 28356350
C07.NK	C02.CXCL12	MDK	NCL	0.0202066	0	MDK_NCL	MDK - NCL	MK	Secreted Signaling	PMID: 28356350
C09.Bcell2	C02.CXCL12	MDK	NCL	0.0378105	0	MDK_NCL	MDK - NCL	MK	Secreted Signaling	PMID: 28356350
C02.CXCL12	C02.Ery	MDK	NCL	0.0601551	0	MDK_NCL	MDK - NCL	MK	Secreted Signaling	PMID: 28356350
C09.Bcell2	C02.Ery	MDK	NCL	0.0142605	0.01	MDK_NCL	MDK - NCL	MK	Secreted Signaling	PMID: 28356350
C02.CXCL12	C03.Baspphil	MDK	NCL	0.230497	0	MDK_NCL	MDK - NCL	MK	Secreted Signaling	PMID: 28356350
C07.NK	C03.Baspphil	MDK	NCL	0.0343125	0	MDK_NCL	MDK - NCL	MK	Secreted Signaling	PMID: 28356350
C09.Bcell2	C03.Baspphil	MDK	NCL	0.0634103	0	MDK_NCL	MDK - NCL	MK	Secreted Signaling	PMID: 28356350
C02.CXCL12	C04.Myeloid	MDK	NCL	0.188131	0	MDK_NCL	MDK - NCL	MK	Secreted Signaling	PMID: 28356350
C07.NK	C04.Myeloid	MDK	NCL	0.0267521	0	MDK_NCL	MDK - NCL	MK	Secreted Signaling	PMID: 28356350
C09.Bcell2	C04.Myeloid	MDK	NCL	0.049769	0	MDK_NCL	MDK - NCL	MK	Secreted Signaling	PMID: 28356350
C02.CXCL12	C05.Neu	MDK	NCL	0.219577	0	MDK_NCL	MDK - NCL	MK	Secreted Signaling	PMID: 28356350
C07.NK	C05.Neu	MDK	NCL	0.032297	0	MDK_NCL	MDK - NCL	MK	Secreted Signaling	PMID: 28356350
C09.Bcell2	C05.Neu	MDK	NCL	0.0597914	0	MDK_NCL	MDK - NCL	MK	Secreted Signaling	PMID: 28356350
C02.CXCL12	C06.Mono	MDK	NCL	0.14075	0	MDK_NCL	MDK - NCL	MK	Secreted Signaling	PMID: 28356350
C07.NK	C06.Mono	MDK	NCL	0.0190605	0	MDK_NCL	MDK - NCL	MK	Secreted Signaling	PMID: 28356350
C09.Bcell2	C06.Mono	MDK	NCL	0.0357023	0	MDK_NCL	MDK - NCL	MK	Secreted Signaling	PMID: 28356350
C02.CXCL12	C07.NK	MDK	NCL	0.201721	0	MDK_NCL	MDK - NCL	MK	Secreted Signaling	PMID: 28356350
C07.NK	C07.NK	MDK	NCL	0.0291027	0	MDK_NCL	MDK - NCL	MK	Secreted Signaling	PMID: 28356350
C09.Bcell2	C07.NK	MDK	NCL	0.0540295	0	MDK_NCL	MDK - NCL	MK	Secreted Signaling	PMID: 28356350
C02.CXCL12	C08.Bcell1	MDK	NCL	0.188248	0	MDK_NCL	MDK - NCL	MK	Secreted Signaling	PMID: 28356350
C07.NK	C08.Bcell1	MDK	NCL	0.0267721	0	MDK_NCL	MDK - NCL	MK	Secreted Signaling	PMID: 28356350
C09.Bcell2	C08.Bcell1	MDK	NCL	0.0498052	0	MDK_NCL	MDK - NCL	MK	Secreted Signaling	PMID: 28356350
C02.CXCL12	C09.Bcell2	MDK	NCL	0.19385	0	MDK_NCL	MDK - NCL	MK	Secreted Signaling	PMID: 28356350
C07.NK	C09.Bcell2	MDK	NCL	0.027733	0	MDK_NCL	MDK - NCL	MK	Secreted Signaling	PMID: 28356350
C09.Bcell2	C09.Bcell2	MDK	NCL	0.0515491	0	MDK_NCL	MDK - NCL	MK	Secreted Signaling	PMID: 28356350
C02.CXCL12	C10.Bcell3	MDK	NCL	0.154726	0	MDK_NCL	MDK - NCL	MK	Secreted Signaling	PMID: 28356350
C07.NK	C10.Bcell3	MDK	NCL	0.0212519	0	MDK_NCL	MDK - NCL	MK	Secreted Signaling	PMID: 28356350
C09.Bcell2	C10.Bcell3	MDK	NCL	0.0397297	0	MDK_NCL	MDK - NCL	MK	Secreted Signaling	PMID: 28356350
C02.CXCL12	C02.CXCL12	PTN	SDC2	0.0480185	0	PTN_SDC2	PTN - SDC2	PTN	Secreted Signaling	PMID: 28356350; PMID: 25620911
C02.CXCL12	C011.Macro	PTN	SDC3	0.0269287	0	PTN_SDC3	PTN - SDC3	PTN	Secreted Signaling	PMID: 28356350; PMID: 25620911
C02.CXCL12	C02.CXCL12	PTN	SDC4	0.00764635	0	PTN_SDC4	PTN - SDC4	PTN	Secreted Signaling	PMID: 28356350; PMID: 25620911
C02.CXCL12	C01.Ery_P	PTN	NCL	0.133641	0	PTN_NCL	PTN - NCL	PTN	Secreted Signaling	PMID: 28356350; PMID: 25620911
C02.CXCL12	C011.Macro	PTN	NCL	0.0700371	0	PTN_NCL	PTN - NCL	PTN	Secreted Signaling	PMID: 28356350; PMID: 25620911
C02.CXCL12	C02.CXCL12	PTN	NCL	0.0822869	0	PTN_NCL	PTN - NCL	PTN	Secreted Signaling	PMID: 28356350; PMID: 25620911
C02.CXCL12	C02.Ery	PTN	NCL	0.0319551	0	PTN_NCL	PTN - NCL	PTN	Secreted Signaling	PMID: 28356350; PMID: 25620911
C02.CXCL12	C03.Baspphil	PTN	NCL	0.133812	0	PTN_NCL	PTN - NCL	PTN	Secreted Signaling	PMID: 28356350; PMID: 25620911
C02.CXCL12	C04.Myeloid	PTN	NCL	0.106751	0	PTN_NCL	PTN - NCL	PTN	Secreted Signaling	PMID: 28356350; PMID: 25620911
C02.CXCL12	C05.Neu	PTN	NCL	0.126718	0	PTN_NCL	PTN - NCL	PTN	Secreted Signaling	PMID: 28356350; PMID: 25620911
C02.CXCL12	C06.Mono	PTN	NCL	0.0778996	0	PTN_NCL	PTN - NCL	PTN	Secreted Signaling	PMID: 28356350; PMID: 25620911
C02.CXCL12	C07.NK	PTN	NCL	0.115298	0	PTN_NCL	PTN - NCL	PTN	Secreted Signaling	PMID: 28356350; PMID: 25620911
C02.CXCL12	C08.Bcell1	PTN	NCL	0.106824	0	PTN_NCL	PTN - NCL	PTN	Secreted Signaling	PMID: 28356350; PMID: 25620911
C02.CXCL12	C09.Bcell2	PTN	NCL	0.110333	0	PTN_NCL	PTN - NCL	PTN	Secreted Signaling	PMID: 28356350; PMID: 25620911
C02.CXCL12	C10.Bcell3	PTN	NCL	0.0862612	0	PTN_NCL	PTN - NCL	PTN	Secreted Signaling	PMID: 28356350; PMID: 25620911
C02.CXCL12	C02.CXCL12	POSTN	ITGAV_ITGB5	0.000545297	0	POSTN_ITGAV_ITGB5	POSTN - (ITGAV+ITGB5)	PERIOSTIN	Secreted Signaling	PMID: 26721738
C03.Baspphil	C011.Macro	CTSG	F2R	0.0001401	0.01	CTSG_F2R	CTSG - F2R	PARs	Secreted Signaling	KEGG: hsa04080
C05.Neu	C011.Macro	CTSG	F2R	0.00280528	0	CTSG_F2R	CTSG - F2R	PARs	Secreted Signaling	KEGG: hsa04080
C06.Mono	C011.Macro	CTSG	F2R	0.000648264	0	CTSG_F2R	CTSG - F2R	PARs	Secreted Signaling	KEGG: hsa04080
C10.Bcell3	C011.Macro	CTSG	F2R	0.000101718	0.04	CTSG_F2R	CTSG - F2R	PARs	Secreted Signaling	KEGG: hsa04080
C01.Ery_P	C03.Baspphil	CTSG	F2R	4.28747e-06	0.03	CTSG_F2R	CTSG - F2R	PARs	Secreted Signaling	KEGG: hsa04080
C03.Baspphil	C03.Baspphil	CTSG	F2R	1.79391e-05	0.03	CTSG_F2R	CTSG - F2R	PARs	Secreted Signaling	KEGG: hsa04080
C04.Myeloid	C03.Baspphil	CTSG	F2R	9.62277e-06	0.03	CTSG_F2R	CTSG - F2R	PARs	Secreted Signaling	KEGG: hsa04080
C05.Neu	C03.Baspphil	CTSG	F2R	0.000360039	0	CTSG_F2R	CTSG - F2R	PARs	Secreted Signaling	KEGG: hsa04080
C06.Mono	C03.Baspphil	CTSG	F2R	8.30438e-05	0.01	CTSG_F2R	CTSG - F2R	PARs	Secreted Signaling	KEGG: hsa04080
C07.NK	C03.Baspphil	CTSG	F2R	4.38604e-06	0.03	CTSG_F2R	CTSG - F2R	PARs	Secreted Signaling	KEGG: hsa04080
C08.Bcell1	C03.Baspphil	CTSG	F2R	2.81796e-06	0.03	CTSG_F2R	CTSG - F2R	PARs	Secreted Signaling	KEGG: hsa04080
C09.Bcell2	C03.Baspphil	CTSG	F2R	3.03714e-06	0.03	CTSG_F2R	CTSG - F2R	PARs	Secreted Signaling	KEGG: hsa04080
C10.Bcell3	C03.Baspphil	CTSG	F2R	1.30241e-05	0.03	CTSG_F2R	CTSG - F2R	PARs	Secreted Signaling	KEGG: hsa04080
C01.Ery_P	C04.Myeloid	CTSG	F2R	0.00070289	0	CTSG_F2R	CTSG - F2R	PARs	Secreted Signaling	KEGG: hsa04080
C03.Baspphil	C04.Myeloid	CTSG	F2R	0.00293442	0	CTSG_F2R	CTSG - F2R	PARs	Secreted Signaling	KEGG: hsa04080
C04.Myeloid	C04.Myeloid	CTSG	F2R	0.00157619	0	CTSG_F2R	CTSG - F2R	PARs	Secreted Signaling	KEGG: hsa04080
C05.Neu	C04.Myeloid	CTSG	F2R	0.0557909	0	CTSG_F2R	CTSG - F2R	PARs	Secreted Signaling	KEGG: hsa04080
C06.Mono	C04.Myeloid	CTSG	F2R	0.0134417	0	CTSG_F2R	CTSG - F2R	PARs	Secreted Signaling	KEGG: hsa04080
C07.NK	C04.Myeloid	CTSG	F2R	0.000719038	0	CTSG_F2R	CTSG - F2R	PARs	Secreted Signaling	KEGG: hsa04080
C08.Bcell1	C04.Myeloid	CTSG	F2R	0.000462088	0	CTSG_F2R	CTSG - F2R	PARs	Secreted Signaling	KEGG: hsa04080
C09.Bcell2	C04.Myeloid	CTSG	F2R	0.00049801	0	CTSG_F2R	CTSG - F2R	PARs	Secreted Signaling	KEGG: hsa04080
C10.Bcell3	C04.Myeloid	CTSG	F2R	0.00213214	0	CTSG_F2R	CTSG - F2R	PARs	Secreted Signaling	KEGG: hsa04080
C07.NK	C011.Macro	PRSS2	F2R	1.75135e-05	0	PRSS2_F2R	PRSS2 - F2R	PARs	Secreted Signaling	KEGG: hsa04080
C07.NK	C03.Baspphil	PRSS2	F2R	2.24228e-06	0	PRSS2_F2R	PRSS2 - F2R	PARs	Secreted Signaling	KEGG: hsa04080
C07.NK	C04.Myeloid	PRSS2	F2R	0.000367723	0	PRSS2_F2R	PRSS2 - F2R	PARs	Secreted Signaling	KEGG: hsa04080
C01.Ery_P	C04.Myeloid	CTSG	F2RL3	0.00017063	0	CTSG_F2RL3	CTSG - F2RL3	PARs	Secreted Signaling	KEGG: hsa04080
C03.Baspphil	C04.Myeloid	CTSG	F2RL3	0.00071355	0	CTSG_F2RL3	CTSG - F2RL3	PARs	Secreted Signaling	KEGG: hsa04080
C04.Myeloid	C04.Myeloid	CTSG	F2RL3	0.000382881	0	CTSG_F2RL3	CTSG - F2RL3	PARs	Secreted Signaling	KEGG: hsa04080
C05.Neu	C04.Myeloid	CTSG	F2RL3	0.0141335	0	CTSG_F2RL3	CTSG - F2RL3	PARs	Secreted Signaling	KEGG: hsa04080
C06.Mono	C04.Myeloid	CTSG	F2RL3	0.00329485	0	CTSG_F2RL3	CTSG - F2RL3	PARs	Secreted Signaling	KEGG: hsa04080
C07.NK	C04.Myeloid	CTSG	F2RL3	0.000174552	0	CTSG_F2RL3	CTSG - F2RL3	PARs	Secreted Signaling	KEGG: hsa04080
C08.Bcell1	C04.Myeloid	CTSG	F2RL3	0.000112154	0	CTSG_F2RL3	CTSG - F2RL3	PARs	Secreted Signaling	KEGG: hsa04080
C09.Bcell2	C04.Myeloid	CTSG	F2RL3	0.000120876	0	CTSG_F2RL3	CTSG - F2RL3	PARs	Secreted Signaling	KEGG: hsa04080
C10.Bcell3	C04.Myeloid	CTSG	F2RL3	0.000518147	0	CTSG_F2RL3	CTSG - F2RL3	PARs	Secreted Signaling	KEGG: hsa04080
C07.NK	C04.Myeloid	PRSS2	F2RL3	8.92438e-05	0	PRSS2_F2RL3	PRSS2 - F2RL3	PARs	Secreted Signaling	KEGG: hsa04080
C02.CXCL12	C01.Ery_P	KITLG	KIT	2.05078e-06	0	KITL_KIT	KITL - KIT	KIT	Secreted Signaling	KEGG: hsa04080
C02.CXCL12	C03.Baspphil	KITLG	KIT	2.24602e-05	0	KITL_KIT	KITL - KIT	KIT	Secreted Signaling	KEGG: hsa04080
C02.CXCL12	C05.Neu	KITLG	KIT	2.15353e-05	0	KITL_KIT	KITL - KIT	KIT	Secreted Signaling	KEGG: hsa04080
C02.CXCL12	C07.NK	KITLG	KIT	4.39641e-06	0	KITL_KIT	KITL - KIT	KIT	Secreted Signaling	KEGG: hsa04080
C01.Ery_P	C06.Mono	ANXA1	FPR2	3.0592e-05	0	ANXA1_FPR2	ANXA1 - FPR2	ANNEXIN	Secreted Signaling	PMID: 23230437
C011.Macro	C06.Mono	ANXA1	FPR2	0.00480109	0	ANXA1_FPR2	ANXA1 - FPR2	ANNEXIN	Secreted Signaling	PMID: 23230437
C02.CXCL12	C06.Mono	ANXA1	FPR2	0.00074151	0	ANXA1_FPR2	ANXA1 - FPR2	ANNEXIN	Secreted Signaling	PMID: 23230437
C03.Baspphil	C06.Mono	ANXA1	FPR2	0.00291622	0	ANXA1_FPR2	ANXA1 - FPR2	ANNEXIN	Secreted Signaling	PMID: 23230437
C04.Myeloid	C06.Mono	ANXA1	FPR2	0.000355295	0	ANXA1_FPR2	ANXA1 - FPR2	ANNEXIN	Secreted Signaling	PMID: 23230437
C05.Neu	C06.Mono	ANXA1	FPR2	0.00306613	0	ANXA1_FPR2	ANXA1 - FPR2	ANNEXIN	Secreted Signaling	PMID: 23230437
C06.Mono	C06.Mono	ANXA1	FPR2	0.00546056	0	ANXA1_FPR2	ANXA1 - FPR2	ANNEXIN	Secreted Signaling	PMID: 23230437
C07.NK	C06.Mono	ANXA1	FPR2	0.000875713	0	ANXA1_FPR2	ANXA1 - FPR2	ANNEXIN	Secreted Signaling	PMID: 23230437
C09.Bcell2	C06.Mono	ANXA1	FPR2	1.73777e-05	0	ANXA1_FPR2	ANXA1 - FPR2	ANNEXIN	Secreted Signaling	PMID: 23230437
C10.Bcell3	C06.Mono	ANXA1	FPR2	0.000703959	0	ANXA1_FPR2	ANXA1 - FPR2	ANNEXIN	Secreted Signaling	PMID: 23230437
C01.Ery_P	C06.Mono	ANXA1	FPR1	6.06168e-05	0	ANXA1_FPR1	ANXA1 - FPR1	ANNEXIN	Secreted Signaling	PMID: 23230437
C011.Macro	C06.Mono	ANXA1	FPR1	0.00946883	0	ANXA1_FPR1	ANXA1 - FPR1	ANNEXIN	Secreted Signaling	PMID: 23230437
C02.CXCL12	C06.Mono	ANXA1	FPR1	0.00146825	0	ANXA1_FPR1	ANXA1 - FPR1	ANNEXIN	Secreted Signaling	PMID: 23230437
C03.Baspphil	C06.Mono	ANXA1	FPR1	0.00576204	0	ANXA1_FPR1	ANXA1 - FPR1	ANNEXIN	Secreted Signaling	PMID: 23230437
C04.Myeloid	C06.Mono	ANXA1	FPR1	0.000703779	0	ANXA1_FPR1	ANXA1 - FPR1	ANNEXIN	Secreted Signaling	PMID: 23230437
C05.Neu	C06.Mono	ANXA1	FPR1	0.00605737	0	ANXA1_FPR1	ANXA1 - FPR1	ANNEXIN	Secreted Signaling	PMID: 23230437
C06.Mono	C06.Mono	ANXA1	FPR1	0.0107625	0	ANXA1_FPR1	ANXA1 - FPR1	ANNEXIN	Secreted Signaling	PMID: 23230437
C07.NK	C06.Mono	ANXA1	FPR1	0.00173375	0	ANXA1_FPR1	ANXA1 - FPR1	ANNEXIN	Secreted Signaling	PMID: 23230437
C09.Bcell2	C06.Mono	ANXA1	FPR1	3.44337e-05	0	ANXA1_FPR1	ANXA1 - FPR1	ANNEXIN	Secreted Signaling	PMID: 23230437
C10.Bcell3	C06.Mono	ANXA1	FPR1	0.00139394	0	ANXA1_FPR1	ANXA1 - FPR1	ANNEXIN	Secreted Signaling	PMID: 23230437
C011.Macro	C011.Macro	GAS6	AXL	0.00143997	0	GAS6_AXL	GAS6 - AXL	GAS	Secreted Signaling	PMID: 27801848
C02.CXCL12	C011.Macro	GAS6	AXL	0.000251391	0	GAS6_AXL	GAS6 - AXL	GAS	Secreted Signaling	PMID: 27801848
C10.Bcell3	C011.Macro	GAS6	AXL	0.000351829	0	GAS6_AXL	GAS6 - AXL	GAS	Secreted Signaling	PMID: 27801848
C01.Ery_P	C04.Myeloid	GRN	SORT1	0.000144226	0.01	GRN_SORT1	GRN - SORT1	GRN	Secreted Signaling	PMID: 29555433
C011.Macro	C04.Myeloid	GRN	SORT1	0.00375167	0	GRN_SORT1	GRN - SORT1	GRN	Secreted Signaling	PMID: 29555433
C02.CXCL12	C04.Myeloid	GRN	SORT1	0.00233113	0	GRN_SORT1	GRN - SORT1	GRN	Secreted Signaling	PMID: 29555433
C03.Baspphil	C04.Myeloid	GRN	SORT1	0.000224276	0.01	GRN_SORT1	GRN - SORT1	GRN	Secreted Signaling	PMID: 29555433
C04.Myeloid	C04.Myeloid	GRN	SORT1	0.000509151	0.01	GRN_SORT1	GRN - SORT1	GRN	Secreted Signaling	PMID: 29555433
C05.Neu	C04.Myeloid	GRN	SORT1	0.000546268	0	GRN_SORT1	GRN - SORT1	GRN	Secreted Signaling	PMID: 29555433
C06.Mono	C04.Myeloid	GRN	SORT1	0.00292975	0	GRN_SORT1	GRN - SORT1	GRN	Secreted Signaling	PMID: 29555433
C07.NK	C04.Myeloid	GRN	SORT1	0.000319004	0.01	GRN_SORT1	GRN - SORT1	GRN	Secreted Signaling	PMID: 29555433
C08.Bcell1	C04.Myeloid	GRN	SORT1	0.000632912	0	GRN_SORT1	GRN - SORT1	GRN	Secreted Signaling	PMID: 29555433
C10.Bcell3	C04.Myeloid	GRN	SORT1	0.00189234	0	GRN_SORT1	GRN - SORT1	GRN	Secreted Signaling	PMID: 29555433
C01.Ery_P	C06.Mono	GRN	SORT1	8.98962e-05	0	GRN_SORT1	GRN - SORT1	GRN	Secreted Signaling	PMID: 29555433
C011.Macro	C06.Mono	GRN	SORT1	0.00234161	0	GRN_SORT1	GRN - SORT1	GRN	Secreted Signaling	PMID: 29555433
C02.CXCL12	C06.Mono	GRN	SORT1	0.0014542	0	GRN_SORT1	GRN - SORT1	GRN	Secreted Signaling	PMID: 29555433
C03.Baspphil	C06.Mono	GRN	SORT1	0.000139796	0	GRN_SORT1	GRN - SORT1	GRN	Secreted Signaling	PMID: 29555433
C04.Myeloid	C06.Mono	GRN	SORT1	0.000317399	0	GRN_SORT1	GRN - SORT1	GRN	Secreted Signaling	PMID: 29555433
C05.Neu	C06.Mono	GRN	SORT1	0.000340542	0	GRN_SORT1	GRN - SORT1	GRN	Secreted Signaling	PMID: 29555433
C06.Mono	C06.Mono	GRN	SORT1	0.00182804	0	GRN_SORT1	GRN - SORT1	GRN	Secreted Signaling	PMID: 29555433
C07.NK	C06.Mono	GRN	SORT1	0.000198849	0	GRN_SORT1	GRN - SORT1	GRN	Secreted Signaling	PMID: 29555433
C08.Bcell1	C06.Mono	GRN	SORT1	0.000394568	0	GRN_SORT1	GRN - SORT1	GRN	Secreted Signaling	PMID: 29555433
C10.Bcell3	C06.Mono	GRN	SORT1	0.00118028	0	GRN_SORT1	GRN - SORT1	GRN	Secreted Signaling	PMID: 29555433
C011.Macro	C011.Macro	LGALS9	PTPRC	0.00787434	0	LGALS9_CD45	LGALS9 - CD45	GALECTIN	Secreted Signaling	PMID: 30120235
C03.Baspphil	C011.Macro	LGALS9	PTPRC	0.00245075	0.04	LGALS9_CD45	LGALS9 - CD45	GALECTIN	Secreted Signaling	PMID: 30120235
C06.Mono	C011.Macro	LGALS9	PTPRC	0.0045395	0	LGALS9_CD45	LGALS9 - CD45	GALECTIN	Secreted Signaling	PMID: 30120235
C07.NK	C011.Macro	LGALS9	PTPRC	0.00825463	0	LGALS9_CD45	LGALS9 - CD45	GALECTIN	Secreted Signaling	PMID: 30120235
C08.Bcell1	C011.Macro	LGALS9	PTPRC	0.0107598	0	LGALS9_CD45	LGALS9 - CD45	GALECTIN	Secreted Signaling	PMID: 30120235
C09.Bcell2	C011.Macro	LGALS9	PTPRC	0.00834396	0	LGALS9_CD45	LGALS9 - CD45	GALECTIN	Secreted Signaling	PMID: 30120235
C06.Mono	C03.Baspphil	LGALS9	PTPRC	0.00169335	0.03	LGALS9_CD45	LGALS9 - CD45	GALECTIN	Secreted Signaling	PMID: 30120235
C07.NK	C03.Baspphil	LGALS9	PTPRC	0.0030864	0	LGALS9_CD45	LGALS9 - CD45	GALECTIN	Secreted Signaling	PMID: 30120235
C08.Bcell1	C03.Baspphil	LGALS9	PTPRC	0.00402945	0	LGALS9_CD45	LGALS9 - CD45	GALECTIN	Secreted Signaling	PMID: 30120235
C09.Bcell2	C03.Baspphil	LGALS9	PTPRC	0.00311998	0	LGALS9_CD45	LGALS9 - CD45	GALECTIN	Secreted Signaling	PMID: 30120235
C011.Macro	C04.Myeloid	LGALS9	PTPRC	0.00275703	0.04	LGALS9_CD45	LGALS9 - CD45	GALECTIN	Secreted Signaling	PMID: 30120235
C07.NK	C04.Myeloid	LGALS9	PTPRC	0.0028909	0.01	LGALS9_CD45	LGALS9 - CD45	GALECTIN	Secreted Signaling	PMID: 30120235
C08.Bcell1	C04.Myeloid	LGALS9	PTPRC	0.00377443	0	LGALS9_CD45	LGALS9 - CD45	GALECTIN	Secreted Signaling	PMID: 30120235
C09.Bcell2	C04.Myeloid	LGALS9	PTPRC	0.00292235	0	LGALS9_CD45	LGALS9 - CD45	GALECTIN	Secreted Signaling	PMID: 30120235
C08.Bcell1	C05.Neu	LGALS9	PTPRC	0.00160932	0	LGALS9_CD45	LGALS9 - CD45	GALECTIN	Secreted Signaling	PMID: 30120235
C011.Macro	C06.Mono	LGALS9	PTPRC	0.00995335	0	LGALS9_CD45	LGALS9 - CD45	GALECTIN	Secreted Signaling	PMID: 30120235
C03.Baspphil	C06.Mono	LGALS9	PTPRC	0.00310228	0	LGALS9_CD45	LGALS9 - CD45	GALECTIN	Secreted Signaling	PMID: 30120235
C05.Neu	C06.Mono	LGALS9	PTPRC	0.00270467	0	LGALS9_CD45	LGALS9 - CD45	GALECTIN	Secreted Signaling	PMID: 30120235
C06.Mono	C06.Mono	LGALS9	PTPRC	0.00574313	0	LGALS9_CD45	LGALS9 - CD45	GALECTIN	Secreted Signaling	PMID: 30120235
C07.NK	C06.Mono	LGALS9	PTPRC	0.010433	0	LGALS9_CD45	LGALS9 - CD45	GALECTIN	Secreted Signaling	PMID: 30120235
C08.Bcell1	C06.Mono	LGALS9	PTPRC	0.0135902	0	LGALS9_CD45	LGALS9 - CD45	GALECTIN	Secreted Signaling	PMID: 30120235
C09.Bcell2	C06.Mono	LGALS9	PTPRC	0.0105456	0	LGALS9_CD45	LGALS9 - CD45	GALECTIN	Secreted Signaling	PMID: 30120235
C10.Bcell3	C06.Mono	LGALS9	PTPRC	0.00307703	0	LGALS9_CD45	LGALS9 - CD45	GALECTIN	Secreted Signaling	PMID: 30120235
C011.Macro	C07.NK	LGALS9	PTPRC	0.00664136	0	LGALS9_CD45	LGALS9 - CD45	GALECTIN	Secreted Signaling	PMID: 30120235
C06.Mono	C07.NK	LGALS9	PTPRC	0.00382668	0	LGALS9_CD45	LGALS9 - CD45	GALECTIN	Secreted Signaling	PMID: 30120235
C07.NK	C07.NK	LGALS9	PTPRC	0.00696252	0	LGALS9_CD45	LGALS9 - CD45	GALECTIN	Secreted Signaling	PMID: 30120235
C08.Bcell1	C07.NK	LGALS9	PTPRC	0.00907911	0	LGALS9_CD45	LGALS9 - CD45	GALECTIN	Secreted Signaling	PMID: 30120235
C09.Bcell2	C07.NK	LGALS9	PTPRC	0.00703796	0	LGALS9_CD45	LGALS9 - CD45	GALECTIN	Secreted Signaling	PMID: 30120235
C011.Macro	C08.Bcell1	LGALS9	PTPRC	0.00834449	0	LGALS9_CD45	LGALS9 - CD45	GALECTIN	Secreted Signaling	PMID: 30120235
C03.Baspphil	C08.Bcell1	LGALS9	PTPRC	0.00259792	0	LGALS9_CD45	LGALS9 - CD45	GALECTIN	Secreted Signaling	PMID: 30120235
C05.Neu	C08.Bcell1	LGALS9	PTPRC	0.00226481	0	LGALS9_CD45	LGALS9 - CD45	GALECTIN	Secreted Signaling	PMID: 30120235
C06.Mono	C08.Bcell1	LGALS9	PTPRC	0.0048115	0	LGALS9_CD45	LGALS9 - CD45	GALECTIN	Secreted Signaling	PMID: 30120235
C07.NK	C08.Bcell1	LGALS9	PTPRC	0.00874728	0	LGALS9_CD45	LGALS9 - CD45	GALECTIN	Secreted Signaling	PMID: 30120235
C08.Bcell1	C08.Bcell1	LGALS9	PTPRC	0.0114002	0	LGALS9_CD45	LGALS9 - CD45	GALECTIN	Secreted Signaling	PMID: 30120235
C09.Bcell2	C08.Bcell1	LGALS9	PTPRC	0.00884189	0	LGALS9_CD45	LGALS9 - CD45	GALECTIN	Secreted Signaling	PMID: 30120235
C10.Bcell3	C08.Bcell1	LGALS9	PTPRC	0.00257676	0.01	LGALS9_CD45	LGALS9 - CD45	GALECTIN	Secreted Signaling	PMID: 30120235
C07.NK	C09.Bcell2	LGALS9	PTPRC	0.00247424	0.01	LGALS9_CD45	LGALS9 - CD45	GALECTIN	Secreted Signaling	PMID: 30120235
C08.Bcell1	C09.Bcell2	LGALS9	PTPRC	0.00323085	0	LGALS9_CD45	LGALS9 - CD45	GALECTIN	Secreted Signaling	PMID: 30120235
C09.Bcell2	C09.Bcell2	LGALS9	PTPRC	0.00250118	0.01	LGALS9_CD45	LGALS9 - CD45	GALECTIN	Secreted Signaling	PMID: 30120235
C011.Macro	C10.Bcell3	LGALS9	PTPRC	0.0112582	0	LGALS9_CD45	LGALS9 - CD45	GALECTIN	Secreted Signaling	PMID: 30120235
C03.Baspphil	C10.Bcell3	LGALS9	PTPRC	0.00351217	0.02	LGALS9_CD45	LGALS9 - CD45	GALECTIN	Secreted Signaling	PMID: 30120235
C05.Neu	C10.Bcell3	LGALS9	PTPRC	0.00306219	0	LGALS9_CD45	LGALS9 - CD45	GALECTIN	Secreted Signaling	PMID: 30120235
C06.Mono	C10.Bcell3	LGALS9	PTPRC	0.00649968	0	LGALS9_CD45	LGALS9 - CD45	GALECTIN	Secreted Signaling	PMID: 30120235
C07.NK	C10.Bcell3	LGALS9	PTPRC	0.0118	0	LGALS9_CD45	LGALS9 - CD45	GALECTIN	Secreted Signaling	PMID: 30120235
C08.Bcell1	C10.Bcell3	LGALS9	PTPRC	0.0153644	0	LGALS9_CD45	LGALS9 - CD45	GALECTIN	Secreted Signaling	PMID: 30120235
C09.Bcell2	C10.Bcell3	LGALS9	PTPRC	0.0119272	0	LGALS9_CD45	LGALS9 - CD45	GALECTIN	Secreted Signaling	PMID: 30120235
C04.Myeloid	C011.Macro	PROS1	AXL	0.00245643	0	PROS1_AXL	PROS1 - AXL	PROS	Secreted Signaling	PMID: 29531161
C02.CXCL12	C011.Macro	RARRES2	CMKLR1	0.00013926	0	RARRES2_CMKLR1	RARRES2 - CMKLR1	CHEMERIN	Secreted Signaling	PMID: 24671882
C10.Bcell3	C011.Macro	BTLA	TNFRSF14	0.000651478	0	BTLA_TNFRSF14	BTLA - TNFRSF14	BTLA	Secreted Signaling	PMID: 21941365
C10.Bcell3	C03.Baspphil	BTLA	TNFRSF14	1.36413e-05	0	BTLA_TNFRSF14	BTLA - TNFRSF14	BTLA	Secreted Signaling	PMID: 21941365
C10.Bcell3	C04.Myeloid	BTLA	TNFRSF14	0.000803887	0	BTLA_TNFRSF14	BTLA - TNFRSF14	BTLA	Secreted Signaling	PMID: 21941365
C10.Bcell3	C07.NK	BTLA	TNFRSF14	0.000154888	0	BTLA_TNFRSF14	BTLA - TNFRSF14	BTLA	Secreted Signaling	PMID: 21941365
C10.Bcell3	C08.Bcell1	BTLA	TNFRSF14	0.000127732	0	BTLA_TNFRSF14	BTLA - TNFRSF14	BTLA	Secreted Signaling	PMID: 21941365
C10.Bcell3	C09.Bcell2	BTLA	TNFRSF14	0.000265372	0	BTLA_TNFRSF14	BTLA - TNFRSF14	BTLA	Secreted Signaling	PMID: 21941365
C10.Bcell3	C10.Bcell3	BTLA	TNFRSF14	0.000113056	0	BTLA_TNFRSF14	BTLA - TNFRSF14	BTLA	Secreted Signaling	PMID: 21941365
C01.Ery_P	C011.Macro	LGALS9	HAVCR2	6.39988e-06	0.01	LGALS9_HAVCR2	LGALS9 - HAVCR2	GALECTIN	Secreted Signaling	PMID: 27192565
C011.Macro	C011.Macro	LGALS9	HAVCR2	0.00301451	0	LGALS9_HAVCR2	LGALS9 - HAVCR2	GALECTIN	Secreted Signaling	PMID: 27192565
C03.Baspphil	C011.Macro	LGALS9	HAVCR2	0.000935056	0	LGALS9_HAVCR2	LGALS9 - HAVCR2	GALECTIN	Secreted Signaling	PMID: 27192565
C05.Neu	C011.Macro	LGALS9	HAVCR2	0.000814987	0	LGALS9_HAVCR2	LGALS9 - HAVCR2	GALECTIN	Secreted Signaling	PMID: 27192565
C06.Mono	C011.Macro	LGALS9	HAVCR2	0.00173424	0	LGALS9_HAVCR2	LGALS9 - HAVCR2	GALECTIN	Secreted Signaling	PMID: 27192565
C07.NK	C011.Macro	LGALS9	HAVCR2	0.00316084	0	LGALS9_HAVCR2	LGALS9 - HAVCR2	GALECTIN	Secreted Signaling	PMID: 27192565
C08.Bcell1	C011.Macro	LGALS9	HAVCR2	0.00412653	0	LGALS9_HAVCR2	LGALS9 - HAVCR2	GALECTIN	Secreted Signaling	PMID: 27192565
C09.Bcell2	C011.Macro	LGALS9	HAVCR2	0.00319522	0	LGALS9_HAVCR2	LGALS9 - HAVCR2	GALECTIN	Secreted Signaling	PMID: 27192565
C10.Bcell3	C011.Macro	LGALS9	HAVCR2	0.00092743	0	LGALS9_HAVCR2	LGALS9 - HAVCR2	GALECTIN	Secreted Signaling	PMID: 27192565
C08.Bcell1	C01.Ery_P	LGALS9	CD44	0.00210734	0	LGALS9_CD44	LGALS9 - CD44	GALECTIN	Secreted Signaling	PMID: 25065622
C011.Macro	C011.Macro	LGALS9	CD44	0.00642903	0	LGALS9_CD44	LGALS9 - CD44	GALECTIN	Secreted Signaling	PMID: 25065622
C06.Mono	C011.Macro	LGALS9	CD44	0.003704	0.02	LGALS9_CD44	LGALS9 - CD44	GALECTIN	Secreted Signaling	PMID: 25065622
C07.NK	C011.Macro	LGALS9	CD44	0.00673999	0	LGALS9_CD44	LGALS9 - CD44	GALECTIN	Secreted Signaling	PMID: 25065622
C08.Bcell1	C011.Macro	LGALS9	CD44	0.00878953	0	LGALS9_CD44	LGALS9 - CD44	GALECTIN	Secreted Signaling	PMID: 25065622
C09.Bcell2	C011.Macro	LGALS9	CD44	0.00681304	0	LGALS9_CD44	LGALS9 - CD44	GALECTIN	Secreted Signaling	PMID: 25065622
C011.Macro	C03.Baspphil	LGALS9	CD44	0.00576883	0.01	LGALS9_CD44	LGALS9 - CD44	GALECTIN	Secreted Signaling	PMID: 25065622
C06.Mono	C03.Baspphil	LGALS9	CD44	0.0033227	0	LGALS9_CD44	LGALS9 - CD44	GALECTIN	Secreted Signaling	PMID: 25065622
C07.NK	C03.Baspphil	LGALS9	CD44	0.00604805	0	LGALS9_CD44	LGALS9 - CD44	GALECTIN	Secreted Signaling	PMID: 25065622
C08.Bcell1	C03.Baspphil	LGALS9	CD44	0.00788886	0	LGALS9_CD44	LGALS9 - CD44	GALECTIN	Secreted Signaling	PMID: 25065622
C09.Bcell2	C03.Baspphil	LGALS9	CD44	0.00611365	0	LGALS9_CD44	LGALS9 - CD44	GALECTIN	Secreted Signaling	PMID: 25065622
C011.Macro	C05.Neu	LGALS9	CD44	0.0118905	0	LGALS9_CD44	LGALS9 - CD44	GALECTIN	Secreted Signaling	PMID: 25065622
C03.Baspphil	C05.Neu	LGALS9	CD44	0.00371106	0	LGALS9_CD44	LGALS9 - CD44	GALECTIN	Secreted Signaling	PMID: 25065622
C05.Neu	C05.Neu	LGALS9	CD44	0.00323568	0	LGALS9_CD44	LGALS9 - CD44	GALECTIN	Secreted Signaling	PMID: 25065622
C06.Mono	C05.Neu	LGALS9	CD44	0.00686657	0	LGALS9_CD44	LGALS9 - CD44	GALECTIN	Secreted Signaling	PMID: 25065622
C07.NK	C05.Neu	LGALS9	CD44	0.0124623	0	LGALS9_CD44	LGALS9 - CD44	GALECTIN	Secreted Signaling	PMID: 25065622
C08.Bcell1	C05.Neu	LGALS9	CD44	0.0162236	0	LGALS9_CD44	LGALS9 - CD44	GALECTIN	Secreted Signaling	PMID: 25065622
C09.Bcell2	C05.Neu	LGALS9	CD44	0.0125966	0	LGALS9_CD44	LGALS9 - CD44	GALECTIN	Secreted Signaling	PMID: 25065622
C10.Bcell3	C05.Neu	LGALS9	CD44	0.00368087	0.01	LGALS9_CD44	LGALS9 - CD44	GALECTIN	Secreted Signaling	PMID: 25065622
C011.Macro	C06.Mono	LGALS9	CD44	0.0125905	0	LGALS9_CD44	LGALS9 - CD44	GALECTIN	Secreted Signaling	PMID: 25065622
C03.Baspphil	C06.Mono	LGALS9	CD44	0.00393143	0	LGALS9_CD44	LGALS9 - CD44	GALECTIN	Secreted Signaling	PMID: 25065622
C05.Neu	C06.Mono	LGALS9	CD44	0.00342792	0	LGALS9_CD44	LGALS9 - CD44	GALECTIN	Secreted Signaling	PMID: 25065622
C06.Mono	C06.Mono	LGALS9	CD44	0.00727297	0	LGALS9_CD44	LGALS9 - CD44	GALECTIN	Secreted Signaling	PMID: 25065622
C07.NK	C06.Mono	LGALS9	CD44	0.0131955	0	LGALS9_CD44	LGALS9 - CD44	GALECTIN	Secreted Signaling	PMID: 25065622
C08.Bcell1	C06.Mono	LGALS9	CD44	0.0171742	0	LGALS9_CD44	LGALS9 - CD44	GALECTIN	Secreted Signaling	PMID: 25065622
C09.Bcell2	C06.Mono	LGALS9	CD44	0.0133376	0	LGALS9_CD44	LGALS9 - CD44	GALECTIN	Secreted Signaling	PMID: 25065622
C10.Bcell3	C06.Mono	LGALS9	CD44	0.00389947	0	LGALS9_CD44	LGALS9 - CD44	GALECTIN	Secreted Signaling	PMID: 25065622
C011.Macro	C07.NK	LGALS9	CD44	0.01861	0	LGALS9_CD44	LGALS9 - CD44	GALECTIN	Secreted Signaling	PMID: 25065622
C03.Baspphil	C07.NK	LGALS9	CD44	0.00583553	0	LGALS9_CD44	LGALS9 - CD44	GALECTIN	Secreted Signaling	PMID: 25065622
C05.Neu	C07.NK	LGALS9	CD44	0.0050894	0	LGALS9_CD44	LGALS9 - CD44	GALECTIN	Secreted Signaling	PMID: 25065622
C06.Mono	C07.NK	LGALS9	CD44	0.0107779	0	LGALS9_CD44	LGALS9 - CD44	GALECTIN	Secreted Signaling	PMID: 25065622
C07.NK	C07.NK	LGALS9	CD44	0.0194986	0	LGALS9_CD44	LGALS9 - CD44	GALECTIN	Secreted Signaling	PMID: 25065622
C08.Bcell1	C07.NK	LGALS9	CD44	0.025329	0	LGALS9_CD44	LGALS9 - CD44	GALECTIN	Secreted Signaling	PMID: 25065622
C09.Bcell2	C07.NK	LGALS9	CD44	0.0197072	0	LGALS9_CD44	LGALS9 - CD44	GALECTIN	Secreted Signaling	PMID: 25065622
C10.Bcell3	C07.NK	LGALS9	CD44	0.00578817	0.01	LGALS9_CD44	LGALS9 - CD44	GALECTIN	Secreted Signaling	PMID: 25065622
C08.Bcell1	C10.Bcell3	LGALS9	CD44	0.00402505	0.01	LGALS9_CD44	LGALS9 - CD44	GALECTIN	Secreted Signaling	PMID: 25065622
C01.Ery_P	C02.CXCL12	COL1A1	ITGA1_ITGB1	0.00695845	0	COL1A1_ITGA1_ITGB1	COL1A1 - (ITGA1+ITGB1)	COLLAGEN	ECM-Receptor	KEGG: hsa04512
C011.Macro	C02.CXCL12	COL1A1	ITGA1_ITGB1	0.00960021	0	COL1A1_ITGA1_ITGB1	COL1A1 - (ITGA1+ITGB1)	COLLAGEN	ECM-Receptor	KEGG: hsa04512
C02.CXCL12	C02.CXCL12	COL1A1	ITGA1_ITGB1	0.108105	0	COL1A1_ITGA1_ITGB1	COL1A1 - (ITGA1+ITGB1)	COLLAGEN	ECM-Receptor	KEGG: hsa04512
C02.Ery	C02.CXCL12	COL1A1	ITGA1_ITGB1	0.00377362	0	COL1A1_ITGA1_ITGB1	COL1A1 - (ITGA1+ITGB1)	COLLAGEN	ECM-Receptor	KEGG: hsa04512
C03.Baspphil	C02.CXCL12	COL1A1	ITGA1_ITGB1	0.00638723	0	COL1A1_ITGA1_ITGB1	COL1A1 - (ITGA1+ITGB1)	COLLAGEN	ECM-Receptor	KEGG: hsa04512
C04.Myeloid	C02.CXCL12	COL1A1	ITGA1_ITGB1	0.00596053	0	COL1A1_ITGA1_ITGB1	COL1A1 - (ITGA1+ITGB1)	COLLAGEN	ECM-Receptor	KEGG: hsa04512
C05.Neu	C02.CXCL12	COL1A1	ITGA1_ITGB1	0.00682352	0	COL1A1_ITGA1_ITGB1	COL1A1 - (ITGA1+ITGB1)	COLLAGEN	ECM-Receptor	KEGG: hsa04512
C06.Mono	C02.CXCL12	COL1A1	ITGA1_ITGB1	0.00840225	0	COL1A1_ITGA1_ITGB1	COL1A1 - (ITGA1+ITGB1)	COLLAGEN	ECM-Receptor	KEGG: hsa04512
C07.NK	C02.CXCL12	COL1A1	ITGA1_ITGB1	0.00790411	0	COL1A1_ITGA1_ITGB1	COL1A1 - (ITGA1+ITGB1)	COLLAGEN	ECM-Receptor	KEGG: hsa04512
C08.Bcell1	C02.CXCL12	COL1A1	ITGA1_ITGB1	0.00770428	0	COL1A1_ITGA1_ITGB1	COL1A1 - (ITGA1+ITGB1)	COLLAGEN	ECM-Receptor	KEGG: hsa04512
C09.Bcell2	C02.CXCL12	COL1A1	ITGA1_ITGB1	0.00685182	0	COL1A1_ITGA1_ITGB1	COL1A1 - (ITGA1+ITGB1)	COLLAGEN	ECM-Receptor	KEGG: hsa04512
C10.Bcell3	C02.CXCL12	COL1A1	ITGA1_ITGB1	0.00628753	0	COL1A1_ITGA1_ITGB1	COL1A1 - (ITGA1+ITGB1)	COLLAGEN	ECM-Receptor	KEGG: hsa04512
C01.Ery_P	C02.CXCL12	COL1A2	ITGA1_ITGB1	0.00492863	0	COL1A2_ITGA1_ITGB1	COL1A2 - (ITGA1+ITGB1)	COLLAGEN	ECM-Receptor	KEGG: hsa04512
C011.Macro	C02.CXCL12	COL1A2	ITGA1_ITGB1	0.00976974	0	COL1A2_ITGA1_ITGB1	COL1A2 - (ITGA1+ITGB1)	COLLAGEN	ECM-Receptor	KEGG: hsa04512
C02.CXCL12	C02.CXCL12	COL1A2	ITGA1_ITGB1	0.0960845	0	COL1A2_ITGA1_ITGB1	COL1A2 - (ITGA1+ITGB1)	COLLAGEN	ECM-Receptor	KEGG: hsa04512
C02.Ery	C02.CXCL12	COL1A2	ITGA1_ITGB1	0.00188702	0	COL1A2_ITGA1_ITGB1	COL1A2 - (ITGA1+ITGB1)	COLLAGEN	ECM-Receptor	KEGG: hsa04512
C03.Baspphil	C02.CXCL12	COL1A2	ITGA1_ITGB1	0.00455395	0	COL1A2_ITGA1_ITGB1	COL1A2 - (ITGA1+ITGB1)	COLLAGEN	ECM-Receptor	KEGG: hsa04512
C04.Myeloid	C02.CXCL12	COL1A2	ITGA1_ITGB1	0.00496704	0	COL1A2_ITGA1_ITGB1	COL1A2 - (ITGA1+ITGB1)	COLLAGEN	ECM-Receptor	KEGG: hsa04512
C05.Neu	C02.CXCL12	COL1A2	ITGA1_ITGB1	0.00397657	0	COL1A2_ITGA1_ITGB1	COL1A2 - (ITGA1+ITGB1)	COLLAGEN	ECM-Receptor	KEGG: hsa04512
C06.Mono	C02.CXCL12	COL1A2	ITGA1_ITGB1	0.00404214	0	COL1A2_ITGA1_ITGB1	COL1A2 - (ITGA1+ITGB1)	COLLAGEN	ECM-Receptor	KEGG: hsa04512
C07.NK	C02.CXCL12	COL1A2	ITGA1_ITGB1	0.00578398	0	COL1A2_ITGA1_ITGB1	COL1A2 - (ITGA1+ITGB1)	COLLAGEN	ECM-Receptor	KEGG: hsa04512
C08.Bcell1	C02.CXCL12	COL1A2	ITGA1_ITGB1	0.00495469	0	COL1A2_ITGA1_ITGB1	COL1A2 - (ITGA1+ITGB1)	COLLAGEN	ECM-Receptor	KEGG: hsa04512
C09.Bcell2	C02.CXCL12	COL1A2	ITGA1_ITGB1	0.00377525	0	COL1A2_ITGA1_ITGB1	COL1A2 - (ITGA1+ITGB1)	COLLAGEN	ECM-Receptor	KEGG: hsa04512
C10.Bcell3	C02.CXCL12	COL1A2	ITGA1_ITGB1	0.00222892	0	COL1A2_ITGA1_ITGB1	COL1A2 - (ITGA1+ITGB1)	COLLAGEN	ECM-Receptor	KEGG: hsa04512
C02.CXCL12	C02.CXCL12	COL4A1	ITGA1_ITGB1	0.00212021	0	COL4A1_ITGA1_ITGB1	COL4A1 - (ITGA1+ITGB1)	COLLAGEN	ECM-Receptor	KEGG: hsa04512
C02.CXCL12	C02.CXCL12	COL4A2	ITGA1_ITGB1	0.00108043	0	COL4A2_ITGA1_ITGB1	COL4A2 - (ITGA1+ITGB1)	COLLAGEN	ECM-Receptor	KEGG: hsa04512
C011.Macro	C02.CXCL12	COL6A1	ITGA1_ITGB1	0.000738444	0	COL6A1_ITGA1_ITGB1	COL6A1 - (ITGA1+ITGB1)	COLLAGEN	ECM-Receptor	KEGG: hsa04512
C02.CXCL12	C02.CXCL12	COL6A1	ITGA1_ITGB1	0.031429	0	COL6A1_ITGA1_ITGB1	COL6A1 - (ITGA1+ITGB1)	COLLAGEN	ECM-Receptor	KEGG: hsa04512
C02.CXCL12	C02.CXCL12	COL6A2	ITGA1_ITGB1	0.0564848	0	COL6A2_ITGA1_ITGB1	COL6A2 - (ITGA1+ITGB1)	COLLAGEN	ECM-Receptor	KEGG: hsa04512
C02.CXCL12	C02.CXCL12	COL6A3	ITGA1_ITGB1	0.019711	0	COL6A3_ITGA1_ITGB1	COL6A3 - (ITGA1+ITGB1)	COLLAGEN	ECM-Receptor	KEGG: hsa04512
C04.Myeloid	C02.CXCL12	COL6A3	ITGA1_ITGB1	0.000800813	0	COL6A3_ITGA1_ITGB1	COL6A3 - (ITGA1+ITGB1)	COLLAGEN	ECM-Receptor	KEGG: hsa04512
C02.CXCL12	C01.Ery_P	FN1	ITGA4_ITGB1	0.034631	0	FN1_ITGA4_ITGB1	FN1 - (ITGA4+ITGB1)	FN1	ECM-Receptor	KEGG: hsa04512
C02.CXCL12	C03.Baspphil	FN1	ITGA4_ITGB1	0.029213	0	FN1_ITGA4_ITGB1	FN1 - (ITGA4+ITGB1)	FN1	ECM-Receptor	KEGG: hsa04512
C02.CXCL12	C04.Myeloid	FN1	ITGA4_ITGB1	0.0214442	0	FN1_ITGA4_ITGB1	FN1 - (ITGA4+ITGB1)	FN1	ECM-Receptor	KEGG: hsa04512
C02.CXCL12	C05.Neu	FN1	ITGA4_ITGB1	0.0134699	0	FN1_ITGA4_ITGB1	FN1 - (ITGA4+ITGB1)	FN1	ECM-Receptor	KEGG: hsa04512
C02.CXCL12	C07.NK	FN1	ITGA4_ITGB1	0.0181926	0	FN1_ITGA4_ITGB1	FN1 - (ITGA4+ITGB1)	FN1	ECM-Receptor	KEGG: hsa04512
C02.CXCL12	C08.Bcell1	FN1	ITGA4_ITGB1	0.00372368	0	FN1_ITGA4_ITGB1	FN1 - (ITGA4+ITGB1)	FN1	ECM-Receptor	KEGG: hsa04512
C02.CXCL12	C09.Bcell2	FN1	ITGA4_ITGB1	0.0115648	0	FN1_ITGA4_ITGB1	FN1 - (ITGA4+ITGB1)	FN1	ECM-Receptor	KEGG: hsa04512
C02.CXCL12	C10.Bcell3	FN1	ITGA4_ITGB1	0.017638	0	FN1_ITGA4_ITGB1	FN1 - (ITGA4+ITGB1)	FN1	ECM-Receptor	KEGG: hsa04512
C011.Macro	C011.Macro	FN1	ITGA5_ITGB1	0.000375747	0	FN1_ITGA5_ITGB1	FN1 - (ITGA5+ITGB1)	FN1	ECM-Receptor	KEGG: hsa04512
C02.CXCL12	C011.Macro	FN1	ITGA5_ITGB1	0.0162012	0	FN1_ITGA5_ITGB1	FN1 - (ITGA5+ITGB1)	FN1	ECM-Receptor	KEGG: hsa04512
C011.Macro	C02.CXCL12	FN1	ITGA8_ITGB1	0.000815718	0	FN1_ITGA8_ITGB1	FN1 - (ITGA8+ITGB1)	FN1	ECM-Receptor	KEGG: hsa04512
C02.CXCL12	C02.CXCL12	FN1	ITGA8_ITGB1	0.0345315	0	FN1_ITGA8_ITGB1	FN1 - (ITGA8+ITGB1)	FN1	ECM-Receptor	KEGG: hsa04512
C02.CXCL12	C02.CXCL12	LAMA4	ITGA1_ITGB1	0.0242266	0	LAMA4_ITGA1_ITGB1	LAMA4 - (ITGA1+ITGB1)	LAMININ	ECM-Receptor	KEGG: hsa04512
C02.CXCL12	C02.CXCL12	LAMB1	ITGA1_ITGB1	0.00464034	0	LAMB1_ITGA1_ITGB1	LAMB1 - (ITGA1+ITGB1)	LAMININ	ECM-Receptor	KEGG: hsa04512
C02.CXCL12	C02.CXCL12	LAMB2	ITGA1_ITGB1	0.00166767	0	LAMB2_ITGA1_ITGB1	LAMB2 - (ITGA1+ITGB1)	LAMININ	ECM-Receptor	KEGG: hsa04512
C04.Myeloid	C02.CXCL12	LAMB2	ITGA1_ITGB1	0.00058396	0	LAMB2_ITGA1_ITGB1	LAMB2 - (ITGA1+ITGB1)	LAMININ	ECM-Receptor	KEGG: hsa04512
C02.CXCL12	C02.CXCL12	LAMC1	ITGA1_ITGB1	0.00430024	0	LAMC1_ITGA1_ITGB1	LAMC1 - (ITGA1+ITGB1)	LAMININ	ECM-Receptor	KEGG: hsa04512
C04.Myeloid	C02.CXCL12	LAMC1	ITGA1_ITGB1	0.000613277	0	LAMC1_ITGA1_ITGB1	LAMC1 - (ITGA1+ITGB1)	LAMININ	ECM-Receptor	KEGG: hsa04512
C02.CXCL12	C04.Myeloid	LAMA4	ITGA6_ITGB1	0.0182933	0	LAMA4_ITGA6_ITGB1	LAMA4 - (ITGA6+ITGB1)	LAMININ	ECM-Receptor	KEGG: hsa04512
C02.CXCL12	C04.Myeloid	LAMB1	ITGA6_ITGB1	0.00348674	0	LAMB1_ITGA6_ITGB1	LAMB1 - (ITGA6+ITGB1)	LAMININ	ECM-Receptor	KEGG: hsa04512
C02.CXCL12	C04.Myeloid	LAMB2	ITGA6_ITGB1	0.00125216	0	LAMB2_ITGA6_ITGB1	LAMB2 - (ITGA6+ITGB1)	LAMININ	ECM-Receptor	KEGG: hsa04512
C04.Myeloid	C04.Myeloid	LAMB2	ITGA6_ITGB1	0.000438342	0	LAMB2_ITGA6_ITGB1	LAMB2 - (ITGA6+ITGB1)	LAMININ	ECM-Receptor	KEGG: hsa04512
C02.CXCL12	C04.Myeloid	LAMC1	ITGA6_ITGB1	0.00323091	0	LAMC1_ITGA6_ITGB1	LAMC1 - (ITGA6+ITGB1)	LAMININ	ECM-Receptor	KEGG: hsa04512
C04.Myeloid	C04.Myeloid	LAMC1	ITGA6_ITGB1	0.000460351	0	LAMC1_ITGA6_ITGB1	LAMC1 - (ITGA6+ITGB1)	LAMININ	ECM-Receptor	KEGG: hsa04512
C02.CXCL12	C02.CXCL12	TNC	ITGA8_ITGB1	0.0220606	0	TNC_ITGA8_ITGB1	TNC - (ITGA8+ITGB1)	TENASCIN	ECM-Receptor	KEGG: hsa04512
C011.Macro	C011.Macro	FN1	ITGAV_ITGB1	0.000418538	0	FN1_ITGAV_ITGB1	FN1 - (ITGAV+ITGB1)	FN1	ECM-Receptor	KEGG: hsa04512
C02.CXCL12	C011.Macro	FN1	ITGAV_ITGB1	0.0180138	0	FN1_ITGAV_ITGB1	FN1 - (ITGAV+ITGB1)	FN1	ECM-Receptor	KEGG: hsa04512
C011.Macro	C02.CXCL12	FN1	ITGAV_ITGB1	0.000807696	0	FN1_ITGAV_ITGB1	FN1 - (ITGAV+ITGB1)	FN1	ECM-Receptor	KEGG: hsa04512
C02.CXCL12	C02.CXCL12	FN1	ITGAV_ITGB1	0.0342032	0	FN1_ITGAV_ITGB1	FN1 - (ITGAV+ITGB1)	FN1	ECM-Receptor	KEGG: hsa04512
C011.Macro	C10.Bcell3	FN1	ITGA4_ITGB7	0.000504668	0.01	FN1_ITGA4_ITGB7	FN1 - (ITGA4+ITGB7)	FN1	ECM-Receptor	KEGG: hsa04512
C02.CXCL12	C10.Bcell3	FN1	ITGA4_ITGB7	0.0216424	0	FN1_ITGA4_ITGB7	FN1 - (ITGA4+ITGB7)	FN1	ECM-Receptor	KEGG: hsa04512
C011.Macro	C04.Myeloid	FN1	ITGA2B_ITGB3	0.00142576	0	FN1_ITGA2B_ITGB3	FN1 - (ITGA2B+ITGB3)	FN1	ECM-Receptor	KEGG: hsa04512
C02.CXCL12	C04.Myeloid	FN1	ITGA2B_ITGB3	0.0588706	0	FN1_ITGA2B_ITGB3	FN1 - (ITGA2B+ITGB3)	FN1	ECM-Receptor	KEGG: hsa04512
C02.CXCL12	C04.Myeloid	TNC	ITGA2B_ITGB3	0.0379554	0	TNC_ITGA2B_ITGB3	TNC - (ITGA2B+ITGB3)	TENASCIN	ECM-Receptor	KEGG: hsa04512
C01.Ery_P	C02.CXCL12	IBSP	ITGAV_ITGB5	9.62636e-05	0	IBSP_ITGAV_ITGB5	IBSP - (ITGAV+ITGB5)	BSP	ECM-Receptor	KEGG: hsa04512
C011.Macro	C02.CXCL12	IBSP	ITGAV_ITGB5	0.000207388	0	IBSP_ITGAV_ITGB5	IBSP - (ITGAV+ITGB5)	BSP	ECM-Receptor	KEGG: hsa04512
C02.CXCL12	C02.CXCL12	IBSP	ITGAV_ITGB5	0.0151669	0	IBSP_ITGAV_ITGB5	IBSP - (ITGAV+ITGB5)	BSP	ECM-Receptor	KEGG: hsa04512
C03.Baspphil	C02.CXCL12	IBSP	ITGAV_ITGB5	0.000267822	0	IBSP_ITGAV_ITGB5	IBSP - (ITGAV+ITGB5)	BSP	ECM-Receptor	KEGG: hsa04512
C04.Myeloid	C02.CXCL12	IBSP	ITGAV_ITGB5	0.00039476	0	IBSP_ITGAV_ITGB5	IBSP - (ITGAV+ITGB5)	BSP	ECM-Receptor	KEGG: hsa04512
C05.Neu	C02.CXCL12	IBSP	ITGAV_ITGB5	6.98015e-05	0	IBSP_ITGAV_ITGB5	IBSP - (ITGAV+ITGB5)	BSP	ECM-Receptor	KEGG: hsa04512
C06.Mono	C02.CXCL12	IBSP	ITGAV_ITGB5	2.25608e-05	0	IBSP_ITGAV_ITGB5	IBSP - (ITGAV+ITGB5)	BSP	ECM-Receptor	KEGG: hsa04512
C07.NK	C02.CXCL12	IBSP	ITGAV_ITGB5	3.33127e-05	0	IBSP_ITGAV_ITGB5	IBSP - (ITGAV+ITGB5)	BSP	ECM-Receptor	KEGG: hsa04512
C08.Bcell1	C02.CXCL12	IBSP	ITGAV_ITGB5	0.000109557	0	IBSP_ITGAV_ITGB5	IBSP - (ITGAV+ITGB5)	BSP	ECM-Receptor	KEGG: hsa04512
C09.Bcell2	C02.CXCL12	IBSP	ITGAV_ITGB5	8.9011e-05	0	IBSP_ITGAV_ITGB5	IBSP - (ITGAV+ITGB5)	BSP	ECM-Receptor	KEGG: hsa04512
C10.Bcell3	C02.CXCL12	IBSP	ITGAV_ITGB5	0.000131536	0	IBSP_ITGAV_ITGB5	IBSP - (ITGAV+ITGB5)	BSP	ECM-Receptor	KEGG: hsa04512
C02.CXCL12	C01.Ery_P	FN1	CD44	0.00567018	0	FN1_CD44	FN1 - CD44	FN1	ECM-Receptor	KEGG: hsa04512
C011.Macro	C011.Macro	FN1	CD44	0.000546256	0.04	FN1_CD44	FN1 - CD44	FN1	ECM-Receptor	KEGG: hsa04512
C02.CXCL12	C011.Macro	FN1	CD44	0.0233851	0	FN1_CD44	FN1 - CD44	FN1	ECM-Receptor	KEGG: hsa04512
C02.CXCL12	C03.Baspphil	FN1	CD44	0.0210205	0	FN1_CD44	FN1 - CD44	FN1	ECM-Receptor	KEGG: hsa04512
C02.CXCL12	C04.Myeloid	FN1	CD44	0.00540547	0	FN1_CD44	FN1 - CD44	FN1	ECM-Receptor	KEGG: hsa04512
C011.Macro	C05.Neu	FN1	CD44	0.00101541	0.04	FN1_CD44	FN1 - CD44	FN1	ECM-Receptor	KEGG: hsa04512
C02.CXCL12	C05.Neu	FN1	CD44	0.0426328	0	FN1_CD44	FN1 - CD44	FN1	ECM-Receptor	KEGG: hsa04512
C011.Macro	C06.Mono	FN1	CD44	0.00107588	0.04	FN1_CD44	FN1 - CD44	FN1	ECM-Receptor	KEGG: hsa04512
C02.CXCL12	C06.Mono	FN1	CD44	0.04506	0	FN1_CD44	FN1 - CD44	FN1	ECM-Receptor	KEGG: hsa04512
C011.Macro	C07.NK	FN1	CD44	0.00159918	0.03	FN1_CD44	FN1 - CD44	FN1	ECM-Receptor	KEGG: hsa04512
C02.CXCL12	C07.NK	FN1	CD44	0.0655724	0	FN1_CD44	FN1 - CD44	FN1	ECM-Receptor	KEGG: hsa04512
C02.CXCL12	C09.Bcell2	FN1	CD44	0.000771115	0	FN1_CD44	FN1 - CD44	FN1	ECM-Receptor	KEGG: hsa04512
C02.CXCL12	C10.Bcell3	FN1	CD44	0.0107951	0	FN1_CD44	FN1 - CD44	FN1	ECM-Receptor	KEGG: hsa04512
C02.CXCL12	C01.Ery_P	COL1A1	CD44	0.0139592	0	COL1A1_CD44	COL1A1 - CD44	COLLAGEN	ECM-Receptor	KEGG: hsa04512
C02.CXCL12	C011.Macro	COL1A1	CD44	0.0561095	0	COL1A1_CD44	COL1A1 - CD44	COLLAGEN	ECM-Receptor	KEGG: hsa04512
C02.CXCL12	C03.Baspphil	COL1A1	CD44	0.0506075	0	COL1A1_CD44	COL1A1 - CD44	COLLAGEN	ECM-Receptor	KEGG: hsa04512
C02.CXCL12	C04.Myeloid	COL1A1	CD44	0.0133127	0	COL1A1_CD44	COL1A1 - CD44	COLLAGEN	ECM-Receptor	KEGG: hsa04512
C01.Ery_P	C05.Neu	COL1A1	CD44	0.00635054	0	COL1A1_CD44	COL1A1 - CD44	COLLAGEN	ECM-Receptor	KEGG: hsa04512
C011.Macro	C05.Neu	COL1A1	CD44	0.00876356	0	COL1A1_CD44	COL1A1 - CD44	COLLAGEN	ECM-Receptor	KEGG: hsa04512
C02.CXCL12	C05.Neu	COL1A1	CD44	0.0995464	0	COL1A1_CD44	COL1A1 - CD44	COLLAGEN	ECM-Receptor	KEGG: hsa04512
C03.Baspphil	C05.Neu	COL1A1	CD44	0.00582893	0	COL1A1_CD44	COL1A1 - CD44	COLLAGEN	ECM-Receptor	KEGG: hsa04512
C04.Myeloid	C05.Neu	COL1A1	CD44	0.00543933	0.03	COL1A1_CD44	COL1A1 - CD44	COLLAGEN	ECM-Receptor	KEGG: hsa04512
C05.Neu	C05.Neu	COL1A1	CD44	0.00622733	0	COL1A1_CD44	COL1A1 - CD44	COLLAGEN	ECM-Receptor	KEGG: hsa04512
C06.Mono	C05.Neu	COL1A1	CD44	0.00766919	0	COL1A1_CD44	COL1A1 - CD44	COLLAGEN	ECM-Receptor	KEGG: hsa04512
C07.NK	C05.Neu	COL1A1	CD44	0.00721419	0	COL1A1_CD44	COL1A1 - CD44	COLLAGEN	ECM-Receptor	KEGG: hsa04512
C08.Bcell1	C05.Neu	COL1A1	CD44	0.00703168	0	COL1A1_CD44	COL1A1 - CD44	COLLAGEN	ECM-Receptor	KEGG: hsa04512
C09.Bcell2	C05.Neu	COL1A1	CD44	0.00625318	0	COL1A1_CD44	COL1A1 - CD44	COLLAGEN	ECM-Receptor	KEGG: hsa04512
C01.Ery_P	C06.Mono	COL1A1	CD44	0.00672661	0	COL1A1_CD44	COL1A1 - CD44	COLLAGEN	ECM-Receptor	KEGG: hsa04512
C011.Macro	C06.Mono	COL1A1	CD44	0.00928117	0	COL1A1_CD44	COL1A1 - CD44	COLLAGEN	ECM-Receptor	KEGG: hsa04512
C02.CXCL12	C06.Mono	COL1A1	CD44	0.104859	0	COL1A1_CD44	COL1A1 - CD44	COLLAGEN	ECM-Receptor	KEGG: hsa04512
C03.Baspphil	C06.Mono	COL1A1	CD44	0.0061743	0	COL1A1_CD44	COL1A1 - CD44	COLLAGEN	ECM-Receptor	KEGG: hsa04512
C04.Myeloid	C06.Mono	COL1A1	CD44	0.00576175	0.01	COL1A1_CD44	COL1A1 - CD44	COLLAGEN	ECM-Receptor	KEGG: hsa04512
C05.Neu	C06.Mono	COL1A1	CD44	0.00659614	0	COL1A1_CD44	COL1A1 - CD44	COLLAGEN	ECM-Receptor	KEGG: hsa04512
C06.Mono	C06.Mono	COL1A1	CD44	0.0081227	0	COL1A1_CD44	COL1A1 - CD44	COLLAGEN	ECM-Receptor	KEGG: hsa04512
C07.NK	C06.Mono	COL1A1	CD44	0.007641	0	COL1A1_CD44	COL1A1 - CD44	COLLAGEN	ECM-Receptor	KEGG: hsa04512
C08.Bcell1	C06.Mono	COL1A1	CD44	0.00744777	0	COL1A1_CD44	COL1A1 - CD44	COLLAGEN	ECM-Receptor	KEGG: hsa04512
C09.Bcell2	C06.Mono	COL1A1	CD44	0.00662351	0	COL1A1_CD44	COL1A1 - CD44	COLLAGEN	ECM-Receptor	KEGG: hsa04512
C01.Ery_P	C07.NK	COL1A1	CD44	0.00997092	0	COL1A1_CD44	COL1A1 - CD44	COLLAGEN	ECM-Receptor	KEGG: hsa04512
C011.Macro	C07.NK	COL1A1	CD44	0.0137405	0	COL1A1_CD44	COL1A1 - CD44	COLLAGEN	ECM-Receptor	KEGG: hsa04512
C02.CXCL12	C07.NK	COL1A1	CD44	0.148364	0	COL1A1_CD44	COL1A1 - CD44	COLLAGEN	ECM-Receptor	KEGG: hsa04512
C03.Baspphil	C07.NK	COL1A1	CD44	0.00915469	0	COL1A1_CD44	COL1A1 - CD44	COLLAGEN	ECM-Receptor	KEGG: hsa04512
C04.Myeloid	C07.NK	COL1A1	CD44	0.00854471	0	COL1A1_CD44	COL1A1 - CD44	COLLAGEN	ECM-Receptor	KEGG: hsa04512
C05.Neu	C07.NK	COL1A1	CD44	0.00977815	0	COL1A1_CD44	COL1A1 - CD44	COLLAGEN	ECM-Receptor	KEGG: hsa04512
C06.Mono	C07.NK	COL1A1	CD44	0.0120322	0	COL1A1_CD44	COL1A1 - CD44	COLLAGEN	ECM-Receptor	KEGG: hsa04512
C07.NK	C07.NK	COL1A1	CD44	0.0113213	0	COL1A1_CD44	COL1A1 - CD44	COLLAGEN	ECM-Receptor	KEGG: hsa04512
C08.Bcell1	C07.NK	COL1A1	CD44	0.0110361	0	COL1A1_CD44	COL1A1 - CD44	COLLAGEN	ECM-Receptor	KEGG: hsa04512
C09.Bcell2	C07.NK	COL1A1	CD44	0.00981859	0	COL1A1_CD44	COL1A1 - CD44	COLLAGEN	ECM-Receptor	KEGG: hsa04512
C10.Bcell3	C07.NK	COL1A1	CD44	0.00901218	0	COL1A1_CD44	COL1A1 - CD44	COLLAGEN	ECM-Receptor	KEGG: hsa04512
C02.CXCL12	C10.Bcell3	COL1A1	CD44	0.0263772	0	COL1A1_CD44	COL1A1 - CD44	COLLAGEN	ECM-Receptor	KEGG: hsa04512
C02.CXCL12	C01.Ery_P	COL1A2	CD44	0.0122631	0	COL1A2_CD44	COL1A2 - CD44	COLLAGEN	ECM-Receptor	KEGG: hsa04512
C02.CXCL12	C011.Macro	COL1A2	CD44	0.0495493	0	COL1A2_CD44	COL1A2 - CD44	COLLAGEN	ECM-Receptor	KEGG: hsa04512
C02.CXCL12	C03.Baspphil	COL1A2	CD44	0.0446602	0	COL1A2_CD44	COL1A2 - CD44	COLLAGEN	ECM-Receptor	KEGG: hsa04512
C02.CXCL12	C04.Myeloid	COL1A2	CD44	0.0116942	0	COL1A2_CD44	COL1A2 - CD44	COLLAGEN	ECM-Receptor	KEGG: hsa04512
C01.Ery_P	C05.Neu	COL1A2	CD44	0.00449725	0	COL1A2_CD44	COL1A2 - CD44	COLLAGEN	ECM-Receptor	KEGG: hsa04512
C011.Macro	C05.Neu	COL1A2	CD44	0.00891844	0	COL1A2_CD44	COL1A2 - CD44	COLLAGEN	ECM-Receptor	KEGG: hsa04512
C02.CXCL12	C05.Neu	COL1A2	CD44	0.0883833	0	COL1A2_CD44	COL1A2 - CD44	COLLAGEN	ECM-Receptor	KEGG: hsa04512
C03.Baspphil	C05.Neu	COL1A2	CD44	0.00415523	0.03	COL1A2_CD44	COL1A2 - CD44	COLLAGEN	ECM-Receptor	KEGG: hsa04512
C04.Myeloid	C05.Neu	COL1A2	CD44	0.00453232	0.04	COL1A2_CD44	COL1A2 - CD44	COLLAGEN	ECM-Receptor	KEGG: hsa04512
C05.Neu	C05.Neu	COL1A2	CD44	0.00362822	0	COL1A2_CD44	COL1A2 - CD44	COLLAGEN	ECM-Receptor	KEGG: hsa04512
C06.Mono	C05.Neu	COL1A2	CD44	0.00368807	0	COL1A2_CD44	COL1A2 - CD44	COLLAGEN	ECM-Receptor	KEGG: hsa04512
C07.NK	C05.Neu	COL1A2	CD44	0.00527813	0	COL1A2_CD44	COL1A2 - CD44	COLLAGEN	ECM-Receptor	KEGG: hsa04512
C08.Bcell1	C05.Neu	COL1A2	CD44	0.00452104	0	COL1A2_CD44	COL1A2 - CD44	COLLAGEN	ECM-Receptor	KEGG: hsa04512
C09.Bcell2	C05.Neu	COL1A2	CD44	0.00344447	0.02	COL1A2_CD44	COL1A2 - CD44	COLLAGEN	ECM-Receptor	KEGG: hsa04512
C01.Ery_P	C06.Mono	COL1A2	CD44	0.00476409	0	COL1A2_CD44	COL1A2 - CD44	COLLAGEN	ECM-Receptor	KEGG: hsa04512
C011.Macro	C06.Mono	COL1A2	CD44	0.00944512	0	COL1A2_CD44	COL1A2 - CD44	COLLAGEN	ECM-Receptor	KEGG: hsa04512
C02.CXCL12	C06.Mono	COL1A2	CD44	0.0931617	0	COL1A2_CD44	COL1A2 - CD44	COLLAGEN	ECM-Receptor	KEGG: hsa04512
C03.Baspphil	C06.Mono	COL1A2	CD44	0.00440186	0.02	COL1A2_CD44	COL1A2 - CD44	COLLAGEN	ECM-Receptor	KEGG: hsa04512
C04.Myeloid	C06.Mono	COL1A2	CD44	0.00480123	0	COL1A2_CD44	COL1A2 - CD44	COLLAGEN	ECM-Receptor	KEGG: hsa04512
C05.Neu	C06.Mono	COL1A2	CD44	0.00384369	0	COL1A2_CD44	COL1A2 - CD44	COLLAGEN	ECM-Receptor	KEGG: hsa04512
C06.Mono	C06.Mono	COL1A2	CD44	0.00390709	0	COL1A2_CD44	COL1A2 - CD44	COLLAGEN	ECM-Receptor	KEGG: hsa04512
C07.NK	C06.Mono	COL1A2	CD44	0.00559105	0	COL1A2_CD44	COL1A2 - CD44	COLLAGEN	ECM-Receptor	KEGG: hsa04512
C08.Bcell1	C06.Mono	COL1A2	CD44	0.00478928	0	COL1A2_CD44	COL1A2 - CD44	COLLAGEN	ECM-Receptor	KEGG: hsa04512
C09.Bcell2	C06.Mono	COL1A2	CD44	0.00364908	0.02	COL1A2_CD44	COL1A2 - CD44	COLLAGEN	ECM-Receptor	KEGG: hsa04512
C01.Ery_P	C07.NK	COL1A2	CD44	0.00706861	0	COL1A2_CD44	COL1A2 - CD44	COLLAGEN	ECM-Receptor	KEGG: hsa04512
C011.Macro	C07.NK	COL1A2	CD44	0.0139822	0	COL1A2_CD44	COL1A2 - CD44	COLLAGEN	ECM-Receptor	KEGG: hsa04512
C02.CXCL12	C07.NK	COL1A2	CD44	0.132532	0	COL1A2_CD44	COL1A2 - CD44	COLLAGEN	ECM-Receptor	KEGG: hsa04512
C03.Baspphil	C07.NK	COL1A2	CD44	0.0065323	0	COL1A2_CD44	COL1A2 - CD44	COLLAGEN	ECM-Receptor	KEGG: hsa04512
C04.Myeloid	C07.NK	COL1A2	CD44	0.00712358	0.01	COL1A2_CD44	COL1A2 - CD44	COLLAGEN	ECM-Receptor	KEGG: hsa04512
C05.Neu	C07.NK	COL1A2	CD44	0.00570554	0	COL1A2_CD44	COL1A2 - CD44	COLLAGEN	ECM-Receptor	KEGG: hsa04512
C06.Mono	C07.NK	COL1A2	CD44	0.00579946	0	COL1A2_CD44	COL1A2 - CD44	COLLAGEN	ECM-Receptor	KEGG: hsa04512
C07.NK	C07.NK	COL1A2	CD44	0.00829225	0	COL1A2_CD44	COL1A2 - CD44	COLLAGEN	ECM-Receptor	KEGG: hsa04512
C08.Bcell1	C07.NK	COL1A2	CD44	0.00710589	0	COL1A2_CD44	COL1A2 - CD44	COLLAGEN	ECM-Receptor	KEGG: hsa04512
C09.Bcell2	C07.NK	COL1A2	CD44	0.00541716	0	COL1A2_CD44	COL1A2 - CD44	COLLAGEN	ECM-Receptor	KEGG: hsa04512
C02.CXCL12	C10.Bcell3	COL1A2	CD44	0.0232078	0	COL1A2_CD44	COL1A2 - CD44	COLLAGEN	ECM-Receptor	KEGG: hsa04512
C02.CXCL12	C01.Ery_P	COL4A1	CD44	0.0002481	0	COL4A1_CD44	COL4A1 - CD44	COLLAGEN	ECM-Receptor	KEGG: hsa04512
C02.CXCL12	C011.Macro	COL4A1	CD44	0.00104095	0	COL4A1_CD44	COL4A1 - CD44	COLLAGEN	ECM-Receptor	KEGG: hsa04512
C02.CXCL12	C03.Baspphil	COL4A1	CD44	0.000933537	0	COL4A1_CD44	COL4A1 - CD44	COLLAGEN	ECM-Receptor	KEGG: hsa04512
C02.CXCL12	C04.Myeloid	COL4A1	CD44	0.000236457	0	COL4A1_CD44	COL4A1 - CD44	COLLAGEN	ECM-Receptor	KEGG: hsa04512
C02.CXCL12	C05.Neu	COL4A1	CD44	0.00193416	0	COL4A1_CD44	COL4A1 - CD44	COLLAGEN	ECM-Receptor	KEGG: hsa04512
C02.CXCL12	C06.Mono	COL4A1	CD44	0.00204923	0	COL4A1_CD44	COL4A1 - CD44	COLLAGEN	ECM-Receptor	KEGG: hsa04512
C02.CXCL12	C07.NK	COL4A1	CD44	0.00304452	0	COL4A1_CD44	COL4A1 - CD44	COLLAGEN	ECM-Receptor	KEGG: hsa04512
C02.CXCL12	C09.Bcell2	COL4A1	CD44	3.35821e-05	0	COL4A1_CD44	COL4A1 - CD44	COLLAGEN	ECM-Receptor	KEGG: hsa04512
C02.CXCL12	C10.Bcell3	COL4A1	CD44	0.000474679	0	COL4A1_CD44	COL4A1 - CD44	COLLAGEN	ECM-Receptor	KEGG: hsa04512
C02.CXCL12	C01.Ery_P	COL4A2	CD44	0.000126312	0	COL4A2_CD44	COL4A2 - CD44	COLLAGEN	ECM-Receptor	KEGG: hsa04512
C02.CXCL12	C011.Macro	COL4A2	CD44	0.000530174	0	COL4A2_CD44	COL4A2 - CD44	COLLAGEN	ECM-Receptor	KEGG: hsa04512
C02.CXCL12	C03.Baspphil	COL4A2	CD44	0.000475441	0	COL4A2_CD44	COL4A2 - CD44	COLLAGEN	ECM-Receptor	KEGG: hsa04512
C02.CXCL12	C04.Myeloid	COL4A2	CD44	0.000120384	0	COL4A2_CD44	COL4A2 - CD44	COLLAGEN	ECM-Receptor	KEGG: hsa04512
C02.CXCL12	C05.Neu	COL4A2	CD44	0.000985532	0	COL4A2_CD44	COL4A2 - CD44	COLLAGEN	ECM-Receptor	KEGG: hsa04512
C02.CXCL12	C06.Mono	COL4A2	CD44	0.00104423	0	COL4A2_CD44	COL4A2 - CD44	COLLAGEN	ECM-Receptor	KEGG: hsa04512
C02.CXCL12	C07.NK	COL4A2	CD44	0.00155215	0	COL4A2_CD44	COL4A2 - CD44	COLLAGEN	ECM-Receptor	KEGG: hsa04512
C02.CXCL12	C09.Bcell2	COL4A2	CD44	1.70954e-05	0	COL4A2_CD44	COL4A2 - CD44	COLLAGEN	ECM-Receptor	KEGG: hsa04512
C02.CXCL12	C10.Bcell3	COL4A2	CD44	0.000241695	0	COL4A2_CD44	COL4A2 - CD44	COLLAGEN	ECM-Receptor	KEGG: hsa04512
C02.CXCL12	C01.Ery_P	COL6A1	CD44	0.00377564	0	COL6A1_CD44	COL6A1 - CD44	COLLAGEN	ECM-Receptor	KEGG: hsa04512
C011.Macro	C011.Macro	COL6A1	CD44	0.000362296	0.04	COL6A1_CD44	COL6A1 - CD44	COLLAGEN	ECM-Receptor	KEGG: hsa04512
C02.CXCL12	C011.Macro	COL6A1	CD44	0.0156648	0	COL6A1_CD44	COL6A1 - CD44	COLLAGEN	ECM-Receptor	KEGG: hsa04512
C02.CXCL12	C03.Baspphil	COL6A1	CD44	0.0140696	0	COL6A1_CD44	COL6A1 - CD44	COLLAGEN	ECM-Receptor	KEGG: hsa04512
C02.CXCL12	C04.Myeloid	COL6A1	CD44	0.00359905	0	COL6A1_CD44	COL6A1 - CD44	COLLAGEN	ECM-Receptor	KEGG: hsa04512
C011.Macro	C05.Neu	COL6A1	CD44	0.000673563	0.03	COL6A1_CD44	COL6A1 - CD44	COLLAGEN	ECM-Receptor	KEGG: hsa04512
C02.CXCL12	C05.Neu	COL6A1	CD44	0.0287452	0	COL6A1_CD44	COL6A1 - CD44	COLLAGEN	ECM-Receptor	KEGG: hsa04512
C011.Macro	C06.Mono	COL6A1	CD44	0.000713692	0.04	COL6A1_CD44	COL6A1 - CD44	COLLAGEN	ECM-Receptor	KEGG: hsa04512
C02.CXCL12	C06.Mono	COL6A1	CD44	0.0304068	0	COL6A1_CD44	COL6A1 - CD44	COLLAGEN	ECM-Receptor	KEGG: hsa04512
C011.Macro	C07.NK	COL6A1	CD44	0.00106101	0.02	COL6A1_CD44	COL6A1 - CD44	COLLAGEN	ECM-Receptor	KEGG: hsa04512
C02.CXCL12	C07.NK	COL6A1	CD44	0.04456	0	COL6A1_CD44	COL6A1 - CD44	COLLAGEN	ECM-Receptor	KEGG: hsa04512
C02.CXCL12	C09.Bcell2	COL6A1	CD44	0.000512623	0	COL6A1_CD44	COL6A1 - CD44	COLLAGEN	ECM-Receptor	KEGG: hsa04512
C02.CXCL12	C10.Bcell3	COL6A1	CD44	0.00720057	0	COL6A1_CD44	COL6A1 - CD44	COLLAGEN	ECM-Receptor	KEGG: hsa04512
C02.CXCL12	C01.Ery_P	COL6A2	CD44	0.00694369	0	COL6A2_CD44	COL6A2 - CD44	COLLAGEN	ECM-Receptor	KEGG: hsa04512
C02.CXCL12	C011.Macro	COL6A2	CD44	0.0285232	0	COL6A2_CD44	COL6A2 - CD44	COLLAGEN	ECM-Receptor	KEGG: hsa04512
C02.CXCL12	C03.Baspphil	COL6A2	CD44	0.0256527	0	COL6A2_CD44	COL6A2 - CD44	COLLAGEN	ECM-Receptor	KEGG: hsa04512
C02.CXCL12	C04.Myeloid	COL6A2	CD44	0.00661992	0	COL6A2_CD44	COL6A2 - CD44	COLLAGEN	ECM-Receptor	KEGG: hsa04512
C02.CXCL12	C05.Neu	COL6A2	CD44	0.0517757	0	COL6A2_CD44	COL6A2 - CD44	COLLAGEN	ECM-Receptor	KEGG: hsa04512
C02.CXCL12	C06.Mono	COL6A2	CD44	0.0546937	0	COL6A2_CD44	COL6A2 - CD44	COLLAGEN	ECM-Receptor	KEGG: hsa04512
C02.CXCL12	C07.NK	COL6A2	CD44	0.0792277	0	COL6A2_CD44	COL6A2 - CD44	COLLAGEN	ECM-Receptor	KEGG: hsa04512
C02.CXCL12	C09.Bcell2	COL6A2	CD44	0.000945351	0	COL6A2_CD44	COL6A2 - CD44	COLLAGEN	ECM-Receptor	KEGG: hsa04512
C02.CXCL12	C10.Bcell3	COL6A2	CD44	0.0132043	0	COL6A2_CD44	COL6A2 - CD44	COLLAGEN	ECM-Receptor	KEGG: hsa04512
C02.CXCL12	C01.Ery_P	COL6A3	CD44	0.00234299	0	COL6A3_CD44	COL6A3 - CD44	COLLAGEN	ECM-Receptor	KEGG: hsa04512
C04.Myeloid	C01.Ery_P	COL6A3	CD44	9.35992e-05	0.01	COL6A3_CD44	COL6A3 - CD44	COLLAGEN	ECM-Receptor	KEGG: hsa04512
C02.CXCL12	C011.Macro	COL6A3	CD44	0.0097651	0	COL6A3_CD44	COL6A3 - CD44	COLLAGEN	ECM-Receptor	KEGG: hsa04512
C04.Myeloid	C011.Macro	COL6A3	CD44	0.000392908	0	COL6A3_CD44	COL6A3 - CD44	COLLAGEN	ECM-Receptor	KEGG: hsa04512
C02.CXCL12	C03.Baspphil	COL6A3	CD44	0.00876534	0	COL6A3_CD44	COL6A3 - CD44	COLLAGEN	ECM-Receptor	KEGG: hsa04512
C04.Myeloid	C03.Baspphil	COL6A3	CD44	0.000352341	0.01	COL6A3_CD44	COL6A3 - CD44	COLLAGEN	ECM-Receptor	KEGG: hsa04512
C02.CXCL12	C04.Myeloid	COL6A3	CD44	0.00223326	0	COL6A3_CD44	COL6A3 - CD44	COLLAGEN	ECM-Receptor	KEGG: hsa04512
C04.Myeloid	C04.Myeloid	COL6A3	CD44	8.92062e-05	0.01	COL6A3_CD44	COL6A3 - CD44	COLLAGEN	ECM-Receptor	KEGG: hsa04512
C02.CXCL12	C05.Neu	COL6A3	CD44	0.0180092	0	COL6A3_CD44	COL6A3 - CD44	COLLAGEN	ECM-Receptor	KEGG: hsa04512
C04.Myeloid	C05.Neu	COL6A3	CD44	0.000730457	0	COL6A3_CD44	COL6A3 - CD44	COLLAGEN	ECM-Receptor	KEGG: hsa04512
C02.CXCL12	C06.Mono	COL6A3	CD44	0.0190625	0	COL6A3_CD44	COL6A3 - CD44	COLLAGEN	ECM-Receptor	KEGG: hsa04512
C04.Myeloid	C06.Mono	COL6A3	CD44	0.000773972	0	COL6A3_CD44	COL6A3 - CD44	COLLAGEN	ECM-Receptor	KEGG: hsa04512
C02.CXCL12	C07.NK	COL6A3	CD44	0.0280883	0	COL6A3_CD44	COL6A3 - CD44	COLLAGEN	ECM-Receptor	KEGG: hsa04512
C04.Myeloid	C07.NK	COL6A3	CD44	0.00115059	0	COL6A3_CD44	COL6A3 - CD44	COLLAGEN	ECM-Receptor	KEGG: hsa04512
C02.CXCL12	C09.Bcell2	COL6A3	CD44	0.000317716	0	COL6A3_CD44	COL6A3 - CD44	COLLAGEN	ECM-Receptor	KEGG: hsa04512
C04.Myeloid	C09.Bcell2	COL6A3	CD44	1.26676e-05	0.01	COL6A3_CD44	COL6A3 - CD44	COLLAGEN	ECM-Receptor	KEGG: hsa04512
C02.CXCL12	C10.Bcell3	COL6A3	CD44	0.00447418	0	COL6A3_CD44	COL6A3 - CD44	COLLAGEN	ECM-Receptor	KEGG: hsa04512
C04.Myeloid	C10.Bcell3	COL6A3	CD44	0.000179105	0.01	COL6A3_CD44	COL6A3 - CD44	COLLAGEN	ECM-Receptor	KEGG: hsa04512
C02.CXCL12	C01.Ery_P	LAMA4	CD44	0.00289147	0	LAMA4_CD44	LAMA4 - CD44	LAMININ	ECM-Receptor	KEGG: hsa04512
C02.CXCL12	C011.Macro	LAMA4	CD44	0.0120301	0	LAMA4_CD44	LAMA4 - CD44	LAMININ	ECM-Receptor	KEGG: hsa04512
C02.CXCL12	C03.Baspphil	LAMA4	CD44	0.010801	0	LAMA4_CD44	LAMA4 - CD44	LAMININ	ECM-Receptor	KEGG: hsa04512
C02.CXCL12	C04.Myeloid	LAMA4	CD44	0.00275613	0	LAMA4_CD44	LAMA4 - CD44	LAMININ	ECM-Receptor	KEGG: hsa04512
C02.CXCL12	C05.Neu	LAMA4	CD44	0.0221437	0	LAMA4_CD44	LAMA4 - CD44	LAMININ	ECM-Receptor	KEGG: hsa04512
C02.CXCL12	C06.Mono	LAMA4	CD44	0.023433	0	LAMA4_CD44	LAMA4 - CD44	LAMININ	ECM-Receptor	KEGG: hsa04512
C02.CXCL12	C07.NK	LAMA4	CD44	0.0344555	0	LAMA4_CD44	LAMA4 - CD44	LAMININ	ECM-Receptor	KEGG: hsa04512
C02.CXCL12	C09.Bcell2	LAMA4	CD44	0.000392278	0	LAMA4_CD44	LAMA4 - CD44	LAMININ	ECM-Receptor	KEGG: hsa04512
C02.CXCL12	C10.Bcell3	LAMA4	CD44	0.00551881	0	LAMA4_CD44	LAMA4 - CD44	LAMININ	ECM-Receptor	KEGG: hsa04512
C02.CXCL12	C01.Ery_P	LAMB1	CD44	0.000544211	0	LAMB1_CD44	LAMB1 - CD44	LAMININ	ECM-Receptor	KEGG: hsa04512
C02.CXCL12	C011.Macro	LAMB1	CD44	0.00228119	0	LAMB1_CD44	LAMB1 - CD44	LAMININ	ECM-Receptor	KEGG: hsa04512
C02.CXCL12	C03.Baspphil	LAMB1	CD44	0.00204606	0	LAMB1_CD44	LAMB1 - CD44	LAMININ	ECM-Receptor	KEGG: hsa04512
C02.CXCL12	C04.Myeloid	LAMB1	CD44	0.00051868	0	LAMB1_CD44	LAMB1 - CD44	LAMININ	ECM-Receptor	KEGG: hsa04512
C02.CXCL12	C05.Neu	LAMB1	CD44	0.00423409	0	LAMB1_CD44	LAMB1 - CD44	LAMININ	ECM-Receptor	KEGG: hsa04512
C02.CXCL12	C06.Mono	LAMB1	CD44	0.00448539	0	LAMB1_CD44	LAMB1 - CD44	LAMININ	ECM-Receptor	KEGG: hsa04512
C02.CXCL12	C07.NK	LAMB1	CD44	0.00665598	0	LAMB1_CD44	LAMB1 - CD44	LAMININ	ECM-Receptor	KEGG: hsa04512
C02.CXCL12	C09.Bcell2	LAMB1	CD44	7.36817e-05	0	LAMB1_CD44	LAMB1 - CD44	LAMININ	ECM-Receptor	KEGG: hsa04512
C02.CXCL12	C10.Bcell3	LAMB1	CD44	0.00104094	0	LAMB1_CD44	LAMB1 - CD44	LAMININ	ECM-Receptor	KEGG: hsa04512
C02.CXCL12	C01.Ery_P	LAMB2	CD44	0.000195068	0	LAMB2_CD44	LAMB2 - CD44	LAMININ	ECM-Receptor	KEGG: hsa04512
C04.Myeloid	C01.Ery_P	LAMB2	CD44	6.82404e-05	0	LAMB2_CD44	LAMB2 - CD44	LAMININ	ECM-Receptor	KEGG: hsa04512
C02.CXCL12	C011.Macro	LAMB2	CD44	0.000818585	0	LAMB2_CD44	LAMB2 - CD44	LAMININ	ECM-Receptor	KEGG: hsa04512
C04.Myeloid	C011.Macro	LAMB2	CD44	0.000286481	0	LAMB2_CD44	LAMB2 - CD44	LAMININ	ECM-Receptor	KEGG: hsa04512
C02.CXCL12	C03.Baspphil	LAMB2	CD44	0.000734099	0	LAMB2_CD44	LAMB2 - CD44	LAMININ	ECM-Receptor	KEGG: hsa04512
C04.Myeloid	C03.Baspphil	LAMB2	CD44	0.000256899	0	LAMB2_CD44	LAMB2 - CD44	LAMININ	ECM-Receptor	KEGG: hsa04512
C02.CXCL12	C04.Myeloid	LAMB2	CD44	0.000185913	0	LAMB2_CD44	LAMB2 - CD44	LAMININ	ECM-Receptor	KEGG: hsa04512
C04.Myeloid	C04.Myeloid	LAMB2	CD44	6.50375e-05	0	LAMB2_CD44	LAMB2 - CD44	LAMININ	ECM-Receptor	KEGG: hsa04512
C02.CXCL12	C05.Neu	LAMB2	CD44	0.00152128	0	LAMB2_CD44	LAMB2 - CD44	LAMININ	ECM-Receptor	KEGG: hsa04512
C04.Myeloid	C05.Neu	LAMB2	CD44	0.000532646	0	LAMB2_CD44	LAMB2 - CD44	LAMININ	ECM-Receptor	KEGG: hsa04512
C02.CXCL12	C06.Mono	LAMB2	CD44	0.00161183	0	LAMB2_CD44	LAMB2 - CD44	LAMININ	ECM-Receptor	KEGG: hsa04512
C04.Myeloid	C06.Mono	LAMB2	CD44	0.000564383	0	LAMB2_CD44	LAMB2 - CD44	LAMININ	ECM-Receptor	KEGG: hsa04512
C02.CXCL12	C07.NK	LAMB2	CD44	0.00239518	0	LAMB2_CD44	LAMB2 - CD44	LAMININ	ECM-Receptor	KEGG: hsa04512
C04.Myeloid	C07.NK	LAMB2	CD44	0.000839102	0	LAMB2_CD44	LAMB2 - CD44	LAMININ	ECM-Receptor	KEGG: hsa04512
C02.CXCL12	C09.Bcell2	LAMB2	CD44	2.64026e-05	0	LAMB2_CD44	LAMB2 - CD44	LAMININ	ECM-Receptor	KEGG: hsa04512
C04.Myeloid	C09.Bcell2	LAMB2	CD44	9.23538e-06	0	LAMB2_CD44	LAMB2 - CD44	LAMININ	ECM-Receptor	KEGG: hsa04512
C02.CXCL12	C10.Bcell3	LAMB2	CD44	0.000373233	0	LAMB2_CD44	LAMB2 - CD44	LAMININ	ECM-Receptor	KEGG: hsa04512
C04.Myeloid	C10.Bcell3	LAMB2	CD44	0.000130583	0	LAMB2_CD44	LAMB2 - CD44	LAMININ	ECM-Receptor	KEGG: hsa04512
C02.CXCL12	C01.Ery_P	LAMC1	CD44	0.000504173	0	LAMC1_CD44	LAMC1 - CD44	LAMININ	ECM-Receptor	KEGG: hsa04512
C04.Myeloid	C01.Ery_P	LAMC1	CD44	7.16681e-05	0.01	LAMC1_CD44	LAMC1 - CD44	LAMININ	ECM-Receptor	KEGG: hsa04512
C02.CXCL12	C011.Macro	LAMC1	CD44	0.00211363	0	LAMC1_CD44	LAMC1 - CD44	LAMININ	ECM-Receptor	KEGG: hsa04512
C04.Myeloid	C011.Macro	LAMC1	CD44	0.000300868	0	LAMC1_CD44	LAMC1 - CD44	LAMININ	ECM-Receptor	KEGG: hsa04512
C02.CXCL12	C03.Baspphil	LAMC1	CD44	0.00189573	0	LAMC1_CD44	LAMC1 - CD44	LAMININ	ECM-Receptor	KEGG: hsa04512
C04.Myeloid	C03.Baspphil	LAMC1	CD44	0.000269801	0.01	LAMC1_CD44	LAMC1 - CD44	LAMININ	ECM-Receptor	KEGG: hsa04512
C02.CXCL12	C04.Myeloid	LAMC1	CD44	0.000480519	0	LAMC1_CD44	LAMC1 - CD44	LAMININ	ECM-Receptor	KEGG: hsa04512
C04.Myeloid	C04.Myeloid	LAMC1	CD44	6.83044e-05	0.01	LAMC1_CD44	LAMC1 - CD44	LAMININ	ECM-Receptor	KEGG: hsa04512
C02.CXCL12	C05.Neu	LAMC1	CD44	0.00392365	0	LAMC1_CD44	LAMC1 - CD44	LAMININ	ECM-Receptor	KEGG: hsa04512
C04.Myeloid	C05.Neu	LAMC1	CD44	0.000559388	0	LAMC1_CD44	LAMC1 - CD44	LAMININ	ECM-Receptor	KEGG: hsa04512
C02.CXCL12	C06.Mono	LAMC1	CD44	0.00415659	0	LAMC1_CD44	LAMC1 - CD44	LAMININ	ECM-Receptor	KEGG: hsa04512
C04.Myeloid	C06.Mono	LAMC1	CD44	0.000592718	0	LAMC1_CD44	LAMC1 - CD44	LAMININ	ECM-Receptor	KEGG: hsa04512
C02.CXCL12	C07.NK	LAMC1	CD44	0.00616907	0	LAMC1_CD44	LAMC1 - CD44	LAMININ	ECM-Receptor	KEGG: hsa04512
C04.Myeloid	C07.NK	LAMC1	CD44	0.000881217	0	LAMC1_CD44	LAMC1 - CD44	LAMININ	ECM-Receptor	KEGG: hsa04512
C02.CXCL12	C09.Bcell2	LAMC1	CD44	6.82584e-05	0	LAMC1_CD44	LAMC1 - CD44	LAMININ	ECM-Receptor	KEGG: hsa04512
C04.Myeloid	C09.Bcell2	LAMC1	CD44	9.69931e-06	0.01	LAMC1_CD44	LAMC1 - CD44	LAMININ	ECM-Receptor	KEGG: hsa04512
C02.CXCL12	C10.Bcell3	LAMC1	CD44	0.000964387	0	LAMC1_CD44	LAMC1 - CD44	LAMININ	ECM-Receptor	KEGG: hsa04512
C04.Myeloid	C10.Bcell3	LAMC1	CD44	0.000137142	0.01	LAMC1_CD44	LAMC1 - CD44	LAMININ	ECM-Receptor	KEGG: hsa04512
C01.Ery_P	C02.CXCL12	COL1A1	SDC4	0.00105091	0	COL1A1_SDC4	COL1A1 - SDC4	COLLAGEN	ECM-Receptor	KEGG: hsa04512
C011.Macro	C02.CXCL12	COL1A1	SDC4	0.00145316	0	COL1A1_SDC4	COL1A1 - SDC4	COLLAGEN	ECM-Receptor	KEGG: hsa04512
C02.CXCL12	C02.CXCL12	COL1A1	SDC4	0.0178721	0	COL1A1_SDC4	COL1A1 - SDC4	COLLAGEN	ECM-Receptor	KEGG: hsa04512
C02.Ery	C02.CXCL12	COL1A1	SDC4	0.000568367	0	COL1A1_SDC4	COL1A1 - SDC4	COLLAGEN	ECM-Receptor	KEGG: hsa04512
C03.Baspphil	C02.CXCL12	COL1A1	SDC4	0.000964166	0	COL1A1_SDC4	COL1A1 - SDC4	COLLAGEN	ECM-Receptor	KEGG: hsa04512
C04.Myeloid	C02.CXCL12	COL1A1	SDC4	0.000899427	0	COL1A1_SDC4	COL1A1 - SDC4	COLLAGEN	ECM-Receptor	KEGG: hsa04512
C05.Neu	C02.CXCL12	COL1A1	SDC4	0.00103041	0	COL1A1_SDC4	COL1A1 - SDC4	COLLAGEN	ECM-Receptor	KEGG: hsa04512
C06.Mono	C02.CXCL12	COL1A1	SDC4	0.00127053	0	COL1A1_SDC4	COL1A1 - SDC4	COLLAGEN	ECM-Receptor	KEGG: hsa04512
C07.NK	C02.CXCL12	COL1A1	SDC4	0.00119469	0	COL1A1_SDC4	COL1A1 - SDC4	COLLAGEN	ECM-Receptor	KEGG: hsa04512
C08.Bcell1	C02.CXCL12	COL1A1	SDC4	0.00116429	0	COL1A1_SDC4	COL1A1 - SDC4	COLLAGEN	ECM-Receptor	KEGG: hsa04512
C09.Bcell2	C02.CXCL12	COL1A1	SDC4	0.00103471	0	COL1A1_SDC4	COL1A1 - SDC4	COLLAGEN	ECM-Receptor	KEGG: hsa04512
C10.Bcell3	C02.CXCL12	COL1A1	SDC4	0.000949035	0	COL1A1_SDC4	COL1A1 - SDC4	COLLAGEN	ECM-Receptor	KEGG: hsa04512
C01.Ery_P	C02.CXCL12	COL1A2	SDC4	0.000743061	0	COL1A2_SDC4	COL1A2 - SDC4	COLLAGEN	ECM-Receptor	KEGG: hsa04512
C011.Macro	C02.CXCL12	COL1A2	SDC4	0.00147904	0	COL1A2_SDC4	COL1A2 - SDC4	COLLAGEN	ECM-Receptor	KEGG: hsa04512
C02.CXCL12	C02.CXCL12	COL1A2	SDC4	0.0157081	0	COL1A2_SDC4	COL1A2 - SDC4	COLLAGEN	ECM-Receptor	KEGG: hsa04512
C02.Ery	C02.CXCL12	COL1A2	SDC4	0.000283759	0	COL1A2_SDC4	COL1A2 - SDC4	COLLAGEN	ECM-Receptor	KEGG: hsa04512
C03.Baspphil	C02.CXCL12	COL1A2	SDC4	0.000686353	0	COL1A2_SDC4	COL1A2 - SDC4	COLLAGEN	ECM-Receptor	KEGG: hsa04512
C04.Myeloid	C02.CXCL12	COL1A2	SDC4	0.000748877	0	COL1A2_SDC4	COL1A2 - SDC4	COLLAGEN	ECM-Receptor	KEGG: hsa04512
C05.Neu	C02.CXCL12	COL1A2	SDC4	0.000599038	0	COL1A2_SDC4	COL1A2 - SDC4	COLLAGEN	ECM-Receptor	KEGG: hsa04512
C06.Mono	C02.CXCL12	COL1A2	SDC4	0.00060895	0	COL1A2_SDC4	COL1A2 - SDC4	COLLAGEN	ECM-Receptor	KEGG: hsa04512
C07.NK	C02.CXCL12	COL1A2	SDC4	0.000872654	0	COL1A2_SDC4	COL1A2 - SDC4	COLLAGEN	ECM-Receptor	KEGG: hsa04512
C08.Bcell1	C02.CXCL12	COL1A2	SDC4	0.000747006	0	COL1A2_SDC4	COL1A2 - SDC4	COLLAGEN	ECM-Receptor	KEGG: hsa04512
C09.Bcell2	C02.CXCL12	COL1A2	SDC4	0.000568613	0	COL1A2_SDC4	COL1A2 - SDC4	COLLAGEN	ECM-Receptor	KEGG: hsa04512
C10.Bcell3	C02.CXCL12	COL1A2	SDC4	0.000335269	0	COL1A2_SDC4	COL1A2 - SDC4	COLLAGEN	ECM-Receptor	KEGG: hsa04512
C02.CXCL12	C02.CXCL12	COL4A1	SDC4	0.000318887	0	COL4A1_SDC4	COL4A1 - SDC4	COLLAGEN	ECM-Receptor	KEGG: hsa04512
C02.CXCL12	C02.CXCL12	COL4A2	SDC4	0.000162357	0	COL4A2_SDC4	COL4A2 - SDC4	COLLAGEN	ECM-Receptor	KEGG: hsa04512
C011.Macro	C02.CXCL12	COL6A1	SDC4	0.000110934	0	COL6A1_SDC4	COL6A1 - SDC4	COLLAGEN	ECM-Receptor	KEGG: hsa04512
C02.CXCL12	C02.CXCL12	COL6A1	SDC4	0.00484802	0	COL6A1_SDC4	COL6A1 - SDC4	COLLAGEN	ECM-Receptor	KEGG: hsa04512
C02.CXCL12	C02.CXCL12	COL6A2	SDC4	0.00890783	0	COL6A2_SDC4	COL6A2 - SDC4	COLLAGEN	ECM-Receptor	KEGG: hsa04512
C02.CXCL12	C02.CXCL12	COL6A3	SDC4	0.00300969	0	COL6A3_SDC4	COL6A3 - SDC4	COLLAGEN	ECM-Receptor	KEGG: hsa04512
C04.Myeloid	C02.CXCL12	COL6A3	SDC4	0.00012031	0	COL6A3_SDC4	COL6A3 - SDC4	COLLAGEN	ECM-Receptor	KEGG: hsa04512
C011.Macro	C02.CXCL12	FN1	SDC4	0.000167284	0	FN1_SDC4	FN1 - SDC4	FN1	ECM-Receptor	KEGG: hsa04512
C02.CXCL12	C02.CXCL12	FN1	SDC4	0.00727673	0	FN1_SDC4	FN1 - SDC4	FN1	ECM-Receptor	KEGG: hsa04512
C02.CXCL12	C02.CXCL12	TNC	SDC4	0.00460187	0	TNC_SDC4	TNC - SDC4	TENASCIN	ECM-Receptor	KEGG: hsa04512
C02.CXCL12	C02.CXCL12	THBS1	SDC4	0.0051259	0	THBS1_SDC4	THBS1 - SDC4	THBS	ECM-Receptor	KEGG: hsa04512
C04.Myeloid	C02.CXCL12	THBS1	SDC4	0.00320002	0	THBS1_SDC4	THBS1 - SDC4	THBS	ECM-Receptor	KEGG: hsa04512
C02.CXCL12	C02.CXCL12	THBS2	SDC4	0.00158978	0	THBS2_SDC4	THBS2 - SDC4	THBS	ECM-Receptor	KEGG: hsa04512
C02.CXCL12	C01.Ery_P	THBS1	CD36	0.07487	0	THBS1_CD36	THBS1 - CD36	THBS	ECM-Receptor	KEGG: hsa04512
C04.Myeloid	C01.Ery_P	THBS1	CD36	0.0480046	0	THBS1_CD36	THBS1 - CD36	THBS	ECM-Receptor	KEGG: hsa04512
C02.CXCL12	C011.Macro	THBS1	CD36	0.0323714	0	THBS1_CD36	THBS1 - CD36	THBS	ECM-Receptor	KEGG: hsa04512
C04.Myeloid	C011.Macro	THBS1	CD36	0.020419	0	THBS1_CD36	THBS1 - CD36	THBS	ECM-Receptor	KEGG: hsa04512
C02.CXCL12	C02.Ery	THBS1	CD36	0.0103447	0	THBS1_CD36	THBS1 - CD36	THBS	ECM-Receptor	KEGG: hsa04512
C04.Myeloid	C02.Ery	THBS1	CD36	0.00647079	0	THBS1_CD36	THBS1 - CD36	THBS	ECM-Receptor	KEGG: hsa04512
C02.CXCL12	C03.Baspphil	THBS1	CD36	0.00223328	0	THBS1_CD36	THBS1 - CD36	THBS	ECM-Receptor	KEGG: hsa04512
C02.CXCL12	C04.Myeloid	THBS1	CD36	0.0492197	0	THBS1_CD36	THBS1 - CD36	THBS	ECM-Receptor	KEGG: hsa04512
C04.Myeloid	C04.Myeloid	THBS1	CD36	0.0312475	0	THBS1_CD36	THBS1 - CD36	THBS	ECM-Receptor	KEGG: hsa04512
C02.CXCL12	C05.Neu	THBS1	CD36	0.000944816	0	THBS1_CD36	THBS1 - CD36	THBS	ECM-Receptor	KEGG: hsa04512
C02.CXCL12	C06.Mono	THBS1	CD36	0.0097205	0	THBS1_CD36	THBS1 - CD36	THBS	ECM-Receptor	KEGG: hsa04512
C04.Myeloid	C06.Mono	THBS1	CD36	0.00607891	0	THBS1_CD36	THBS1 - CD36	THBS	ECM-Receptor	KEGG: hsa04512
C02.CXCL12	C07.NK	THBS1	CD36	0.00268228	0	THBS1_CD36	THBS1 - CD36	THBS	ECM-Receptor	KEGG: hsa04512
C04.Myeloid	C07.NK	THBS1	CD36	0.00167296	0.02	THBS1_CD36	THBS1 - CD36	THBS	ECM-Receptor	KEGG: hsa04512
C02.CXCL12	C10.Bcell3	THBS1	CD36	0.0157558	0	THBS1_CD36	THBS1 - CD36	THBS	ECM-Receptor	KEGG: hsa04512
C04.Myeloid	C10.Bcell3	THBS1	CD36	0.00987572	0	THBS1_CD36	THBS1 - CD36	THBS	ECM-Receptor	KEGG: hsa04512
C02.CXCL12	C01.Ery_P	THBS2	CD36	0.0244007	0	THBS2_CD36	THBS2 - CD36	THBS	ECM-Receptor	KEGG: hsa04512
C02.CXCL12	C011.Macro	THBS2	CD36	0.0102332	0	THBS2_CD36	THBS2 - CD36	THBS	ECM-Receptor	KEGG: hsa04512
C02.CXCL12	C02.Ery	THBS2	CD36	0.00322002	0	THBS2_CD36	THBS2 - CD36	THBS	ECM-Receptor	KEGG: hsa04512
C02.CXCL12	C03.Baspphil	THBS2	CD36	0.000691256	0	THBS2_CD36	THBS2 - CD36	THBS	ECM-Receptor	KEGG: hsa04512
C02.CXCL12	C04.Myeloid	THBS2	CD36	0.0157468	0	THBS2_CD36	THBS2 - CD36	THBS	ECM-Receptor	KEGG: hsa04512
C02.CXCL12	C05.Neu	THBS2	CD36	0.000292184	0	THBS2_CD36	THBS2 - CD36	THBS	ECM-Receptor	KEGG: hsa04512
C02.CXCL12	C06.Mono	THBS2	CD36	0.00302441	0	THBS2_CD36	THBS2 - CD36	THBS	ECM-Receptor	KEGG: hsa04512
C02.CXCL12	C07.NK	THBS2	CD36	0.000830492	0	THBS2_CD36	THBS2 - CD36	THBS	ECM-Receptor	KEGG: hsa04512
C02.CXCL12	C10.Bcell3	THBS2	CD36	0.00492287	0	THBS2_CD36	THBS2 - CD36	THBS	ECM-Receptor	KEGG: hsa04512
C01.Ery_P	C04.Myeloid	COL1A1	GP6	0.00266319	0	COL1A1_GP6	COL1A1 - GP6	COLLAGEN	ECM-Receptor	KEGG: hsa04512
C011.Macro	C04.Myeloid	COL1A1	GP6	0.00368031	0	COL1A1_GP6	COL1A1 - GP6	COLLAGEN	ECM-Receptor	KEGG: hsa04512
C02.CXCL12	C04.Myeloid	COL1A1	GP6	0.0441506	0	COL1A1_GP6	COL1A1 - GP6	COLLAGEN	ECM-Receptor	KEGG: hsa04512
C02.Ery	C04.Myeloid	COL1A1	GP6	0.00144142	0	COL1A1_GP6	COL1A1 - GP6	COLLAGEN	ECM-Receptor	KEGG: hsa04512
C03.Baspphil	C04.Myeloid	COL1A1	GP6	0.0024437	0	COL1A1_GP6	COL1A1 - GP6	COLLAGEN	ECM-Receptor	KEGG: hsa04512
C04.Myeloid	C04.Myeloid	COL1A1	GP6	0.00227985	0	COL1A1_GP6	COL1A1 - GP6	COLLAGEN	ECM-Receptor	KEGG: hsa04512
C05.Neu	C04.Myeloid	COL1A1	GP6	0.00261133	0	COL1A1_GP6	COL1A1 - GP6	COLLAGEN	ECM-Receptor	KEGG: hsa04512
C06.Mono	C04.Myeloid	COL1A1	GP6	0.00321866	0	COL1A1_GP6	COL1A1 - GP6	COLLAGEN	ECM-Receptor	KEGG: hsa04512
C07.NK	C04.Myeloid	COL1A1	GP6	0.0030269	0	COL1A1_GP6	COL1A1 - GP6	COLLAGEN	ECM-Receptor	KEGG: hsa04512
C08.Bcell1	C04.Myeloid	COL1A1	GP6	0.00295001	0	COL1A1_GP6	COL1A1 - GP6	COLLAGEN	ECM-Receptor	KEGG: hsa04512
C09.Bcell2	C04.Myeloid	COL1A1	GP6	0.00262221	0	COL1A1_GP6	COL1A1 - GP6	COLLAGEN	ECM-Receptor	KEGG: hsa04512
C10.Bcell3	C04.Myeloid	COL1A1	GP6	0.00240541	0	COL1A1_GP6	COL1A1 - GP6	COLLAGEN	ECM-Receptor	KEGG: hsa04512
C01.Ery_P	C04.Myeloid	COL1A2	GP6	0.00188395	0	COL1A2_GP6	COL1A2 - GP6	COLLAGEN	ECM-Receptor	KEGG: hsa04512
C011.Macro	C04.Myeloid	COL1A2	GP6	0.0037457	0	COL1A2_GP6	COL1A2 - GP6	COLLAGEN	ECM-Receptor	KEGG: hsa04512
C02.CXCL12	C04.Myeloid	COL1A2	GP6	0.038931	0	COL1A2_GP6	COL1A2 - GP6	COLLAGEN	ECM-Receptor	KEGG: hsa04512
C02.Ery	C04.Myeloid	COL1A2	GP6	0.000719947	0	COL1A2_GP6	COL1A2 - GP6	COLLAGEN	ECM-Receptor	KEGG: hsa04512
C03.Baspphil	C04.Myeloid	COL1A2	GP6	0.00174032	0	COL1A2_GP6	COL1A2 - GP6	COLLAGEN	ECM-Receptor	KEGG: hsa04512
C04.Myeloid	C04.Myeloid	COL1A2	GP6	0.00189867	0	COL1A2_GP6	COL1A2 - GP6	COLLAGEN	ECM-Receptor	KEGG: hsa04512
C05.Neu	C04.Myeloid	COL1A2	GP6	0.00151913	0	COL1A2_GP6	COL1A2 - GP6	COLLAGEN	ECM-Receptor	KEGG: hsa04512
C06.Mono	C04.Myeloid	COL1A2	GP6	0.00154424	0	COL1A2_GP6	COL1A2 - GP6	COLLAGEN	ECM-Receptor	KEGG: hsa04512
C07.NK	C04.Myeloid	COL1A2	GP6	0.00221208	0	COL1A2_GP6	COL1A2 - GP6	COLLAGEN	ECM-Receptor	KEGG: hsa04512
C08.Bcell1	C04.Myeloid	COL1A2	GP6	0.00189394	0	COL1A2_GP6	COL1A2 - GP6	COLLAGEN	ECM-Receptor	KEGG: hsa04512
C09.Bcell2	C04.Myeloid	COL1A2	GP6	0.00144204	0	COL1A2_GP6	COL1A2 - GP6	COLLAGEN	ECM-Receptor	KEGG: hsa04512
C10.Bcell3	C04.Myeloid	COL1A2	GP6	0.000850569	0	COL1A2_GP6	COL1A2 - GP6	COLLAGEN	ECM-Receptor	KEGG: hsa04512
C02.CXCL12	C04.Myeloid	COL4A1	GP6	0.00080903	0	COL4A1_GP6	COL4A1 - GP6	COLLAGEN	ECM-Receptor	KEGG: hsa04512
C02.CXCL12	C04.Myeloid	COL4A2	GP6	0.000412005	0	COL4A2_GP6	COL4A2 - GP6	COLLAGEN	ECM-Receptor	KEGG: hsa04512
C011.Macro	C04.Myeloid	COL6A1	GP6	0.000281535	0	COL6A1_GP6	COL6A1 - GP6	COLLAGEN	ECM-Receptor	KEGG: hsa04512
C02.CXCL12	C04.Myeloid	COL6A1	GP6	0.0122146	0	COL6A1_GP6	COL6A1 - GP6	COLLAGEN	ECM-Receptor	KEGG: hsa04512
C02.CXCL12	C04.Myeloid	COL6A2	GP6	0.022305	0	COL6A2_GP6	COL6A2 - GP6	COLLAGEN	ECM-Receptor	KEGG: hsa04512
C02.CXCL12	C04.Myeloid	COL6A3	GP6	0.00760424	0	COL6A3_GP6	COL6A3 - GP6	COLLAGEN	ECM-Receptor	KEGG: hsa04512
C04.Myeloid	C04.Myeloid	COL6A3	GP6	0.000305325	0	COL6A3_GP6	COL6A3 - GP6	COLLAGEN	ECM-Receptor	KEGG: hsa04512
C02.CXCL12	C01.Ery_P	THBS1	CD47	0.0329735	0	THBS1_CD47	THBS1 - CD47	THBS	ECM-Receptor	KEGG: hsa04512
C04.Myeloid	C01.Ery_P	THBS1	CD47	0.0208036	0	THBS1_CD47	THBS1 - CD47	THBS	ECM-Receptor	KEGG: hsa04512
C02.CXCL12	C011.Macro	THBS1	CD47	0.0233144	0	THBS1_CD47	THBS1 - CD47	THBS	ECM-Receptor	KEGG: hsa04512
C04.Myeloid	C011.Macro	THBS1	CD47	0.0146555	0	THBS1_CD47	THBS1 - CD47	THBS	ECM-Receptor	KEGG: hsa04512
C02.CXCL12	C02.Ery	THBS1	CD47	0.00114315	0	THBS1_CD47	THBS1 - CD47	THBS	ECM-Receptor	KEGG: hsa04512
C02.CXCL12	C03.Baspphil	THBS1	CD47	0.0319232	0	THBS1_CD47	THBS1 - CD47	THBS	ECM-Receptor	KEGG: hsa04512
C04.Myeloid	C03.Baspphil	THBS1	CD47	0.0201329	0	THBS1_CD47	THBS1 - CD47	THBS	ECM-Receptor	KEGG: hsa04512
C02.CXCL12	C04.Myeloid	THBS1	CD47	0.0384713	0	THBS1_CD47	THBS1 - CD47	THBS	ECM-Receptor	KEGG: hsa04512
C04.Myeloid	C04.Myeloid	THBS1	CD47	0.0243234	0	THBS1_CD47	THBS1 - CD47	THBS	ECM-Receptor	KEGG: hsa04512
C02.CXCL12	C05.Neu	THBS1	CD47	0.0150473	0	THBS1_CD47	THBS1 - CD47	THBS	ECM-Receptor	KEGG: hsa04512
C04.Myeloid	C05.Neu	THBS1	CD47	0.0094291	0	THBS1_CD47	THBS1 - CD47	THBS	ECM-Receptor	KEGG: hsa04512
C02.CXCL12	C06.Mono	THBS1	CD47	0.0085168	0	THBS1_CD47	THBS1 - CD47	THBS	ECM-Receptor	KEGG: hsa04512
C04.Myeloid	C06.Mono	THBS1	CD47	0.00532373	0	THBS1_CD47	THBS1 - CD47	THBS	ECM-Receptor	KEGG: hsa04512
C02.CXCL12	C07.NK	THBS1	CD47	0.027022	0	THBS1_CD47	THBS1 - CD47	THBS	ECM-Receptor	KEGG: hsa04512
C04.Myeloid	C07.NK	THBS1	CD47	0.0170101	0	THBS1_CD47	THBS1 - CD47	THBS	ECM-Receptor	KEGG: hsa04512
C02.CXCL12	C08.Bcell1	THBS1	CD47	0.0256401	0	THBS1_CD47	THBS1 - CD47	THBS	ECM-Receptor	KEGG: hsa04512
C04.Myeloid	C08.Bcell1	THBS1	CD47	0.0161317	0	THBS1_CD47	THBS1 - CD47	THBS	ECM-Receptor	KEGG: hsa04512
C02.CXCL12	C09.Bcell2	THBS1	CD47	0.0281246	0	THBS1_CD47	THBS1 - CD47	THBS	ECM-Receptor	KEGG: hsa04512
C04.Myeloid	C09.Bcell2	THBS1	CD47	0.0177116	0	THBS1_CD47	THBS1 - CD47	THBS	ECM-Receptor	KEGG: hsa04512
C02.CXCL12	C10.Bcell3	THBS1	CD47	0.0207758	0	THBS1_CD47	THBS1 - CD47	THBS	ECM-Receptor	KEGG: hsa04512
C04.Myeloid	C10.Bcell3	THBS1	CD47	0.0130471	0	THBS1_CD47	THBS1 - CD47	THBS	ECM-Receptor	KEGG: hsa04512
C02.CXCL12	C01.Ery_P	THBS2	CD47	0.0104279	0	THBS2_CD47	THBS2 - CD47	THBS	ECM-Receptor	KEGG: hsa04512
C02.CXCL12	C011.Macro	THBS2	CD47	0.00732322	0	THBS2_CD47	THBS2 - CD47	THBS	ECM-Receptor	KEGG: hsa04512
C02.CXCL12	C02.Ery	THBS2	CD47	0.000353567	0	THBS2_CD47	THBS2 - CD47	THBS	ECM-Receptor	KEGG: hsa04512
C02.CXCL12	C03.Baspphil	THBS2	CD47	0.0100883	0	THBS2_CD47	THBS2 - CD47	THBS	ECM-Receptor	KEGG: hsa04512
C02.CXCL12	C04.Myeloid	THBS2	CD47	0.0122141	0	THBS2_CD47	THBS2 - CD47	THBS	ECM-Receptor	KEGG: hsa04512
C02.CXCL12	C05.Neu	THBS2	CD47	0.00469918	0	THBS2_CD47	THBS2 - CD47	THBS	ECM-Receptor	KEGG: hsa04512
C02.CXCL12	C06.Mono	THBS2	CD47	0.00264768	0	THBS2_CD47	THBS2 - CD47	THBS	ECM-Receptor	KEGG: hsa04512
C02.CXCL12	C07.NK	THBS2	CD47	0.00850996	0	THBS2_CD47	THBS2 - CD47	THBS	ECM-Receptor	KEGG: hsa04512
C02.CXCL12	C08.Bcell1	THBS2	CD47	0.00806692	0	THBS2_CD47	THBS2 - CD47	THBS	ECM-Receptor	KEGG: hsa04512
C02.CXCL12	C09.Bcell2	THBS2	CD47	0.00886409	0	THBS2_CD47	THBS2 - CD47	THBS	ECM-Receptor	KEGG: hsa04512
C02.CXCL12	C10.Bcell3	THBS2	CD47	0.00651422	0	THBS2_CD47	THBS2 - CD47	THBS	ECM-Receptor	KEGG: hsa04512
C011.Macro	C04.Myeloid	HSPG2	DAG1	1.00162e-05	0	HSPG2_DAG1	HSPG2 - DAG1	HSPG	ECM-Receptor	KEGG: hsa04512
C02.CXCL12	C04.Myeloid	HSPG2	DAG1	7.42666e-05	0	HSPG2_DAG1	HSPG2 - DAG1	HSPG	ECM-Receptor	KEGG: hsa04512
C10.Bcell3	C04.Myeloid	HSPG2	DAG1	1.77476e-05	0	HSPG2_DAG1	HSPG2 - DAG1	HSPG	ECM-Receptor	KEGG: hsa04512
C02.CXCL12	C04.Myeloid	LAMA4	DAG1	0.000207193	0	LAMA4_DAG1	LAMA4 - DAG1	LAMININ	ECM-Receptor	KEGG: hsa04512
C02.CXCL12	C04.Myeloid	LAMB1	DAG1	3.89112e-05	0	LAMB1_DAG1	LAMB1 - DAG1	LAMININ	ECM-Receptor	KEGG: hsa04512
C02.CXCL12	C04.Myeloid	LAMB2	DAG1	1.39428e-05	0	LAMB2_DAG1	LAMB2 - DAG1	LAMININ	ECM-Receptor	KEGG: hsa04512
C04.Myeloid	C04.Myeloid	LAMB2	DAG1	4.87704e-06	0	LAMB2_DAG1	LAMB2 - DAG1	LAMININ	ECM-Receptor	KEGG: hsa04512
C02.CXCL12	C04.Myeloid	LAMC1	DAG1	3.60471e-05	0	LAMC1_DAG1	LAMC1 - DAG1	LAMININ	ECM-Receptor	KEGG: hsa04512
C04.Myeloid	C04.Myeloid	LAMC1	DAG1	5.12203e-06	0.01	LAMC1_DAG1	LAMC1 - DAG1	LAMININ	ECM-Receptor	KEGG: hsa04512
C011.Macro	C01.Ery_P	ADGRE5	CD55	0.000733329	0	ADGRE5_CD55	ADGRE5 - CD55	ADGRE5	Cell-Cell Contact	PMID: 11297558
C06.Mono	C01.Ery_P	ADGRE5	CD55	0.000440132	0	ADGRE5_CD55	ADGRE5 - CD55	ADGRE5	Cell-Cell Contact	PMID: 11297558
C011.Macro	C011.Macro	ADGRE5	CD55	0.00202871	0	ADGRE5_CD55	ADGRE5 - CD55	ADGRE5	Cell-Cell Contact	PMID: 11297558
C05.Neu	C011.Macro	ADGRE5	CD55	8.39324e-05	0.03	ADGRE5_CD55	ADGRE5 - CD55	ADGRE5	Cell-Cell Contact	PMID: 11297558
C06.Mono	C011.Macro	ADGRE5	CD55	0.00121823	0	ADGRE5_CD55	ADGRE5 - CD55	ADGRE5	Cell-Cell Contact	PMID: 11297558
C07.NK	C011.Macro	ADGRE5	CD55	0.000209268	0.02	ADGRE5_CD55	ADGRE5 - CD55	ADGRE5	Cell-Cell Contact	PMID: 11297558
C011.Macro	C03.Baspphil	ADGRE5	CD55	0.00340988	0	ADGRE5_CD55	ADGRE5 - CD55	ADGRE5	Cell-Cell Contact	PMID: 11297558
C05.Neu	C03.Baspphil	ADGRE5	CD55	0.000141262	0	ADGRE5_CD55	ADGRE5 - CD55	ADGRE5	Cell-Cell Contact	PMID: 11297558
C06.Mono	C03.Baspphil	ADGRE5	CD55	0.00204875	0	ADGRE5_CD55	ADGRE5 - CD55	ADGRE5	Cell-Cell Contact	PMID: 11297558
C07.NK	C03.Baspphil	ADGRE5	CD55	0.000352177	0	ADGRE5_CD55	ADGRE5 - CD55	ADGRE5	Cell-Cell Contact	PMID: 11297558
C011.Macro	C04.Myeloid	ADGRE5	CD55	0.00238832	0	ADGRE5_CD55	ADGRE5 - CD55	ADGRE5	Cell-Cell Contact	PMID: 11297558
C05.Neu	C04.Myeloid	ADGRE5	CD55	9.88444e-05	0.02	ADGRE5_CD55	ADGRE5 - CD55	ADGRE5	Cell-Cell Contact	PMID: 11297558
C06.Mono	C04.Myeloid	ADGRE5	CD55	0.00143438	0	ADGRE5_CD55	ADGRE5 - CD55	ADGRE5	Cell-Cell Contact	PMID: 11297558
C07.NK	C04.Myeloid	ADGRE5	CD55	0.000246442	0.01	ADGRE5_CD55	ADGRE5 - CD55	ADGRE5	Cell-Cell Contact	PMID: 11297558
C06.Mono	C05.Neu	ADGRE5	CD55	7.20014e-05	0	ADGRE5_CD55	ADGRE5 - CD55	ADGRE5	Cell-Cell Contact	PMID: 11297558
C011.Macro	C06.Mono	ADGRE5	CD55	0.00268583	0	ADGRE5_CD55	ADGRE5 - CD55	ADGRE5	Cell-Cell Contact	PMID: 11297558
C05.Neu	C06.Mono	ADGRE5	CD55	0.000111189	0	ADGRE5_CD55	ADGRE5 - CD55	ADGRE5	Cell-Cell Contact	PMID: 11297558
C06.Mono	C06.Mono	ADGRE5	CD55	0.00161325	0	ADGRE5_CD55	ADGRE5 - CD55	ADGRE5	Cell-Cell Contact	PMID: 11297558
C07.NK	C06.Mono	ADGRE5	CD55	0.000277215	0.01	ADGRE5_CD55	ADGRE5 - CD55	ADGRE5	Cell-Cell Contact	PMID: 11297558
C06.Mono	C07.NK	ADGRE5	CD55	6.29415e-05	0.01	ADGRE5_CD55	ADGRE5 - CD55	ADGRE5	Cell-Cell Contact	PMID: 11297558
C011.Macro	C08.Bcell1	ADGRE5	CD55	0.00101798	0	ADGRE5_CD55	ADGRE5 - CD55	ADGRE5	Cell-Cell Contact	PMID: 11297558
C05.Neu	C08.Bcell1	ADGRE5	CD55	4.20751e-05	0.03	ADGRE5_CD55	ADGRE5 - CD55	ADGRE5	Cell-Cell Contact	PMID: 11297558
C06.Mono	C08.Bcell1	ADGRE5	CD55	0.000611042	0	ADGRE5_CD55	ADGRE5 - CD55	ADGRE5	Cell-Cell Contact	PMID: 11297558
C011.Macro	C10.Bcell3	ADGRE5	CD55	0.00197363	0	ADGRE5_CD55	ADGRE5 - CD55	ADGRE5	Cell-Cell Contact	PMID: 11297558
C05.Neu	C10.Bcell3	ADGRE5	CD55	8.16493e-05	0.03	ADGRE5_CD55	ADGRE5 - CD55	ADGRE5	Cell-Cell Contact	PMID: 11297558
C06.Mono	C10.Bcell3	ADGRE5	CD55	0.00118513	0	ADGRE5_CD55	ADGRE5 - CD55	ADGRE5	Cell-Cell Contact	PMID: 11297558
C02.CXCL12	C01.Ery_P	APP	CD74	0.032112	0	APP_CD74	APP - CD74	APP	Cell-Cell Contact	PMID: 19849849
C011.Macro	C011.Macro	APP	CD74	0.0253577	0.02	APP_CD74	APP - CD74	APP	Cell-Cell Contact	PMID: 19849849
C02.CXCL12	C011.Macro	APP	CD74	0.150661	0	APP_CD74	APP - CD74	APP	Cell-Cell Contact	PMID: 19849849
C05.Neu	C011.Macro	APP	CD74	0.0233792	0	APP_CD74	APP - CD74	APP	Cell-Cell Contact	PMID: 19849849
C07.NK	C011.Macro	APP	CD74	0.0236577	0	APP_CD74	APP - CD74	APP	Cell-Cell Contact	PMID: 19849849
C09.Bcell2	C011.Macro	APP	CD74	0.0118898	0.02	APP_CD74	APP - CD74	APP	Cell-Cell Contact	PMID: 19849849
C10.Bcell3	C011.Macro	APP	CD74	0.094989	0	APP_CD74	APP - CD74	APP	Cell-Cell Contact	PMID: 19849849
C02.CXCL12	C02.CXCL12	APP	CD74	0.01113	0.03	APP_CD74	APP - CD74	APP	Cell-Cell Contact	PMID: 19849849
C02.CXCL12	C02.Ery	APP	CD74	0.0469647	0	APP_CD74	APP - CD74	APP	Cell-Cell Contact	PMID: 19849849
C10.Bcell3	C02.Ery	APP	CD74	0.0283322	0.01	APP_CD74	APP - CD74	APP	Cell-Cell Contact	PMID: 19849849
C02.CXCL12	C03.Baspphil	APP	CD74	0.0687642	0	APP_CD74	APP - CD74	APP	Cell-Cell Contact	PMID: 19849849
C05.Neu	C03.Baspphil	APP	CD74	0.00986688	0	APP_CD74	APP - CD74	APP	Cell-Cell Contact	PMID: 19849849
C10.Bcell3	C03.Baspphil	APP	CD74	0.0418629	0	APP_CD74	APP - CD74	APP	Cell-Cell Contact	PMID: 19849849
C02.CXCL12	C04.Myeloid	APP	CD74	0.064123	0	APP_CD74	APP - CD74	APP	Cell-Cell Contact	PMID: 19849849
C05.Neu	C04.Myeloid	APP	CD74	0.00916182	0.01	APP_CD74	APP - CD74	APP	Cell-Cell Contact	PMID: 19849849
C10.Bcell3	C04.Myeloid	APP	CD74	0.0389615	0	APP_CD74	APP - CD74	APP	Cell-Cell Contact	PMID: 19849849
C02.CXCL12	C05.Neu	APP	CD74	0.096463	0	APP_CD74	APP - CD74	APP	Cell-Cell Contact	PMID: 19849849
C05.Neu	C05.Neu	APP	CD74	0.0142032	0	APP_CD74	APP - CD74	APP	Cell-Cell Contact	PMID: 19849849
C07.NK	C05.Neu	APP	CD74	0.014374	0.02	APP_CD74	APP - CD74	APP	Cell-Cell Contact	PMID: 19849849
C10.Bcell3	C05.Neu	APP	CD74	0.0594171	0	APP_CD74	APP - CD74	APP	Cell-Cell Contact	PMID: 19849849
C011.Macro	C06.Mono	APP	CD74	0.0214313	0.03	APP_CD74	APP - CD74	APP	Cell-Cell Contact	PMID: 19849849
C02.CXCL12	C06.Mono	APP	CD74	0.129919	0	APP_CD74	APP - CD74	APP	Cell-Cell Contact	PMID: 19849849
C05.Neu	C06.Mono	APP	CD74	0.0197529	0	APP_CD74	APP - CD74	APP	Cell-Cell Contact	PMID: 19849849
C07.NK	C06.Mono	APP	CD74	0.0199892	0	APP_CD74	APP - CD74	APP	Cell-Cell Contact	PMID: 19849849
C09.Bcell2	C06.Mono	APP	CD74	0.0100273	0.04	APP_CD74	APP - CD74	APP	Cell-Cell Contact	PMID: 19849849
C10.Bcell3	C06.Mono	APP	CD74	0.0811788	0	APP_CD74	APP - CD74	APP	Cell-Cell Contact	PMID: 19849849
C011.Macro	C07.NK	APP	CD74	0.0216943	0.04	APP_CD74	APP - CD74	APP	Cell-Cell Contact	PMID: 19849849
C02.CXCL12	C07.NK	APP	CD74	0.131334	0	APP_CD74	APP - CD74	APP	Cell-Cell Contact	PMID: 19849849
C05.Neu	C07.NK	APP	CD74	0.0199958	0	APP_CD74	APP - CD74	APP	Cell-Cell Contact	PMID: 19849849
C07.NK	C07.NK	APP	CD74	0.0202348	0	APP_CD74	APP - CD74	APP	Cell-Cell Contact	PMID: 19849849
C10.Bcell3	C07.NK	APP	CD74	0.0821135	0	APP_CD74	APP - CD74	APP	Cell-Cell Contact	PMID: 19849849
C011.Macro	C08.Bcell1	APP	CD74	0.0283581	0.02	APP_CD74	APP - CD74	APP	Cell-Cell Contact	PMID: 19849849
C02.CXCL12	C08.Bcell1	APP	CD74	0.165963	0	APP_CD74	APP - CD74	APP	Cell-Cell Contact	PMID: 19849849
C05.Neu	C08.Bcell1	APP	CD74	0.0261518	0	APP_CD74	APP - CD74	APP	Cell-Cell Contact	PMID: 19849849
C06.Mono	C08.Bcell1	APP	CD74	0.00740091	0.04	APP_CD74	APP - CD74	APP	Cell-Cell Contact	PMID: 19849849
C07.NK	C08.Bcell1	APP	CD74	0.0264625	0	APP_CD74	APP - CD74	APP	Cell-Cell Contact	PMID: 19849849
C09.Bcell2	C08.Bcell1	APP	CD74	0.0133185	0	APP_CD74	APP - CD74	APP	Cell-Cell Contact	PMID: 19849849
C10.Bcell3	C08.Bcell1	APP	CD74	0.105338	0	APP_CD74	APP - CD74	APP	Cell-Cell Contact	PMID: 19849849
C011.Macro	C09.Bcell2	APP	CD74	0.02783	0.02	APP_CD74	APP - CD74	APP	Cell-Cell Contact	PMID: 19849849
C02.CXCL12	C09.Bcell2	APP	CD74	0.163303	0	APP_CD74	APP - CD74	APP	Cell-Cell Contact	PMID: 19849849
C05.Neu	C09.Bcell2	APP	CD74	0.0256636	0	APP_CD74	APP - CD74	APP	Cell-Cell Contact	PMID: 19849849
C07.NK	C09.Bcell2	APP	CD74	0.0259687	0	APP_CD74	APP - CD74	APP	Cell-Cell Contact	PMID: 19849849
C09.Bcell2	C09.Bcell2	APP	CD74	0.0130666	0.01	APP_CD74	APP - CD74	APP	Cell-Cell Contact	PMID: 19849849
C10.Bcell3	C09.Bcell2	APP	CD74	0.103529	0	APP_CD74	APP - CD74	APP	Cell-Cell Contact	PMID: 19849849
C011.Macro	C10.Bcell3	APP	CD74	0.0326223	0.01	APP_CD74	APP - CD74	APP	Cell-Cell Contact	PMID: 19849849
C02.CXCL12	C10.Bcell3	APP	CD74	0.186938	0	APP_CD74	APP - CD74	APP	Cell-Cell Contact	PMID: 19849849
C05.Neu	C10.Bcell3	APP	CD74	0.0300945	0	APP_CD74	APP - CD74	APP	Cell-Cell Contact	PMID: 19849849
C07.NK	C10.Bcell3	APP	CD74	0.0304506	0	APP_CD74	APP - CD74	APP	Cell-Cell Contact	PMID: 19849849
C09.Bcell2	C10.Bcell3	APP	CD74	0.0153569	0	APP_CD74	APP - CD74	APP	Cell-Cell Contact	PMID: 19849849
C10.Bcell3	C10.Bcell3	APP	CD74	0.119751	0	APP_CD74	APP - CD74	APP	Cell-Cell Contact	PMID: 19849849
C02.CXCL12	C02.CXCL12	CADM1	CADM1	0.0018813	0	CADM1_CADM1	CADM1 - CADM1	CADM	Cell-Cell Contact	PMID: 24503895
C08.Bcell1	C011.Macro	CD22	PTPRC	0.00447576	0	CD22_PTPRC	CD22 - PTPRC	CD22	Cell-Cell Contact	KEGG: hsa04514
C09.Bcell2	C011.Macro	CD22	PTPRC	0.0033824	0	CD22_PTPRC	CD22 - PTPRC	CD22	Cell-Cell Contact	KEGG: hsa04514
C08.Bcell1	C03.Baspphil	CD22	PTPRC	0.0016695	0	CD22_PTPRC	CD22 - PTPRC	CD22	Cell-Cell Contact	KEGG: hsa04514
C09.Bcell2	C03.Baspphil	CD22	PTPRC	0.0012608	0	CD22_PTPRC	CD22 - PTPRC	CD22	Cell-Cell Contact	KEGG: hsa04514
C08.Bcell1	C04.Myeloid	CD22	PTPRC	0.00156361	0	CD22_PTPRC	CD22 - PTPRC	CD22	Cell-Cell Contact	KEGG: hsa04514
C09.Bcell2	C04.Myeloid	CD22	PTPRC	0.0011808	0	CD22_PTPRC	CD22 - PTPRC	CD22	Cell-Cell Contact	KEGG: hsa04514
C08.Bcell1	C05.Neu	CD22	PTPRC	0.000665836	0	CD22_PTPRC	CD22 - PTPRC	CD22	Cell-Cell Contact	KEGG: hsa04514
C09.Bcell2	C05.Neu	CD22	PTPRC	0.000502712	0	CD22_PTPRC	CD22 - PTPRC	CD22	Cell-Cell Contact	KEGG: hsa04514
C08.Bcell1	C06.Mono	CD22	PTPRC	0.00566258	0	CD22_PTPRC	CD22 - PTPRC	CD22	Cell-Cell Contact	KEGG: hsa04514
C09.Bcell2	C06.Mono	CD22	PTPRC	0.00428055	0	CD22_PTPRC	CD22 - PTPRC	CD22	Cell-Cell Contact	KEGG: hsa04514
C08.Bcell1	C07.NK	CD22	PTPRC	0.00377291	0	CD22_PTPRC	CD22 - PTPRC	CD22	Cell-Cell Contact	KEGG: hsa04514
C09.Bcell2	C07.NK	CD22	PTPRC	0.00285075	0	CD22_PTPRC	CD22 - PTPRC	CD22	Cell-Cell Contact	KEGG: hsa04514
C08.Bcell1	C08.Bcell1	CD22	PTPRC	0.00474396	0	CD22_PTPRC	CD22 - PTPRC	CD22	Cell-Cell Contact	KEGG: hsa04514
C09.Bcell2	C08.Bcell1	CD22	PTPRC	0.00358532	0	CD22_PTPRC	CD22 - PTPRC	CD22	Cell-Cell Contact	KEGG: hsa04514
C08.Bcell1	C09.Bcell2	CD22	PTPRC	0.00133799	0	CD22_PTPRC	CD22 - PTPRC	CD22	Cell-Cell Contact	KEGG: hsa04514
C09.Bcell2	C09.Bcell2	CD22	PTPRC	0.00101036	0	CD22_PTPRC	CD22 - PTPRC	CD22	Cell-Cell Contact	KEGG: hsa04514
C08.Bcell1	C10.Bcell3	CD22	PTPRC	0.00640859	0	CD22_PTPRC	CD22 - PTPRC	CD22	Cell-Cell Contact	KEGG: hsa04514
C09.Bcell2	C10.Bcell3	CD22	PTPRC	0.00484537	0	CD22_PTPRC	CD22 - PTPRC	CD22	Cell-Cell Contact	KEGG: hsa04514
C03.Baspphil	C04.Myeloid	CD34	SELP	0.00260151	0	CD34_SELP	CD34 - SELP	CD34	Cell-Cell Contact	PMID: 18606703
C05.Neu	C04.Myeloid	CD34	SELP	0.00046243	0	CD34_SELP	CD34 - SELP	CD34	Cell-Cell Contact	PMID: 18606703
C07.NK	C04.Myeloid	CD34	SELP	0.0205448	0	CD34_SELP	CD34 - SELP	CD34	Cell-Cell Contact	PMID: 18606703
C09.Bcell2	C04.Myeloid	CD34	SELP	0.00618136	0	CD34_SELP	CD34 - SELP	CD34	Cell-Cell Contact	PMID: 18606703
C011.Macro	C08.Bcell1	PTPRC	CD22	0.00447576	0	PTPRC_CD22	PTPRC - CD22	CD45	Cell-Cell Contact	PMID: 12115612
C03.Baspphil	C08.Bcell1	PTPRC	CD22	0.0016695	0	PTPRC_CD22	PTPRC - CD22	CD45	Cell-Cell Contact	PMID: 12115612
C04.Myeloid	C08.Bcell1	PTPRC	CD22	0.00156361	0	PTPRC_CD22	PTPRC - CD22	CD45	Cell-Cell Contact	PMID: 12115612
C05.Neu	C08.Bcell1	PTPRC	CD22	0.000665836	0	PTPRC_CD22	PTPRC - CD22	CD45	Cell-Cell Contact	PMID: 12115612
C06.Mono	C08.Bcell1	PTPRC	CD22	0.00566258	0	PTPRC_CD22	PTPRC - CD22	CD45	Cell-Cell Contact	PMID: 12115612
C07.NK	C08.Bcell1	PTPRC	CD22	0.00377291	0	PTPRC_CD22	PTPRC - CD22	CD45	Cell-Cell Contact	PMID: 12115612
C08.Bcell1	C08.Bcell1	PTPRC	CD22	0.00474396	0	PTPRC_CD22	PTPRC - CD22	CD45	Cell-Cell Contact	PMID: 12115612
C09.Bcell2	C08.Bcell1	PTPRC	CD22	0.00133799	0	PTPRC_CD22	PTPRC - CD22	CD45	Cell-Cell Contact	PMID: 12115612
C10.Bcell3	C08.Bcell1	PTPRC	CD22	0.00640859	0	PTPRC_CD22	PTPRC - CD22	CD45	Cell-Cell Contact	PMID: 12115612
C011.Macro	C09.Bcell2	PTPRC	CD22	0.0033824	0	PTPRC_CD22	PTPRC - CD22	CD45	Cell-Cell Contact	PMID: 12115612
C03.Baspphil	C09.Bcell2	PTPRC	CD22	0.0012608	0	PTPRC_CD22	PTPRC - CD22	CD45	Cell-Cell Contact	PMID: 12115612
C04.Myeloid	C09.Bcell2	PTPRC	CD22	0.0011808	0	PTPRC_CD22	PTPRC - CD22	CD45	Cell-Cell Contact	PMID: 12115612
C05.Neu	C09.Bcell2	PTPRC	CD22	0.000502712	0	PTPRC_CD22	PTPRC - CD22	CD45	Cell-Cell Contact	PMID: 12115612
C06.Mono	C09.Bcell2	PTPRC	CD22	0.00428055	0	PTPRC_CD22	PTPRC - CD22	CD45	Cell-Cell Contact	PMID: 12115612
C07.NK	C09.Bcell2	PTPRC	CD22	0.00285075	0	PTPRC_CD22	PTPRC - CD22	CD45	Cell-Cell Contact	PMID: 12115612
C08.Bcell1	C09.Bcell2	PTPRC	CD22	0.00358532	0	PTPRC_CD22	PTPRC - CD22	CD45	Cell-Cell Contact	PMID: 12115612
C09.Bcell2	C09.Bcell2	PTPRC	CD22	0.00101036	0	PTPRC_CD22	PTPRC - CD22	CD45	Cell-Cell Contact	PMID: 12115612
C10.Bcell3	C09.Bcell2	PTPRC	CD22	0.00484537	0	PTPRC_CD22	PTPRC - CD22	CD45	Cell-Cell Contact	PMID: 12115612
C011.Macro	C011.Macro	PTPRC	MRC1	0.00483794	0	PTPRC_MRC1	PTPRC - MRC1	CD45	Cell-Cell Contact	PMID: 27601670; PMID: 10575006
C03.Baspphil	C011.Macro	PTPRC	MRC1	0.00180501	0	PTPRC_MRC1	PTPRC - MRC1	CD45	Cell-Cell Contact	PMID: 27601670; PMID: 10575006
C04.Myeloid	C011.Macro	PTPRC	MRC1	0.00169054	0	PTPRC_MRC1	PTPRC - MRC1	CD45	Cell-Cell Contact	PMID: 27601670; PMID: 10575006
C05.Neu	C011.Macro	PTPRC	MRC1	0.000719938	0	PTPRC_MRC1	PTPRC - MRC1	CD45	Cell-Cell Contact	PMID: 27601670; PMID: 10575006
C06.Mono	C011.Macro	PTPRC	MRC1	0.00612021	0	PTPRC_MRC1	PTPRC - MRC1	CD45	Cell-Cell Contact	PMID: 27601670; PMID: 10575006
C07.NK	C011.Macro	PTPRC	MRC1	0.00407845	0	PTPRC_MRC1	PTPRC - MRC1	CD45	Cell-Cell Contact	PMID: 27601670; PMID: 10575006
C08.Bcell1	C011.Macro	PTPRC	MRC1	0.00512773	0	PTPRC_MRC1	PTPRC - MRC1	CD45	Cell-Cell Contact	PMID: 27601670; PMID: 10575006
C09.Bcell2	C011.Macro	PTPRC	MRC1	0.00144663	0	PTPRC_MRC1	PTPRC - MRC1	CD45	Cell-Cell Contact	PMID: 27601670; PMID: 10575006
C10.Bcell3	C011.Macro	PTPRC	MRC1	0.00692608	0	PTPRC_MRC1	PTPRC - MRC1	CD45	Cell-Cell Contact	PMID: 27601670; PMID: 10575006
C01.Ery_P	C02.CXCL12	CD46	JAG1	0.000391316	0	CD46_JAG1	CD46 - JAG1	CD46	Cell-Cell Contact	PMID: 23086448
C011.Macro	C02.CXCL12	CD46	JAG1	0.00063609	0	CD46_JAG1	CD46 - JAG1	CD46	Cell-Cell Contact	PMID: 23086448
C03.Baspphil	C02.CXCL12	CD46	JAG1	0.000341871	0	CD46_JAG1	CD46 - JAG1	CD46	Cell-Cell Contact	PMID: 23086448
C04.Myeloid	C02.CXCL12	CD46	JAG1	0.000420531	0	CD46_JAG1	CD46 - JAG1	CD46	Cell-Cell Contact	PMID: 23086448
C05.Neu	C02.CXCL12	CD46	JAG1	0.000191028	0	CD46_JAG1	CD46 - JAG1	CD46	Cell-Cell Contact	PMID: 23086448
C06.Mono	C02.CXCL12	CD46	JAG1	7.23547e-05	0	CD46_JAG1	CD46 - JAG1	CD46	Cell-Cell Contact	PMID: 23086448
C07.NK	C02.CXCL12	CD46	JAG1	1.29244e-05	0	CD46_JAG1	CD46 - JAG1	CD46	Cell-Cell Contact	PMID: 23086448
C10.Bcell3	C02.CXCL12	CD46	JAG1	0.000135777	0	CD46_JAG1	CD46 - JAG1	CD46	Cell-Cell Contact	PMID: 23086448
C011.Macro	C07.NK	CD48	CD244	0.000729659	0	CD48_CD244A	CD48 - CD244A	CD48	Cell-Cell Contact	PMID: 26697006
C05.Neu	C07.NK	CD48	CD244	0.000645728	0	CD48_CD244A	CD48 - CD244A	CD48	Cell-Cell Contact	PMID: 26697006
C06.Mono	C07.NK	CD48	CD244	0.0015381	0	CD48_CD244A	CD48 - CD244A	CD48	Cell-Cell Contact	PMID: 26697006
C07.NK	C07.NK	CD48	CD244	0.00134219	0	CD48_CD244A	CD48 - CD244A	CD48	Cell-Cell Contact	PMID: 26697006
C08.Bcell1	C07.NK	CD48	CD244	0.000945288	0	CD48_CD244A	CD48 - CD244A	CD48	Cell-Cell Contact	PMID: 26697006
C09.Bcell2	C07.NK	CD48	CD244	0.000134632	0	CD48_CD244A	CD48 - CD244A	CD48	Cell-Cell Contact	PMID: 26697006
C10.Bcell3	C07.NK	CD48	CD244	0.00107102	0	CD48_CD244A	CD48 - CD244A	CD48	Cell-Cell Contact	PMID: 26697006
C01.Ery_P	C011.Macro	CD99	PILRA	0.000163067	0	CD99_PILRA	CD99 - PILRA	CD99	Cell-Cell Contact	PMID: 18234675
C011.Macro	C011.Macro	CD99	PILRA	0.000705288	0	CD99_PILRA	CD99 - PILRA	CD99	Cell-Cell Contact	PMID: 18234675
C02.CXCL12	C011.Macro	CD99	PILRA	0.00266426	0	CD99_PILRA	CD99 - PILRA	CD99	Cell-Cell Contact	PMID: 18234675
C03.Baspphil	C011.Macro	CD99	PILRA	0.000392083	0	CD99_PILRA	CD99 - PILRA	CD99	Cell-Cell Contact	PMID: 18234675
C04.Myeloid	C011.Macro	CD99	PILRA	5.42081e-05	0	CD99_PILRA	CD99 - PILRA	CD99	Cell-Cell Contact	PMID: 18234675
C05.Neu	C011.Macro	CD99	PILRA	0.00058596	0	CD99_PILRA	CD99 - PILRA	CD99	Cell-Cell Contact	PMID: 18234675
C06.Mono	C011.Macro	CD99	PILRA	0.000498284	0	CD99_PILRA	CD99 - PILRA	CD99	Cell-Cell Contact	PMID: 18234675
C07.NK	C011.Macro	CD99	PILRA	0.00193154	0	CD99_PILRA	CD99 - PILRA	CD99	Cell-Cell Contact	PMID: 18234675
C08.Bcell1	C011.Macro	CD99	PILRA	0.000290694	0	CD99_PILRA	CD99 - PILRA	CD99	Cell-Cell Contact	PMID: 18234675
C09.Bcell2	C011.Macro	CD99	PILRA	0.00179395	0	CD99_PILRA	CD99 - PILRA	CD99	Cell-Cell Contact	PMID: 18234675
C10.Bcell3	C011.Macro	CD99	PILRA	0.00127035	0	CD99_PILRA	CD99 - PILRA	CD99	Cell-Cell Contact	PMID: 18234675
C01.Ery_P	C06.Mono	CD99	PILRA	0.000460777	0	CD99_PILRA	CD99 - PILRA	CD99	Cell-Cell Contact	PMID: 18234675
C011.Macro	C06.Mono	CD99	PILRA	0.00199095	0	CD99_PILRA	CD99 - PILRA	CD99	Cell-Cell Contact	PMID: 18234675
C02.CXCL12	C06.Mono	CD99	PILRA	0.00749415	0	CD99_PILRA	CD99 - PILRA	CD99	Cell-Cell Contact	PMID: 18234675
C03.Baspphil	C06.Mono	CD99	PILRA	0.00110744	0	CD99_PILRA	CD99 - PILRA	CD99	Cell-Cell Contact	PMID: 18234675
C04.Myeloid	C06.Mono	CD99	PILRA	0.000153206	0	CD99_PILRA	CD99 - PILRA	CD99	Cell-Cell Contact	PMID: 18234675
C05.Neu	C06.Mono	CD99	PILRA	0.00165447	0	CD99_PILRA	CD99 - PILRA	CD99	Cell-Cell Contact	PMID: 18234675
C06.Mono	C06.Mono	CD99	PILRA	0.00140713	0	CD99_PILRA	CD99 - PILRA	CD99	Cell-Cell Contact	PMID: 18234675
C07.NK	C06.Mono	CD99	PILRA	0.00544036	0	CD99_PILRA	CD99 - PILRA	CD99	Cell-Cell Contact	PMID: 18234675
C08.Bcell1	C06.Mono	CD99	PILRA	0.000821221	0	CD99_PILRA	CD99 - PILRA	CD99	Cell-Cell Contact	PMID: 18234675
C09.Bcell2	C06.Mono	CD99	PILRA	0.00505409	0	CD99_PILRA	CD99 - PILRA	CD99	Cell-Cell Contact	PMID: 18234675
C10.Bcell3	C06.Mono	CD99	PILRA	0.00358237	0	CD99_PILRA	CD99 - PILRA	CD99	Cell-Cell Contact	PMID: 18234675
C02.CXCL12	C01.Ery_P	CD99	CD99	0.0154642	0	CD99_CD99	CD99 - CD99	CD99	Cell-Cell Contact	KEGG: hsa04514
C02.CXCL12	C011.Macro	CD99	CD99	0.0636459	0	CD99_CD99	CD99 - CD99	CD99	Cell-Cell Contact	KEGG: hsa04514
C07.NK	C011.Macro	CD99	CD99	0.0469313	0	CD99_CD99	CD99 - CD99	CD99	Cell-Cell Contact	KEGG: hsa04514
C09.Bcell2	C011.Macro	CD99	CD99	0.0437287	0	CD99_CD99	CD99 - CD99	CD99	Cell-Cell Contact	KEGG: hsa04514
C10.Bcell3	C011.Macro	CD99	CD99	0.03135	0	CD99_CD99	CD99 - CD99	CD99	Cell-Cell Contact	KEGG: hsa04514
C01.Ery_P	C02.CXCL12	CD99	CD99	0.0154642	0	CD99_CD99	CD99 - CD99	CD99	Cell-Cell Contact	KEGG: hsa04514
C011.Macro	C02.CXCL12	CD99	CD99	0.0636459	0	CD99_CD99	CD99 - CD99	CD99	Cell-Cell Contact	KEGG: hsa04514
C02.CXCL12	C02.CXCL12	CD99	CD99	0.204627	0	CD99_CD99	CD99 - CD99	CD99	Cell-Cell Contact	KEGG: hsa04514
C03.Baspphil	C02.CXCL12	CD99	CD99	0.0364002	0	CD99_CD99	CD99 - CD99	CD99	Cell-Cell Contact	KEGG: hsa04514
C05.Neu	C02.CXCL12	CD99	CD99	0.0534472	0	CD99_CD99	CD99 - CD99	CD99	Cell-Cell Contact	KEGG: hsa04514
C06.Mono	C02.CXCL12	CD99	CD99	0.0458126	0	CD99_CD99	CD99 - CD99	CD99	Cell-Cell Contact	KEGG: hsa04514
C07.NK	C02.CXCL12	CD99	CD99	0.1571	0	CD99_CD99	CD99 - CD99	CD99	Cell-Cell Contact	KEGG: hsa04514
C08.Bcell1	C02.CXCL12	CD99	CD99	0.0272412	0	CD99_CD99	CD99 - CD99	CD99	Cell-Cell Contact	KEGG: hsa04514
C09.Bcell2	C02.CXCL12	CD99	CD99	0.147543	0	CD99_CD99	CD99 - CD99	CD99	Cell-Cell Contact	KEGG: hsa04514
C10.Bcell3	C02.CXCL12	CD99	CD99	0.109131	0	CD99_CD99	CD99 - CD99	CD99	Cell-Cell Contact	KEGG: hsa04514
C02.CXCL12	C03.Baspphil	CD99	CD99	0.0364002	0	CD99_CD99	CD99 - CD99	CD99	Cell-Cell Contact	KEGG: hsa04514
C07.NK	C03.Baspphil	CD99	CD99	0.0266372	0	CD99_CD99	CD99 - CD99	CD99	Cell-Cell Contact	KEGG: hsa04514
C09.Bcell2	C03.Baspphil	CD99	CD99	0.0247835	0	CD99_CD99	CD99 - CD99	CD99	Cell-Cell Contact	KEGG: hsa04514
C10.Bcell3	C03.Baspphil	CD99	CD99	0.0176687	0	CD99_CD99	CD99 - CD99	CD99	Cell-Cell Contact	KEGG: hsa04514
C02.CXCL12	C05.Neu	CD99	CD99	0.0534472	0	CD99_CD99	CD99 - CD99	CD99	Cell-Cell Contact	KEGG: hsa04514
C05.Neu	C05.Neu	CD99	CD99	0.0122411	0.01	CD99_CD99	CD99 - CD99	CD99	Cell-Cell Contact	KEGG: hsa04514
C06.Mono	C05.Neu	CD99	CD99	0.0104276	0.02	CD99_CD99	CD99 - CD99	CD99	Cell-Cell Contact	KEGG: hsa04514
C07.NK	C05.Neu	CD99	CD99	0.0392985	0	CD99_CD99	CD99 - CD99	CD99	Cell-Cell Contact	KEGG: hsa04514
C09.Bcell2	C05.Neu	CD99	CD99	0.0365968	0	CD99_CD99	CD99 - CD99	CD99	Cell-Cell Contact	KEGG: hsa04514
C10.Bcell3	C05.Neu	CD99	CD99	0.0261817	0	CD99_CD99	CD99 - CD99	CD99	Cell-Cell Contact	KEGG: hsa04514
C02.CXCL12	C06.Mono	CD99	CD99	0.0458126	0	CD99_CD99	CD99 - CD99	CD99	Cell-Cell Contact	KEGG: hsa04514
C05.Neu	C06.Mono	CD99	CD99	0.0104276	0.02	CD99_CD99	CD99 - CD99	CD99	Cell-Cell Contact	KEGG: hsa04514
C07.NK	C06.Mono	CD99	CD99	0.0336132	0	CD99_CD99	CD99 - CD99	CD99	Cell-Cell Contact	KEGG: hsa04514
C09.Bcell2	C06.Mono	CD99	CD99	0.0312896	0	CD99_CD99	CD99 - CD99	CD99	Cell-Cell Contact	KEGG: hsa04514
C10.Bcell3	C06.Mono	CD99	CD99	0.0223498	0	CD99_CD99	CD99 - CD99	CD99	Cell-Cell Contact	KEGG: hsa04514
C011.Macro	C07.NK	CD99	CD99	0.0469313	0	CD99_CD99	CD99 - CD99	CD99	Cell-Cell Contact	KEGG: hsa04514
C02.CXCL12	C07.NK	CD99	CD99	0.1571	0	CD99_CD99	CD99 - CD99	CD99	Cell-Cell Contact	KEGG: hsa04514
C03.Baspphil	C07.NK	CD99	CD99	0.0266372	0	CD99_CD99	CD99 - CD99	CD99	Cell-Cell Contact	KEGG: hsa04514
C05.Neu	C07.NK	CD99	CD99	0.0392985	0	CD99_CD99	CD99 - CD99	CD99	Cell-Cell Contact	KEGG: hsa04514
C06.Mono	C07.NK	CD99	CD99	0.0336132	0	CD99_CD99	CD99 - CD99	CD99	Cell-Cell Contact	KEGG: hsa04514
C07.NK	C07.NK	CD99	CD99	0.118961	0	CD99_CD99	CD99 - CD99	CD99	Cell-Cell Contact	KEGG: hsa04514
C08.Bcell1	C07.NK	CD99	CD99	0.0198841	0	CD99_CD99	CD99 - CD99	CD99	Cell-Cell Contact	KEGG: hsa04514
C09.Bcell2	C07.NK	CD99	CD99	0.111417	0	CD99_CD99	CD99 - CD99	CD99	Cell-Cell Contact	KEGG: hsa04514
C10.Bcell3	C07.NK	CD99	CD99	0.0815107	0	CD99_CD99	CD99 - CD99	CD99	Cell-Cell Contact	KEGG: hsa04514
C02.CXCL12	C08.Bcell1	CD99	CD99	0.0272412	0	CD99_CD99	CD99 - CD99	CD99	Cell-Cell Contact	KEGG: hsa04514
C07.NK	C08.Bcell1	CD99	CD99	0.0198841	0	CD99_CD99	CD99 - CD99	CD99	Cell-Cell Contact	KEGG: hsa04514
C09.Bcell2	C08.Bcell1	CD99	CD99	0.0184914	0	CD99_CD99	CD99 - CD99	CD99	Cell-Cell Contact	KEGG: hsa04514
C011.Macro	C09.Bcell2	CD99	CD99	0.0437287	0	CD99_CD99	CD99 - CD99	CD99	Cell-Cell Contact	KEGG: hsa04514
C02.CXCL12	C09.Bcell2	CD99	CD99	0.147543	0	CD99_CD99	CD99 - CD99	CD99	Cell-Cell Contact	KEGG: hsa04514
C03.Baspphil	C09.Bcell2	CD99	CD99	0.0247835	0	CD99_CD99	CD99 - CD99	CD99	Cell-Cell Contact	KEGG: hsa04514
C05.Neu	C09.Bcell2	CD99	CD99	0.0365968	0	CD99_CD99	CD99 - CD99	CD99	Cell-Cell Contact	KEGG: hsa04514
C06.Mono	C09.Bcell2	CD99	CD99	0.0312896	0	CD99_CD99	CD99 - CD99	CD99	Cell-Cell Contact	KEGG: hsa04514
C07.NK	C09.Bcell2	CD99	CD99	0.111417	0	CD99_CD99	CD99 - CD99	CD99	Cell-Cell Contact	KEGG: hsa04514
C08.Bcell1	C09.Bcell2	CD99	CD99	0.0184914	0	CD99_CD99	CD99 - CD99	CD99	Cell-Cell Contact	KEGG: hsa04514
C09.Bcell2	C09.Bcell2	CD99	CD99	0.104296	0	CD99_CD99	CD99 - CD99	CD99	Cell-Cell Contact	KEGG: hsa04514
C10.Bcell3	C09.Bcell2	CD99	CD99	0.0761368	0	CD99_CD99	CD99 - CD99	CD99	Cell-Cell Contact	KEGG: hsa04514
C011.Macro	C10.Bcell3	CD99	CD99	0.03135	0	CD99_CD99	CD99 - CD99	CD99	Cell-Cell Contact	KEGG: hsa04514
C02.CXCL12	C10.Bcell3	CD99	CD99	0.109131	0	CD99_CD99	CD99 - CD99	CD99	Cell-Cell Contact	KEGG: hsa04514
C03.Baspphil	C10.Bcell3	CD99	CD99	0.0176687	0	CD99_CD99	CD99 - CD99	CD99	Cell-Cell Contact	KEGG: hsa04514
C05.Neu	C10.Bcell3	CD99	CD99	0.0261817	0	CD99_CD99	CD99 - CD99	CD99	Cell-Cell Contact	KEGG: hsa04514
C06.Mono	C10.Bcell3	CD99	CD99	0.0223498	0	CD99_CD99	CD99 - CD99	CD99	Cell-Cell Contact	KEGG: hsa04514
C07.NK	C10.Bcell3	CD99	CD99	0.0815107	0	CD99_CD99	CD99 - CD99	CD99	Cell-Cell Contact	KEGG: hsa04514
C09.Bcell2	C10.Bcell3	CD99	CD99	0.0761368	0	CD99_CD99	CD99 - CD99	CD99	Cell-Cell Contact	KEGG: hsa04514
C10.Bcell3	C10.Bcell3	CD99	CD99	0.0551128	0	CD99_CD99	CD99 - CD99	CD99	Cell-Cell Contact	KEGG: hsa04514
C02.CXCL12	C02.CXCL12	CDH15	CDH15	2.16779e-05	0	CDH15_CDH15	CDH15 - CDH15	CDH	Cell-Cell Contact	KEGG: hsa04514
C02.CXCL12	C02.CXCL12	CDH2	CDH2	0.000305358	0	CDH2_CDH2	CDH2 - CDH2	CDH	Cell-Cell Contact	KEGG: hsa04514
C01.Ery_P	C01.Ery_P	CDH1	CDH1	4.52848e-06	0	CDH1_CDH1	CDH1 - CDH1	CDH	Cell-Cell Contact	KEGG: hsa04514
C01.Ery_P	C10.Bcell3	CDH1	ITGAE_ITGB7	0.000225582	0	CDH1_ITGAE_ITGB7	CDH1 - (ITGAE+ITGB7)	CDH1	Cell-Cell Contact	PMID: 9425167
C011.Macro	C011.Macro	CDH5	CDH5	6.8094e-05	0	CDH5_CDH5	CDH5 - CDH5	CDH5	Cell-Cell Contact	KEGG: hsa04514
C011.Macro	C011.Macro	ESAM	ESAM	0.000423725	0	ESAM_ESAM	ESAM - ESAM	ESAM	Cell-Cell Contact	KEGG: hsa04514; PMID: 11279107
C04.Myeloid	C011.Macro	ESAM	ESAM	0.00271746	0	ESAM_ESAM	ESAM - ESAM	ESAM	Cell-Cell Contact	KEGG: hsa04514; PMID: 11279107
C011.Macro	C04.Myeloid	ESAM	ESAM	0.00271746	0	ESAM_ESAM	ESAM - ESAM	ESAM	Cell-Cell Contact	KEGG: hsa04514; PMID: 11279107
C04.Myeloid	C04.Myeloid	ESAM	ESAM	0.017214	0	ESAM_ESAM	ESAM - ESAM	ESAM	Cell-Cell Contact	KEGG: hsa04514; PMID: 11279107
C04.Myeloid	C011.Macro	GP1BA	ITGAM_ITGB2	0.0129819	0	GP1BA_ITGAM_ITGB2	GP1BA - (ITGAM+ITGB2)	GP1BA	Cell-Cell Contact	PMC2194217
C04.Myeloid	C06.Mono	GP1BA	ITGAM_ITGB2	0.015343	0	GP1BA_ITGAM_ITGB2	GP1BA - (ITGAM+ITGB2)	GP1BA	Cell-Cell Contact	PMC2194217
C011.Macro	C011.Macro	ICAM1	ITGAM_ITGB2	0.00138028	0	ICAM1_ITGAM_ITGB2	ICAM1 - (ITGAM+ITGB2)	ICAM	Cell-Cell Contact	KEGG: hsa04514
C011.Macro	C06.Mono	ICAM1	ITGAM_ITGB2	0.00163482	0	ICAM1_ITGAM_ITGB2	ICAM1 - (ITGAM+ITGB2)	ICAM	Cell-Cell Contact	KEGG: hsa04514
C01.Ery_P	C011.Macro	ICAM2	ITGAM_ITGB2	0.000728876	0	ICAM2_ITGAM_ITGB2	ICAM2 - (ITGAM+ITGB2)	ICAM	Cell-Cell Contact	KEGG: hsa04514
C011.Macro	C011.Macro	ICAM2	ITGAM_ITGB2	0.00173894	0	ICAM2_ITGAM_ITGB2	ICAM2 - (ITGAM+ITGB2)	ICAM	Cell-Cell Contact	KEGG: hsa04514
C03.Baspphil	C011.Macro	ICAM2	ITGAM_ITGB2	0.0041248	0	ICAM2_ITGAM_ITGB2	ICAM2 - (ITGAM+ITGB2)	ICAM	Cell-Cell Contact	KEGG: hsa04514
C04.Myeloid	C011.Macro	ICAM2	ITGAM_ITGB2	0.0114696	0	ICAM2_ITGAM_ITGB2	ICAM2 - (ITGAM+ITGB2)	ICAM	Cell-Cell Contact	KEGG: hsa04514
C05.Neu	C011.Macro	ICAM2	ITGAM_ITGB2	0.000348104	0	ICAM2_ITGAM_ITGB2	ICAM2 - (ITGAM+ITGB2)	ICAM	Cell-Cell Contact	KEGG: hsa04514
C07.NK	C011.Macro	ICAM2	ITGAM_ITGB2	0.00282954	0	ICAM2_ITGAM_ITGB2	ICAM2 - (ITGAM+ITGB2)	ICAM	Cell-Cell Contact	KEGG: hsa04514
C08.Bcell1	C011.Macro	ICAM2	ITGAM_ITGB2	0.000483608	0	ICAM2_ITGAM_ITGB2	ICAM2 - (ITGAM+ITGB2)	ICAM	Cell-Cell Contact	KEGG: hsa04514
C09.Bcell2	C011.Macro	ICAM2	ITGAM_ITGB2	9.21842e-05	0.04	ICAM2_ITGAM_ITGB2	ICAM2 - (ITGAM+ITGB2)	ICAM	Cell-Cell Contact	KEGG: hsa04514
C01.Ery_P	C06.Mono	ICAM2	ITGAM_ITGB2	0.000863393	0	ICAM2_ITGAM_ITGB2	ICAM2 - (ITGAM+ITGB2)	ICAM	Cell-Cell Contact	KEGG: hsa04514
C011.Macro	C06.Mono	ICAM2	ITGAM_ITGB2	0.00205948	0	ICAM2_ITGAM_ITGB2	ICAM2 - (ITGAM+ITGB2)	ICAM	Cell-Cell Contact	KEGG: hsa04514
C03.Baspphil	C06.Mono	ICAM2	ITGAM_ITGB2	0.00488299	0	ICAM2_ITGAM_ITGB2	ICAM2 - (ITGAM+ITGB2)	ICAM	Cell-Cell Contact	KEGG: hsa04514
C04.Myeloid	C06.Mono	ICAM2	ITGAM_ITGB2	0.0135594	0	ICAM2_ITGAM_ITGB2	ICAM2 - (ITGAM+ITGB2)	ICAM	Cell-Cell Contact	KEGG: hsa04514
C05.Neu	C06.Mono	ICAM2	ITGAM_ITGB2	0.000412377	0	ICAM2_ITGAM_ITGB2	ICAM2 - (ITGAM+ITGB2)	ICAM	Cell-Cell Contact	KEGG: hsa04514
C07.NK	C06.Mono	ICAM2	ITGAM_ITGB2	0.00335045	0	ICAM2_ITGAM_ITGB2	ICAM2 - (ITGAM+ITGB2)	ICAM	Cell-Cell Contact	KEGG: hsa04514
C08.Bcell1	C06.Mono	ICAM2	ITGAM_ITGB2	0.000572886	0	ICAM2_ITGAM_ITGB2	ICAM2 - (ITGAM+ITGB2)	ICAM	Cell-Cell Contact	KEGG: hsa04514
C09.Bcell2	C06.Mono	ICAM2	ITGAM_ITGB2	0.00010921	0	ICAM2_ITGAM_ITGB2	ICAM2 - (ITGAM+ITGB2)	ICAM	Cell-Cell Contact	KEGG: hsa04514
C011.Macro	C01.Ery_P	ICAM1	SPN	0.00150396	0	ICAM1_SPN	ICAM1 - SPN	ICAM	Cell-Cell Contact	PMID: 1683685
C011.Macro	C011.Macro	ICAM1	SPN	0.000454142	0.01	ICAM1_SPN	ICAM1 - SPN	ICAM	Cell-Cell Contact	PMID: 1683685
C011.Macro	C03.Baspphil	ICAM1	SPN	0.00208605	0	ICAM1_SPN	ICAM1 - SPN	ICAM	Cell-Cell Contact	PMID: 1683685
C011.Macro	C04.Myeloid	ICAM1	SPN	0.00320657	0	ICAM1_SPN	ICAM1 - SPN	ICAM	Cell-Cell Contact	PMID: 1683685
C011.Macro	C05.Neu	ICAM1	SPN	0.00197448	0	ICAM1_SPN	ICAM1 - SPN	ICAM	Cell-Cell Contact	PMID: 1683685
C011.Macro	C06.Mono	ICAM1	SPN	0.001819	0	ICAM1_SPN	ICAM1 - SPN	ICAM	Cell-Cell Contact	PMID: 1683685
C011.Macro	C07.NK	ICAM1	SPN	0.0017956	0	ICAM1_SPN	ICAM1 - SPN	ICAM	Cell-Cell Contact	PMID: 1683685
C011.Macro	C08.Bcell1	ICAM1	SPN	0.000494616	0.01	ICAM1_SPN	ICAM1 - SPN	ICAM	Cell-Cell Contact	PMID: 1683685
C011.Macro	C09.Bcell2	ICAM1	SPN	0.000473602	0.01	ICAM1_SPN	ICAM1 - SPN	ICAM	Cell-Cell Contact	PMID: 1683685
C011.Macro	C10.Bcell3	ICAM1	SPN	0.00131216	0	ICAM1_SPN	ICAM1 - SPN	ICAM	Cell-Cell Contact	PMID: 1683685
C011.Macro	C04.Myeloid	ITGB2	CD226	0.0119219	0	ITGB2_CD226	ITGB2 - CD226	ITGB2	Cell-Cell Contact	KEGG: hsa04514
C02.CXCL12	C04.Myeloid	ITGB2	CD226	0.00101065	0	ITGB2_CD226	ITGB2 - CD226	ITGB2	Cell-Cell Contact	KEGG: hsa04514
C03.Baspphil	C04.Myeloid	ITGB2	CD226	0.000966477	0	ITGB2_CD226	ITGB2 - CD226	ITGB2	Cell-Cell Contact	KEGG: hsa04514
C04.Myeloid	C04.Myeloid	ITGB2	CD226	0.00108429	0	ITGB2_CD226	ITGB2 - CD226	ITGB2	Cell-Cell Contact	KEGG: hsa04514
C05.Neu	C04.Myeloid	ITGB2	CD226	0.005754	0	ITGB2_CD226	ITGB2 - CD226	ITGB2	Cell-Cell Contact	KEGG: hsa04514
C06.Mono	C04.Myeloid	ITGB2	CD226	0.0137647	0	ITGB2_CD226	ITGB2 - CD226	ITGB2	Cell-Cell Contact	KEGG: hsa04514
C07.NK	C04.Myeloid	ITGB2	CD226	0.00186008	0	ITGB2_CD226	ITGB2 - CD226	ITGB2	Cell-Cell Contact	KEGG: hsa04514
C08.Bcell1	C04.Myeloid	ITGB2	CD226	0.00035479	0	ITGB2_CD226	ITGB2 - CD226	ITGB2	Cell-Cell Contact	KEGG: hsa04514
C10.Bcell3	C04.Myeloid	ITGB2	CD226	0.00435706	0	ITGB2_CD226	ITGB2 - CD226	ITGB2	Cell-Cell Contact	KEGG: hsa04514
C011.Macro	C011.Macro	ITGB2	ICAM1	0.00472027	0	ITGB2_ICAM1	ITGB2 - ICAM1	ITGB2	Cell-Cell Contact	KEGG: hsa04514
C02.CXCL12	C011.Macro	ITGB2	ICAM1	0.000397497	0.01	ITGB2_ICAM1	ITGB2 - ICAM1	ITGB2	Cell-Cell Contact	KEGG: hsa04514
C03.Baspphil	C011.Macro	ITGB2	ICAM1	0.000380113	0.01	ITGB2_ICAM1	ITGB2 - ICAM1	ITGB2	Cell-Cell Contact	KEGG: hsa04514
C04.Myeloid	C011.Macro	ITGB2	ICAM1	0.000426477	0.01	ITGB2_ICAM1	ITGB2 - ICAM1	ITGB2	Cell-Cell Contact	KEGG: hsa04514
C05.Neu	C011.Macro	ITGB2	ICAM1	0.00226963	0	ITGB2_ICAM1	ITGB2 - ICAM1	ITGB2	Cell-Cell Contact	KEGG: hsa04514
C06.Mono	C011.Macro	ITGB2	ICAM1	0.00545604	0	ITGB2_ICAM1	ITGB2 - ICAM1	ITGB2	Cell-Cell Contact	KEGG: hsa04514
C07.NK	C011.Macro	ITGB2	ICAM1	0.000731961	0	ITGB2_ICAM1	ITGB2 - ICAM1	ITGB2	Cell-Cell Contact	KEGG: hsa04514
C08.Bcell1	C011.Macro	ITGB2	ICAM1	0.000139486	0.01	ITGB2_ICAM1	ITGB2 - ICAM1	ITGB2	Cell-Cell Contact	KEGG: hsa04514
C10.Bcell3	C011.Macro	ITGB2	ICAM1	0.00171716	0	ITGB2_ICAM1	ITGB2 - ICAM1	ITGB2	Cell-Cell Contact	KEGG: hsa04514
C011.Macro	C01.Ery_P	ITGB2	ICAM2	0.00249655	0	ITGB2_ICAM2	ITGB2 - ICAM2	ITGB2	Cell-Cell Contact	KEGG: hsa04514
C05.Neu	C01.Ery_P	ITGB2	ICAM2	0.00119902	0	ITGB2_ICAM2	ITGB2 - ICAM2	ITGB2	Cell-Cell Contact	KEGG: hsa04514
C06.Mono	C01.Ery_P	ITGB2	ICAM2	0.00288671	0	ITGB2_ICAM2	ITGB2 - ICAM2	ITGB2	Cell-Cell Contact	KEGG: hsa04514
C011.Macro	C011.Macro	ITGB2	ICAM2	0.00594165	0	ITGB2_ICAM2	ITGB2 - ICAM2	ITGB2	Cell-Cell Contact	KEGG: hsa04514
C05.Neu	C011.Macro	ITGB2	ICAM2	0.00285873	0.01	ITGB2_ICAM2	ITGB2 - ICAM2	ITGB2	Cell-Cell Contact	KEGG: hsa04514
C06.Mono	C011.Macro	ITGB2	ICAM2	0.00686649	0	ITGB2_ICAM2	ITGB2 - ICAM2	ITGB2	Cell-Cell Contact	KEGG: hsa04514
C011.Macro	C03.Baspphil	ITGB2	ICAM2	0.0140128	0	ITGB2_ICAM2	ITGB2 - ICAM2	ITGB2	Cell-Cell Contact	KEGG: hsa04514
C02.CXCL12	C03.Baspphil	ITGB2	ICAM2	0.0011902	0.04	ITGB2_ICAM2	ITGB2 - ICAM2	ITGB2	Cell-Cell Contact	KEGG: hsa04514
C05.Neu	C03.Baspphil	ITGB2	ICAM2	0.00677056	0	ITGB2_ICAM2	ITGB2 - ICAM2	ITGB2	Cell-Cell Contact	KEGG: hsa04514
C06.Mono	C03.Baspphil	ITGB2	ICAM2	0.0161735	0	ITGB2_ICAM2	ITGB2 - ICAM2	ITGB2	Cell-Cell Contact	KEGG: hsa04514
C07.NK	C03.Baspphil	ITGB2	ICAM2	0.00219021	0	ITGB2_ICAM2	ITGB2 - ICAM2	ITGB2	Cell-Cell Contact	KEGG: hsa04514
C10.Bcell3	C03.Baspphil	ITGB2	ICAM2	0.0051281	0	ITGB2_ICAM2	ITGB2 - ICAM2	ITGB2	Cell-Cell Contact	KEGG: hsa04514
C011.Macro	C04.Myeloid	ITGB2	ICAM2	0.0382876	0	ITGB2_ICAM2	ITGB2 - ICAM2	ITGB2	Cell-Cell Contact	KEGG: hsa04514
C02.CXCL12	C04.Myeloid	ITGB2	ICAM2	0.00332698	0	ITGB2_ICAM2	ITGB2 - ICAM2	ITGB2	Cell-Cell Contact	KEGG: hsa04514
C03.Baspphil	C04.Myeloid	ITGB2	ICAM2	0.00318189	0	ITGB2_ICAM2	ITGB2 - ICAM2	ITGB2	Cell-Cell Contact	KEGG: hsa04514
C04.Myeloid	C04.Myeloid	ITGB2	ICAM2	0.00356878	0	ITGB2_ICAM2	ITGB2 - ICAM2	ITGB2	Cell-Cell Contact	KEGG: hsa04514
C05.Neu	C04.Myeloid	ITGB2	ICAM2	0.0187378	0	ITGB2_ICAM2	ITGB2 - ICAM2	ITGB2	Cell-Cell Contact	KEGG: hsa04514
C06.Mono	C04.Myeloid	ITGB2	ICAM2	0.0440242	0	ITGB2_ICAM2	ITGB2 - ICAM2	ITGB2	Cell-Cell Contact	KEGG: hsa04514
C07.NK	C04.Myeloid	ITGB2	ICAM2	0.00611132	0	ITGB2_ICAM2	ITGB2 - ICAM2	ITGB2	Cell-Cell Contact	KEGG: hsa04514
C10.Bcell3	C04.Myeloid	ITGB2	ICAM2	0.0142338	0	ITGB2_ICAM2	ITGB2 - ICAM2	ITGB2	Cell-Cell Contact	KEGG: hsa04514
C011.Macro	C05.Neu	ITGB2	ICAM2	0.00119343	0	ITGB2_ICAM2	ITGB2 - ICAM2	ITGB2	Cell-Cell Contact	KEGG: hsa04514
C06.Mono	C05.Neu	ITGB2	ICAM2	0.00138022	0	ITGB2_ICAM2	ITGB2 - ICAM2	ITGB2	Cell-Cell Contact	KEGG: hsa04514
C011.Macro	C07.NK	ITGB2	ICAM2	0.00964261	0	ITGB2_ICAM2	ITGB2 - ICAM2	ITGB2	Cell-Cell Contact	KEGG: hsa04514
C05.Neu	C07.NK	ITGB2	ICAM2	0.00464836	0	ITGB2_ICAM2	ITGB2 - ICAM2	ITGB2	Cell-Cell Contact	KEGG: hsa04514
C06.Mono	C07.NK	ITGB2	ICAM2	0.0111371	0	ITGB2_ICAM2	ITGB2 - ICAM2	ITGB2	Cell-Cell Contact	KEGG: hsa04514
C07.NK	C07.NK	ITGB2	ICAM2	0.00150153	0.01	ITGB2_ICAM2	ITGB2 - ICAM2	ITGB2	Cell-Cell Contact	KEGG: hsa04514
C10.Bcell3	C07.NK	ITGB2	ICAM2	0.0035189	0	ITGB2_ICAM2	ITGB2 - ICAM2	ITGB2	Cell-Cell Contact	KEGG: hsa04514
C011.Macro	C08.Bcell1	ITGB2	ICAM2	0.00165744	0	ITGB2_ICAM2	ITGB2 - ICAM2	ITGB2	Cell-Cell Contact	KEGG: hsa04514
C05.Neu	C08.Bcell1	ITGB2	ICAM2	0.000795672	0	ITGB2_ICAM2	ITGB2 - ICAM2	ITGB2	Cell-Cell Contact	KEGG: hsa04514
C06.Mono	C08.Bcell1	ITGB2	ICAM2	0.00191672	0	ITGB2_ICAM2	ITGB2 - ICAM2	ITGB2	Cell-Cell Contact	KEGG: hsa04514
C03.Baspphil	C03.Baspphil	F11R	F11R	1.15507e-06	0.01	F11R_F11R	F11R - F11R	JAM	Cell-Cell Contact	KEGG: hsa04514
C04.Myeloid	C03.Baspphil	F11R	F11R	2.98874e-06	0	F11R_F11R	F11R - F11R	JAM	Cell-Cell Contact	KEGG: hsa04514
C03.Baspphil	C04.Myeloid	F11R	F11R	2.98874e-06	0	F11R_F11R	F11R - F11R	JAM	Cell-Cell Contact	KEGG: hsa04514
C04.Myeloid	C04.Myeloid	F11R	F11R	7.73332e-06	0.01	F11R_F11R	F11R - F11R	JAM	Cell-Cell Contact	KEGG: hsa04514
C10.Bcell3	C10.Bcell3	MAG	MAG	0.000552979	0	MAG_MAG	MAG - MAG	MAG	Cell-Cell Contact	KEGG: hsa04514
C01.Ery_P	C011.Macro	HLA-DPA1	CD4	0.000255359	0	HLA-DPA1_CD4	HLA-DPA1 - CD4	MHC-II	Cell-Cell Contact	KEGG: hsa04514
C011.Macro	C011.Macro	HLA-DPA1	CD4	0.0574585	0	HLA-DPA1_CD4	HLA-DPA1 - CD4	MHC-II	Cell-Cell Contact	KEGG: hsa04514
C03.Baspphil	C011.Macro	HLA-DPA1	CD4	0.0125808	0	HLA-DPA1_CD4	HLA-DPA1 - CD4	MHC-II	Cell-Cell Contact	KEGG: hsa04514
C04.Myeloid	C011.Macro	HLA-DPA1	CD4	0.00900071	0	HLA-DPA1_CD4	HLA-DPA1 - CD4	MHC-II	Cell-Cell Contact	KEGG: hsa04514
C05.Neu	C011.Macro	HLA-DPA1	CD4	0.0192037	0	HLA-DPA1_CD4	HLA-DPA1 - CD4	MHC-II	Cell-Cell Contact	KEGG: hsa04514
C06.Mono	C011.Macro	HLA-DPA1	CD4	0.0310645	0	HLA-DPA1_CD4	HLA-DPA1 - CD4	MHC-II	Cell-Cell Contact	KEGG: hsa04514
C07.NK	C011.Macro	HLA-DPA1	CD4	0.0373407	0	HLA-DPA1_CD4	HLA-DPA1 - CD4	MHC-II	Cell-Cell Contact	KEGG: hsa04514
C08.Bcell1	C011.Macro	HLA-DPA1	CD4	0.0432286	0	HLA-DPA1_CD4	HLA-DPA1 - CD4	MHC-II	Cell-Cell Contact	KEGG: hsa04514
C09.Bcell2	C011.Macro	HLA-DPA1	CD4	0.0487301	0	HLA-DPA1_CD4	HLA-DPA1 - CD4	MHC-II	Cell-Cell Contact	KEGG: hsa04514
C10.Bcell3	C011.Macro	HLA-DPA1	CD4	0.0761243	0	HLA-DPA1_CD4	HLA-DPA1 - CD4	MHC-II	Cell-Cell Contact	KEGG: hsa04514
C01.Ery_P	C011.Macro	HLA-DPB1	CD4	0.000470187	0	HLA-DPB1_CD4	HLA-DPB1 - CD4	MHC-II	Cell-Cell Contact	KEGG: hsa04514
C011.Macro	C011.Macro	HLA-DPB1	CD4	0.0521661	0	HLA-DPB1_CD4	HLA-DPB1 - CD4	MHC-II	Cell-Cell Contact	KEGG: hsa04514
C03.Baspphil	C011.Macro	HLA-DPB1	CD4	0.0147336	0	HLA-DPB1_CD4	HLA-DPB1 - CD4	MHC-II	Cell-Cell Contact	KEGG: hsa04514
C04.Myeloid	C011.Macro	HLA-DPB1	CD4	0.0112278	0	HLA-DPB1_CD4	HLA-DPB1 - CD4	MHC-II	Cell-Cell Contact	KEGG: hsa04514
C05.Neu	C011.Macro	HLA-DPB1	CD4	0.0155276	0	HLA-DPB1_CD4	HLA-DPB1 - CD4	MHC-II	Cell-Cell Contact	KEGG: hsa04514
C06.Mono	C011.Macro	HLA-DPB1	CD4	0.0289953	0	HLA-DPB1_CD4	HLA-DPB1 - CD4	MHC-II	Cell-Cell Contact	KEGG: hsa04514
C07.NK	C011.Macro	HLA-DPB1	CD4	0.0295922	0	HLA-DPB1_CD4	HLA-DPB1 - CD4	MHC-II	Cell-Cell Contact	KEGG: hsa04514
C08.Bcell1	C011.Macro	HLA-DPB1	CD4	0.057725	0	HLA-DPB1_CD4	HLA-DPB1 - CD4	MHC-II	Cell-Cell Contact	KEGG: hsa04514
C09.Bcell2	C011.Macro	HLA-DPB1	CD4	0.0528977	0	HLA-DPB1_CD4	HLA-DPB1 - CD4	MHC-II	Cell-Cell Contact	KEGG: hsa04514
C10.Bcell3	C011.Macro	HLA-DPB1	CD4	0.0850429	0	HLA-DPB1_CD4	HLA-DPB1 - CD4	MHC-II	Cell-Cell Contact	KEGG: hsa04514
C011.Macro	C011.Macro	HLA-DQA1	CD4	0.0164317	0	HLA-DQA1_CD4	HLA-DQA1 - CD4	MHC-II	Cell-Cell Contact	KEGG: hsa04514
C06.Mono	C011.Macro	HLA-DQA1	CD4	0.00025411	0	HLA-DQA1_CD4	HLA-DQA1 - CD4	MHC-II	Cell-Cell Contact	KEGG: hsa04514
C08.Bcell1	C011.Macro	HLA-DQA1	CD4	0.00123961	0	HLA-DQA1_CD4	HLA-DQA1 - CD4	MHC-II	Cell-Cell Contact	KEGG: hsa04514
C10.Bcell3	C011.Macro	HLA-DQA1	CD4	0.01298	0	HLA-DQA1_CD4	HLA-DQA1 - CD4	MHC-II	Cell-Cell Contact	KEGG: hsa04514
C01.Ery_P	C011.Macro	HLA-DMA	CD4	0.000111175	0	HLA-DMA_CD4	HLA-DMA - CD4	MHC-II	Cell-Cell Contact	KEGG: hsa04514
C011.Macro	C011.Macro	HLA-DMA	CD4	0.0421932	0	HLA-DMA_CD4	HLA-DMA - CD4	MHC-II	Cell-Cell Contact	KEGG: hsa04514
C03.Baspphil	C011.Macro	HLA-DMA	CD4	0.00793479	0	HLA-DMA_CD4	HLA-DMA - CD4	MHC-II	Cell-Cell Contact	KEGG: hsa04514
C04.Myeloid	C011.Macro	HLA-DMA	CD4	0.00580196	0	HLA-DMA_CD4	HLA-DMA - CD4	MHC-II	Cell-Cell Contact	KEGG: hsa04514
C05.Neu	C011.Macro	HLA-DMA	CD4	0.012758	0	HLA-DMA_CD4	HLA-DMA - CD4	MHC-II	Cell-Cell Contact	KEGG: hsa04514
C06.Mono	C011.Macro	HLA-DMA	CD4	0.0173346	0	HLA-DMA_CD4	HLA-DMA - CD4	MHC-II	Cell-Cell Contact	KEGG: hsa04514
C07.NK	C011.Macro	HLA-DMA	CD4	0.0180141	0	HLA-DMA_CD4	HLA-DMA - CD4	MHC-II	Cell-Cell Contact	KEGG: hsa04514
C08.Bcell1	C011.Macro	HLA-DMA	CD4	0.0291056	0	HLA-DMA_CD4	HLA-DMA - CD4	MHC-II	Cell-Cell Contact	KEGG: hsa04514
C09.Bcell2	C011.Macro	HLA-DMA	CD4	0.0244325	0	HLA-DMA_CD4	HLA-DMA - CD4	MHC-II	Cell-Cell Contact	KEGG: hsa04514
C10.Bcell3	C011.Macro	HLA-DMA	CD4	0.0571076	0	HLA-DMA_CD4	HLA-DMA - CD4	MHC-II	Cell-Cell Contact	KEGG: hsa04514
C011.Macro	C011.Macro	HLA-DMB	CD4	0.0214678	0	HLA-DMB_CD4	HLA-DMB - CD4	MHC-II	Cell-Cell Contact	KEGG: hsa04514
C05.Neu	C011.Macro	HLA-DMB	CD4	0.00083247	0	HLA-DMB_CD4	HLA-DMB - CD4	MHC-II	Cell-Cell Contact	KEGG: hsa04514
C06.Mono	C011.Macro	HLA-DMB	CD4	0.00749621	0	HLA-DMB_CD4	HLA-DMB - CD4	MHC-II	Cell-Cell Contact	KEGG: hsa04514
C07.NK	C011.Macro	HLA-DMB	CD4	0.00162532	0	HLA-DMB_CD4	HLA-DMB - CD4	MHC-II	Cell-Cell Contact	KEGG: hsa04514
C08.Bcell1	C011.Macro	HLA-DMB	CD4	0.0113113	0	HLA-DMB_CD4	HLA-DMB - CD4	MHC-II	Cell-Cell Contact	KEGG: hsa04514
C09.Bcell2	C011.Macro	HLA-DMB	CD4	0.0068061	0	HLA-DMB_CD4	HLA-DMB - CD4	MHC-II	Cell-Cell Contact	KEGG: hsa04514
C10.Bcell3	C011.Macro	HLA-DMB	CD4	0.0339023	0	HLA-DMB_CD4	HLA-DMB - CD4	MHC-II	Cell-Cell Contact	KEGG: hsa04514
C011.Macro	C011.Macro	HLA-DQA2	CD4	0.0112799	0	HLA-DQA2_CD4	HLA-DQA2 - CD4	MHC-II	Cell-Cell Contact	KEGG: hsa04514
C10.Bcell3	C011.Macro	HLA-DQA2	CD4	0.0124737	0	HLA-DQA2_CD4	HLA-DQA2 - CD4	MHC-II	Cell-Cell Contact	KEGG: hsa04514
C011.Macro	C011.Macro	HLA-DOA	CD4	0.00161947	0	HLA-DOA_CD4	HLA-DOA - CD4	MHC-II	Cell-Cell Contact	KEGG: hsa04514
C011.Macro	C011.Macro	HLA-DQB1	CD4	0.0215555	0	HLA-DQB1_CD4	HLA-DQB1 - CD4	MHC-II	Cell-Cell Contact	KEGG: hsa04514
C06.Mono	C011.Macro	HLA-DQB1	CD4	0.00351653	0	HLA-DQB1_CD4	HLA-DQB1 - CD4	MHC-II	Cell-Cell Contact	KEGG: hsa04514
C08.Bcell1	C011.Macro	HLA-DQB1	CD4	0.00836041	0	HLA-DQB1_CD4	HLA-DQB1 - CD4	MHC-II	Cell-Cell Contact	KEGG: hsa04514
C09.Bcell2	C011.Macro	HLA-DQB1	CD4	0.00163904	0	HLA-DQB1_CD4	HLA-DQB1 - CD4	MHC-II	Cell-Cell Contact	KEGG: hsa04514
C10.Bcell3	C011.Macro	HLA-DQB1	CD4	0.00587132	0	HLA-DQB1_CD4	HLA-DQB1 - CD4	MHC-II	Cell-Cell Contact	KEGG: hsa04514
C01.Ery_P	C011.Macro	HLA-DRA	CD4	0.00869951	0	HLA-DRA_CD4	HLA-DRA - CD4	MHC-II	Cell-Cell Contact	KEGG: hsa04514
C011.Macro	C011.Macro	HLA-DRA	CD4	0.0893713	0	HLA-DRA_CD4	HLA-DRA - CD4	MHC-II	Cell-Cell Contact	KEGG: hsa04514
C02.Ery	C011.Macro	HLA-DRA	CD4	0.014607	0	HLA-DRA_CD4	HLA-DRA - CD4	MHC-II	Cell-Cell Contact	KEGG: hsa04514
C03.Baspphil	C011.Macro	HLA-DRA	CD4	0.0375133	0	HLA-DRA_CD4	HLA-DRA - CD4	MHC-II	Cell-Cell Contact	KEGG: hsa04514
C04.Myeloid	C011.Macro	HLA-DRA	CD4	0.0198389	0	HLA-DRA_CD4	HLA-DRA - CD4	MHC-II	Cell-Cell Contact	KEGG: hsa04514
C05.Neu	C011.Macro	HLA-DRA	CD4	0.054911	0	HLA-DRA_CD4	HLA-DRA - CD4	MHC-II	Cell-Cell Contact	KEGG: hsa04514
C06.Mono	C011.Macro	HLA-DRA	CD4	0.0763674	0	HLA-DRA_CD4	HLA-DRA - CD4	MHC-II	Cell-Cell Contact	KEGG: hsa04514
C07.NK	C011.Macro	HLA-DRA	CD4	0.0727573	0	HLA-DRA_CD4	HLA-DRA - CD4	MHC-II	Cell-Cell Contact	KEGG: hsa04514
C08.Bcell1	C011.Macro	HLA-DRA	CD4	0.101656	0	HLA-DRA_CD4	HLA-DRA - CD4	MHC-II	Cell-Cell Contact	KEGG: hsa04514
C09.Bcell2	C011.Macro	HLA-DRA	CD4	0.100475	0	HLA-DRA_CD4	HLA-DRA - CD4	MHC-II	Cell-Cell Contact	KEGG: hsa04514
C10.Bcell3	C011.Macro	HLA-DRA	CD4	0.110881	0	HLA-DRA_CD4	HLA-DRA - CD4	MHC-II	Cell-Cell Contact	KEGG: hsa04514
C01.Ery_P	C011.Macro	HLA-DRB1	CD4	0.000335118	0	HLA-DRB1_CD4	HLA-DRB1 - CD4	MHC-II	Cell-Cell Contact	KEGG: hsa04514
C011.Macro	C011.Macro	HLA-DRB1	CD4	0.0662876	0	HLA-DRB1_CD4	HLA-DRB1 - CD4	MHC-II	Cell-Cell Contact	KEGG: hsa04514
C02.Ery	C011.Macro	HLA-DRB1	CD4	0.000614262	0	HLA-DRB1_CD4	HLA-DRB1 - CD4	MHC-II	Cell-Cell Contact	KEGG: hsa04514
C03.Baspphil	C011.Macro	HLA-DRB1	CD4	0.0126517	0	HLA-DRB1_CD4	HLA-DRB1 - CD4	MHC-II	Cell-Cell Contact	KEGG: hsa04514
C04.Myeloid	C011.Macro	HLA-DRB1	CD4	0.007038	0	HLA-DRB1_CD4	HLA-DRB1 - CD4	MHC-II	Cell-Cell Contact	KEGG: hsa04514
C05.Neu	C011.Macro	HLA-DRB1	CD4	0.0233131	0	HLA-DRB1_CD4	HLA-DRB1 - CD4	MHC-II	Cell-Cell Contact	KEGG: hsa04514
C06.Mono	C011.Macro	HLA-DRB1	CD4	0.0458867	0	HLA-DRB1_CD4	HLA-DRB1 - CD4	MHC-II	Cell-Cell Contact	KEGG: hsa04514
C07.NK	C011.Macro	HLA-DRB1	CD4	0.0289523	0	HLA-DRB1_CD4	HLA-DRB1 - CD4	MHC-II	Cell-Cell Contact	KEGG: hsa04514
C08.Bcell1	C011.Macro	HLA-DRB1	CD4	0.049886	0	HLA-DRB1_CD4	HLA-DRB1 - CD4	MHC-II	Cell-Cell Contact	KEGG: hsa04514
C09.Bcell2	C011.Macro	HLA-DRB1	CD4	0.047652	0	HLA-DRB1_CD4	HLA-DRB1 - CD4	MHC-II	Cell-Cell Contact	KEGG: hsa04514
C10.Bcell3	C011.Macro	HLA-DRB1	CD4	0.0750877	0	HLA-DRB1_CD4	HLA-DRB1 - CD4	MHC-II	Cell-Cell Contact	KEGG: hsa04514
C011.Macro	C011.Macro	HLA-DRB5	CD4	0.00810192	0	HLA-DRB5_CD4	HLA-DRB5 - CD4	MHC-II	Cell-Cell Contact	KEGG: hsa04514
C06.Mono	C011.Macro	HLA-DRB5	CD4	0.00040483	0	HLA-DRB5_CD4	HLA-DRB5 - CD4	MHC-II	Cell-Cell Contact	KEGG: hsa04514
C10.Bcell3	C011.Macro	HLA-DRB5	CD4	0.00356704	0	HLA-DRB5_CD4	HLA-DRB5 - CD4	MHC-II	Cell-Cell Contact	KEGG: hsa04514
C02.CXCL12	C01.Ery_P	MPZL1	MPZL1	9.34987e-05	0	MPZL1_MPZL1	MPZL1 - MPZL1	MPZ	Cell-Cell Contact	KEGG: hsa04514
C02.CXCL12	C011.Macro	MPZL1	MPZL1	0.000278484	0	MPZL1_MPZL1	MPZL1 - MPZL1	MPZ	Cell-Cell Contact	KEGG: hsa04514
C01.Ery_P	C02.CXCL12	MPZL1	MPZL1	9.34987e-05	0	MPZL1_MPZL1	MPZL1 - MPZL1	MPZ	Cell-Cell Contact	KEGG: hsa04514
C011.Macro	C02.CXCL12	MPZL1	MPZL1	0.000278484	0	MPZL1_MPZL1	MPZL1 - MPZL1	MPZ	Cell-Cell Contact	KEGG: hsa04514
C02.CXCL12	C02.CXCL12	MPZL1	MPZL1	0.00648064	0	MPZL1_MPZL1	MPZL1 - MPZL1	MPZ	Cell-Cell Contact	KEGG: hsa04514
C04.Myeloid	C02.CXCL12	MPZL1	MPZL1	0.000250628	0	MPZL1_MPZL1	MPZL1 - MPZL1	MPZ	Cell-Cell Contact	KEGG: hsa04514
C08.Bcell1	C02.CXCL12	MPZL1	MPZL1	0.00177454	0	MPZL1_MPZL1	MPZL1 - MPZL1	MPZ	Cell-Cell Contact	KEGG: hsa04514
C09.Bcell2	C02.CXCL12	MPZL1	MPZL1	0.000753783	0	MPZL1_MPZL1	MPZL1 - MPZL1	MPZ	Cell-Cell Contact	KEGG: hsa04514
C02.CXCL12	C04.Myeloid	MPZL1	MPZL1	0.000250628	0	MPZL1_MPZL1	MPZL1 - MPZL1	MPZ	Cell-Cell Contact	KEGG: hsa04514
C02.CXCL12	C08.Bcell1	MPZL1	MPZL1	0.00177454	0	MPZL1_MPZL1	MPZL1 - MPZL1	MPZ	Cell-Cell Contact	KEGG: hsa04514
C08.Bcell1	C08.Bcell1	MPZL1	MPZL1	0.000484242	0	MPZL1_MPZL1	MPZL1 - MPZL1	MPZ	Cell-Cell Contact	KEGG: hsa04514
C09.Bcell2	C08.Bcell1	MPZL1	MPZL1	0.000205542	0	MPZL1_MPZL1	MPZL1 - MPZL1	MPZ	Cell-Cell Contact	KEGG: hsa04514
C02.CXCL12	C09.Bcell2	MPZL1	MPZL1	0.000753783	0	MPZL1_MPZL1	MPZL1 - MPZL1	MPZ	Cell-Cell Contact	KEGG: hsa04514
C08.Bcell1	C09.Bcell2	MPZL1	MPZL1	0.000205542	0	MPZL1_MPZL1	MPZL1 - MPZL1	MPZ	Cell-Cell Contact	KEGG: hsa04514
C02.CXCL12	C011.Macro	NCAM1	FGFR1	9.78217e-05	0	NCAM1_FGFR1	NCAM1 - FGFR1	NCAM	Cell-Cell Contact	PMID: 12791257
C02.CXCL12	C02.CXCL12	NCAM1	FGFR1	0.0001376	0	NCAM1_FGFR1	NCAM1 - FGFR1	NCAM	Cell-Cell Contact	PMID: 12791257
C02.CXCL12	C02.CXCL12	NCAM1	NCAM1	4.31207e-05	0	NCAM1_NCAM1	NCAM1 - NCAM1	NCAM	Cell-Cell Contact	KEGG: hsa04514
C04.Myeloid	C04.Myeloid	DLK1	NOTCH1	1.15054e-05	0	DLK1_NOTCH1	DLK1 - NOTCH1	NOTCH	Cell-Cell Contact	PMID: 22353464
C05.Neu	C04.Myeloid	DLK1	NOTCH1	3.96225e-05	0	DLK1_NOTCH1	DLK1 - NOTCH1	NOTCH	Cell-Cell Contact	PMID: 22353464
C07.NK	C04.Myeloid	DLK1	NOTCH1	5.65588e-05	0	DLK1_NOTCH1	DLK1 - NOTCH1	NOTCH	Cell-Cell Contact	PMID: 22353464
C04.Myeloid	C07.NK	DLK1	NOTCH1	1.34354e-05	0	DLK1_NOTCH1	DLK1 - NOTCH1	NOTCH	Cell-Cell Contact	PMID: 22353464
C05.Neu	C07.NK	DLK1	NOTCH1	4.6269e-05	0	DLK1_NOTCH1	DLK1 - NOTCH1	NOTCH	Cell-Cell Contact	PMID: 22353464
C07.NK	C07.NK	DLK1	NOTCH1	6.60461e-05	0	DLK1_NOTCH1	DLK1 - NOTCH1	NOTCH	Cell-Cell Contact	PMID: 22353464
C04.Myeloid	C09.Bcell2	DLK1	NOTCH1	5.6323e-06	0	DLK1_NOTCH1	DLK1 - NOTCH1	NOTCH	Cell-Cell Contact	PMID: 22353464
C05.Neu	C09.Bcell2	DLK1	NOTCH1	1.93969e-05	0	DLK1_NOTCH1	DLK1 - NOTCH1	NOTCH	Cell-Cell Contact	PMID: 22353464
C07.NK	C09.Bcell2	DLK1	NOTCH1	2.76882e-05	0	DLK1_NOTCH1	DLK1 - NOTCH1	NOTCH	Cell-Cell Contact	PMID: 22353464
C04.Myeloid	C01.Ery_P	DLK1	NOTCH2	1.37091e-05	0	DLK1_NOTCH2	DLK1 - NOTCH2	NOTCH	Cell-Cell Contact	PMID: 22353464
C05.Neu	C01.Ery_P	DLK1	NOTCH2	4.72115e-05	0	DLK1_NOTCH2	DLK1 - NOTCH2	NOTCH	Cell-Cell Contact	PMID: 22353464
C07.NK	C01.Ery_P	DLK1	NOTCH2	6.73915e-05	0	DLK1_NOTCH2	DLK1 - NOTCH2	NOTCH	Cell-Cell Contact	PMID: 22353464
C04.Myeloid	C011.Macro	DLK1	NOTCH2	4.63701e-05	0.02	DLK1_NOTCH2	DLK1 - NOTCH2	NOTCH	Cell-Cell Contact	PMID: 22353464
C05.Neu	C011.Macro	DLK1	NOTCH2	0.000159677	0	DLK1_NOTCH2	DLK1 - NOTCH2	NOTCH	Cell-Cell Contact	PMID: 22353464
C07.NK	C011.Macro	DLK1	NOTCH2	0.000227918	0	DLK1_NOTCH2	DLK1 - NOTCH2	NOTCH	Cell-Cell Contact	PMID: 22353464
C04.Myeloid	C02.CXCL12	DLK1	NOTCH2	7.17693e-05	0	DLK1_NOTCH2	DLK1 - NOTCH2	NOTCH	Cell-Cell Contact	PMID: 22353464
C05.Neu	C02.CXCL12	DLK1	NOTCH2	0.000247125	0	DLK1_NOTCH2	DLK1 - NOTCH2	NOTCH	Cell-Cell Contact	PMID: 22353464
C07.NK	C02.CXCL12	DLK1	NOTCH2	0.000352725	0	DLK1_NOTCH2	DLK1 - NOTCH2	NOTCH	Cell-Cell Contact	PMID: 22353464
C05.Neu	C03.Baspphil	DLK1	NOTCH2	1.97492e-05	0	DLK1_NOTCH2	DLK1 - NOTCH2	NOTCH	Cell-Cell Contact	PMID: 22353464
C07.NK	C03.Baspphil	DLK1	NOTCH2	2.81911e-05	0	DLK1_NOTCH2	DLK1 - NOTCH2	NOTCH	Cell-Cell Contact	PMID: 22353464
C04.Myeloid	C04.Myeloid	DLK1	NOTCH2	2.50978e-05	0.03	DLK1_NOTCH2	DLK1 - NOTCH2	NOTCH	Cell-Cell Contact	PMID: 22353464
C05.Neu	C04.Myeloid	DLK1	NOTCH2	8.64296e-05	0	DLK1_NOTCH2	DLK1 - NOTCH2	NOTCH	Cell-Cell Contact	PMID: 22353464
C07.NK	C04.Myeloid	DLK1	NOTCH2	0.000123371	0	DLK1_NOTCH2	DLK1 - NOTCH2	NOTCH	Cell-Cell Contact	PMID: 22353464
C04.Myeloid	C06.Mono	DLK1	NOTCH2	9.98032e-06	0.02	DLK1_NOTCH2	DLK1 - NOTCH2	NOTCH	Cell-Cell Contact	PMID: 22353464
C05.Neu	C06.Mono	DLK1	NOTCH2	3.43707e-05	0	DLK1_NOTCH2	DLK1 - NOTCH2	NOTCH	Cell-Cell Contact	PMID: 22353464
C07.NK	C06.Mono	DLK1	NOTCH2	4.90622e-05	0	DLK1_NOTCH2	DLK1 - NOTCH2	NOTCH	Cell-Cell Contact	PMID: 22353464
C04.Myeloid	C02.CXCL12	DLK1	NOTCH3	0.000200521	0	DLK1_NOTCH3	DLK1 - NOTCH3	NOTCH	Cell-Cell Contact	PMID: 22353464
C05.Neu	C02.CXCL12	DLK1	NOTCH3	0.000690242	0	DLK1_NOTCH3	DLK1 - NOTCH3	NOTCH	Cell-Cell Contact	PMID: 22353464
C07.NK	C02.CXCL12	DLK1	NOTCH3	0.000985006	0	DLK1_NOTCH3	DLK1 - NOTCH3	NOTCH	Cell-Cell Contact	PMID: 22353464
C04.Myeloid	C10.Bcell3	DLK1	NOTCH4	9.60688e-05	0	DLK1_NOTCH4	DLK1 - NOTCH4	NOTCH	Cell-Cell Contact	PMID: 22353464
C05.Neu	C10.Bcell3	DLK1	NOTCH4	0.000330776	0	DLK1_NOTCH4	DLK1 - NOTCH4	NOTCH	Cell-Cell Contact	PMID: 22353464
C07.NK	C10.Bcell3	DLK1	NOTCH4	0.000472105	0	DLK1_NOTCH4	DLK1 - NOTCH4	NOTCH	Cell-Cell Contact	PMID: 22353464
C02.CXCL12	C04.Myeloid	JAG1	NOTCH1	5.93047e-05	0	JAG1_NOTCH1	JAG1 - NOTCH1	NOTCH	Cell-Cell Contact	PMID: 22353464
C02.CXCL12	C07.NK	JAG1	NOTCH1	6.92525e-05	0	JAG1_NOTCH1	JAG1 - NOTCH1	NOTCH	Cell-Cell Contact	PMID: 22353464
C02.CXCL12	C09.Bcell2	JAG1	NOTCH1	2.90325e-05	0	JAG1_NOTCH1	JAG1 - NOTCH1	NOTCH	Cell-Cell Contact	PMID: 22353464
C02.CXCL12	C01.Ery_P	JAG1	NOTCH2	7.06632e-05	0	JAG1_NOTCH2	JAG1 - NOTCH2	NOTCH	Cell-Cell Contact	PMID: 22353464
C02.CXCL12	C011.Macro	JAG1	NOTCH2	0.000238981	0	JAG1_NOTCH2	JAG1 - NOTCH2	NOTCH	Cell-Cell Contact	PMID: 22353464
C02.CXCL12	C02.CXCL12	JAG1	NOTCH2	0.000369844	0	JAG1_NOTCH2	JAG1 - NOTCH2	NOTCH	Cell-Cell Contact	PMID: 22353464
C02.CXCL12	C03.Baspphil	JAG1	NOTCH2	2.95598e-05	0	JAG1_NOTCH2	JAG1 - NOTCH2	NOTCH	Cell-Cell Contact	PMID: 22353464
C02.CXCL12	C04.Myeloid	JAG1	NOTCH2	0.00012936	0	JAG1_NOTCH2	JAG1 - NOTCH2	NOTCH	Cell-Cell Contact	PMID: 22353464
C02.CXCL12	C06.Mono	JAG1	NOTCH2	5.14441e-05	0	JAG1_NOTCH2	JAG1 - NOTCH2	NOTCH	Cell-Cell Contact	PMID: 22353464
C02.CXCL12	C02.CXCL12	JAG1	NOTCH3	0.00103278	0	JAG1_NOTCH3	JAG1 - NOTCH3	NOTCH	Cell-Cell Contact	PMID: 22353464
C02.CXCL12	C10.Bcell3	JAG1	NOTCH4	0.000495015	0	JAG1_NOTCH4	JAG1 - NOTCH4	NOTCH	Cell-Cell Contact	PMID: 22353464
C011.Macro	C011.Macro	PECAM1	PECAM1	0.000589195	0.02	PECAM1_PECAM1	PECAM1 - PECAM1	PECAM1	Cell-Cell Contact	KEGG: hsa04514
C04.Myeloid	C011.Macro	PECAM1	PECAM1	0.00251881	0	PECAM1_PECAM1	PECAM1 - PECAM1	PECAM1	Cell-Cell Contact	KEGG: hsa04514
C05.Neu	C011.Macro	PECAM1	PECAM1	0.000151296	0	PECAM1_PECAM1	PECAM1 - PECAM1	PECAM1	Cell-Cell Contact	KEGG: hsa04514
C06.Mono	C011.Macro	PECAM1	PECAM1	0.00102104	0	PECAM1_PECAM1	PECAM1 - PECAM1	PECAM1	Cell-Cell Contact	KEGG: hsa04514
C07.NK	C011.Macro	PECAM1	PECAM1	0.000662724	0	PECAM1_PECAM1	PECAM1 - PECAM1	PECAM1	Cell-Cell Contact	KEGG: hsa04514
C09.Bcell2	C011.Macro	PECAM1	PECAM1	0.00033393	0	PECAM1_PECAM1	PECAM1 - PECAM1	PECAM1	Cell-Cell Contact	KEGG: hsa04514
C011.Macro	C04.Myeloid	PECAM1	PECAM1	0.00251881	0	PECAM1_PECAM1	PECAM1 - PECAM1	PECAM1	Cell-Cell Contact	KEGG: hsa04514
C04.Myeloid	C04.Myeloid	PECAM1	PECAM1	0.0107003	0	PECAM1_PECAM1	PECAM1 - PECAM1	PECAM1	Cell-Cell Contact	KEGG: hsa04514
C05.Neu	C04.Myeloid	PECAM1	PECAM1	0.000647719	0	PECAM1_PECAM1	PECAM1 - PECAM1	PECAM1	Cell-Cell Contact	KEGG: hsa04514
C06.Mono	C04.Myeloid	PECAM1	PECAM1	0.00435877	0	PECAM1_PECAM1	PECAM1 - PECAM1	PECAM1	Cell-Cell Contact	KEGG: hsa04514
C07.NK	C04.Myeloid	PECAM1	PECAM1	0.00283247	0	PECAM1_PECAM1	PECAM1 - PECAM1	PECAM1	Cell-Cell Contact	KEGG: hsa04514
C09.Bcell2	C04.Myeloid	PECAM1	PECAM1	0.00142875	0	PECAM1_PECAM1	PECAM1 - PECAM1	PECAM1	Cell-Cell Contact	KEGG: hsa04514
C011.Macro	C05.Neu	PECAM1	PECAM1	0.000151296	0	PECAM1_PECAM1	PECAM1 - PECAM1	PECAM1	Cell-Cell Contact	KEGG: hsa04514
C04.Myeloid	C05.Neu	PECAM1	PECAM1	0.000647719	0	PECAM1_PECAM1	PECAM1 - PECAM1	PECAM1	Cell-Cell Contact	KEGG: hsa04514
C05.Neu	C05.Neu	PECAM1	PECAM1	3.88376e-05	0	PECAM1_PECAM1	PECAM1 - PECAM1	PECAM1	Cell-Cell Contact	KEGG: hsa04514
C06.Mono	C05.Neu	PECAM1	PECAM1	0.00026227	0	PECAM1_PECAM1	PECAM1 - PECAM1	PECAM1	Cell-Cell Contact	KEGG: hsa04514
C07.NK	C05.Neu	PECAM1	PECAM1	0.000170186	0	PECAM1_PECAM1	PECAM1 - PECAM1	PECAM1	Cell-Cell Contact	KEGG: hsa04514
C09.Bcell2	C05.Neu	PECAM1	PECAM1	8.57314e-05	0	PECAM1_PECAM1	PECAM1 - PECAM1	PECAM1	Cell-Cell Contact	KEGG: hsa04514
C011.Macro	C06.Mono	PECAM1	PECAM1	0.00102104	0	PECAM1_PECAM1	PECAM1 - PECAM1	PECAM1	Cell-Cell Contact	KEGG: hsa04514
C04.Myeloid	C06.Mono	PECAM1	PECAM1	0.00435877	0	PECAM1_PECAM1	PECAM1 - PECAM1	PECAM1	Cell-Cell Contact	KEGG: hsa04514
C05.Neu	C06.Mono	PECAM1	PECAM1	0.00026227	0	PECAM1_PECAM1	PECAM1 - PECAM1	PECAM1	Cell-Cell Contact	KEGG: hsa04514
C06.Mono	C06.Mono	PECAM1	PECAM1	0.00176883	0	PECAM1_PECAM1	PECAM1 - PECAM1	PECAM1	Cell-Cell Contact	KEGG: hsa04514
C07.NK	C06.Mono	PECAM1	PECAM1	0.0011484	0	PECAM1_PECAM1	PECAM1 - PECAM1	PECAM1	Cell-Cell Contact	KEGG: hsa04514
C09.Bcell2	C06.Mono	PECAM1	PECAM1	0.000578787	0	PECAM1_PECAM1	PECAM1 - PECAM1	PECAM1	Cell-Cell Contact	KEGG: hsa04514
C011.Macro	C07.NK	PECAM1	PECAM1	0.000662724	0	PECAM1_PECAM1	PECAM1 - PECAM1	PECAM1	Cell-Cell Contact	KEGG: hsa04514
C04.Myeloid	C07.NK	PECAM1	PECAM1	0.00283247	0	PECAM1_PECAM1	PECAM1 - PECAM1	PECAM1	Cell-Cell Contact	KEGG: hsa04514
C05.Neu	C07.NK	PECAM1	PECAM1	0.000170186	0	PECAM1_PECAM1	PECAM1 - PECAM1	PECAM1	Cell-Cell Contact	KEGG: hsa04514
C06.Mono	C07.NK	PECAM1	PECAM1	0.0011484	0	PECAM1_PECAM1	PECAM1 - PECAM1	PECAM1	Cell-Cell Contact	KEGG: hsa04514
C07.NK	C07.NK	PECAM1	PECAM1	0.000745422	0.01	PECAM1_PECAM1	PECAM1 - PECAM1	PECAM1	Cell-Cell Contact	KEGG: hsa04514
C09.Bcell2	C07.NK	PECAM1	PECAM1	0.000375615	0	PECAM1_PECAM1	PECAM1 - PECAM1	PECAM1	Cell-Cell Contact	KEGG: hsa04514
C011.Macro	C09.Bcell2	PECAM1	PECAM1	0.00033393	0	PECAM1_PECAM1	PECAM1 - PECAM1	PECAM1	Cell-Cell Contact	KEGG: hsa04514
C04.Myeloid	C09.Bcell2	PECAM1	PECAM1	0.00142875	0	PECAM1_PECAM1	PECAM1 - PECAM1	PECAM1	Cell-Cell Contact	KEGG: hsa04514
C05.Neu	C09.Bcell2	PECAM1	PECAM1	8.57314e-05	0	PECAM1_PECAM1	PECAM1 - PECAM1	PECAM1	Cell-Cell Contact	KEGG: hsa04514
C06.Mono	C09.Bcell2	PECAM1	PECAM1	0.000578787	0	PECAM1_PECAM1	PECAM1 - PECAM1	PECAM1	Cell-Cell Contact	KEGG: hsa04514
C07.NK	C09.Bcell2	PECAM1	PECAM1	0.000375615	0	PECAM1_PECAM1	PECAM1 - PECAM1	PECAM1	Cell-Cell Contact	KEGG: hsa04514
C09.Bcell2	C09.Bcell2	PECAM1	PECAM1	0.000189236	0	PECAM1_PECAM1	PECAM1 - PECAM1	PECAM1	Cell-Cell Contact	KEGG: hsa04514
C011.Macro	C01.Ery_P	SELE	CD44	0.000131699	0	SELE_CD44	SELE - CD44	SELE	Cell-Cell Contact	PMC4571854
C011.Macro	C011.Macro	SELE	CD44	0.000552777	0	SELE_CD44	SELE - CD44	SELE	Cell-Cell Contact	PMC4571854
C011.Macro	C03.Baspphil	SELE	CD44	0.000495711	0	SELE_CD44	SELE - CD44	SELE	Cell-Cell Contact	PMC4571854
C011.Macro	C04.Myeloid	SELE	CD44	0.000125518	0	SELE_CD44	SELE - CD44	SELE	Cell-Cell Contact	PMC4571854
C011.Macro	C05.Neu	SELE	CD44	0.00102753	0	SELE_CD44	SELE - CD44	SELE	Cell-Cell Contact	PMC4571854
C011.Macro	C06.Mono	SELE	CD44	0.00108872	0	SELE_CD44	SELE - CD44	SELE	Cell-Cell Contact	PMC4571854
C011.Macro	C07.NK	SELE	CD44	0.00161825	0	SELE_CD44	SELE - CD44	SELE	Cell-Cell Contact	PMC4571854
C011.Macro	C09.Bcell2	SELE	CD44	1.78246e-05	0	SELE_CD44	SELE - CD44	SELE	Cell-Cell Contact	PMC4571854
C011.Macro	C10.Bcell3	SELE	CD44	0.000252002	0	SELE_CD44	SELE - CD44	SELE	Cell-Cell Contact	PMC4571854
C011.Macro	C01.Ery_P	SELE	GLG1	6.7169e-05	0	SELE_GLG1	SELE - GLG1	SELE	Cell-Cell Contact	PMID: 11404363
C011.Macro	C011.Macro	SELE	GLG1	0.000226862	0	SELE_GLG1	SELE - GLG1	SELE	Cell-Cell Contact	PMID: 11404363
C011.Macro	C02.CXCL12	SELE	GLG1	0.000525285	0	SELE_GLG1	SELE - GLG1	SELE	Cell-Cell Contact	PMID: 11404363
C011.Macro	C03.Baspphil	SELE	GLG1	5.0791e-05	0	SELE_GLG1	SELE - GLG1	SELE	Cell-Cell Contact	PMID: 11404363
C011.Macro	C04.Myeloid	SELE	GLG1	0.000215515	0	SELE_GLG1	SELE - GLG1	SELE	Cell-Cell Contact	PMID: 11404363
C011.Macro	C05.Neu	SELE	GLG1	7.74016e-05	0	SELE_GLG1	SELE - GLG1	SELE	Cell-Cell Contact	PMID: 11404363
C011.Macro	C06.Mono	SELE	GLG1	0.000213688	0	SELE_GLG1	SELE - GLG1	SELE	Cell-Cell Contact	PMID: 11404363
C011.Macro	C07.NK	SELE	GLG1	0.000180509	0	SELE_GLG1	SELE - GLG1	SELE	Cell-Cell Contact	PMID: 11404363
C011.Macro	C08.Bcell1	SELE	GLG1	8.82048e-05	0	SELE_GLG1	SELE - GLG1	SELE	Cell-Cell Contact	PMID: 11404363
C011.Macro	C09.Bcell2	SELE	GLG1	0.000124844	0	SELE_GLG1	SELE - GLG1	SELE	Cell-Cell Contact	PMID: 11404363
C011.Macro	C10.Bcell3	SELE	GLG1	0.000290308	0	SELE_GLG1	SELE - GLG1	SELE	Cell-Cell Contact	PMID: 11404363
C011.Macro	C03.Baspphil	SELL	CD34	0.000535374	0	SELL_CD34	SELL - CD34	SELL	Cell-Cell Contact	PMID: 7692600; PMID: 8977216
C03.Baspphil	C03.Baspphil	SELL	CD34	0.000442279	0.01	SELL_CD34	SELL - CD34	SELL	Cell-Cell Contact	PMID: 7692600; PMID: 8977216
C04.Myeloid	C03.Baspphil	SELL	CD34	0.000183069	0.01	SELL_CD34	SELL - CD34	SELL	Cell-Cell Contact	PMID: 7692600; PMID: 8977216
C05.Neu	C03.Baspphil	SELL	CD34	0.00115477	0	SELL_CD34	SELL - CD34	SELL	Cell-Cell Contact	PMID: 7692600; PMID: 8977216
C06.Mono	C03.Baspphil	SELL	CD34	0.00421572	0	SELL_CD34	SELL - CD34	SELL	Cell-Cell Contact	PMID: 7692600; PMID: 8977216
C07.NK	C03.Baspphil	SELL	CD34	0.00559915	0	SELL_CD34	SELL - CD34	SELL	Cell-Cell Contact	PMID: 7692600; PMID: 8977216
C09.Bcell2	C03.Baspphil	SELL	CD34	0.000918617	0	SELL_CD34	SELL - CD34	SELL	Cell-Cell Contact	PMID: 7692600; PMID: 8977216
C10.Bcell3	C03.Baspphil	SELL	CD34	0.00678146	0	SELL_CD34	SELL - CD34	SELL	Cell-Cell Contact	PMID: 7692600; PMID: 8977216
C011.Macro	C05.Neu	SELL	CD34	9.50032e-05	0	SELL_CD34	SELL - CD34	SELL	Cell-Cell Contact	PMID: 7692600; PMID: 8977216
C03.Baspphil	C05.Neu	SELL	CD34	7.84773e-05	0	SELL_CD34	SELL - CD34	SELL	Cell-Cell Contact	PMID: 7692600; PMID: 8977216
C04.Myeloid	C05.Neu	SELL	CD34	3.24765e-05	0.01	SELL_CD34	SELL - CD34	SELL	Cell-Cell Contact	PMID: 7692600; PMID: 8977216
C05.Neu	C05.Neu	SELL	CD34	0.000205021	0	SELL_CD34	SELL - CD34	SELL	Cell-Cell Contact	PMID: 7692600; PMID: 8977216
C06.Mono	C05.Neu	SELL	CD34	0.00075036	0	SELL_CD34	SELL - CD34	SELL	Cell-Cell Contact	PMID: 7692600; PMID: 8977216
C07.NK	C05.Neu	SELL	CD34	0.000997739	0	SELL_CD34	SELL - CD34	SELL	Cell-Cell Contact	PMID: 7692600; PMID: 8977216
C09.Bcell2	C05.Neu	SELL	CD34	0.000163062	0	SELL_CD34	SELL - CD34	SELL	Cell-Cell Contact	PMID: 7692600; PMID: 8977216
C10.Bcell3	C05.Neu	SELL	CD34	0.0012096	0	SELL_CD34	SELL - CD34	SELL	Cell-Cell Contact	PMID: 7692600; PMID: 8977216
C011.Macro	C07.NK	SELL	CD34	0.00428927	0	SELL_CD34	SELL - CD34	SELL	Cell-Cell Contact	PMID: 7692600; PMID: 8977216
C03.Baspphil	C07.NK	SELL	CD34	0.00354573	0	SELL_CD34	SELL - CD34	SELL	Cell-Cell Contact	PMID: 7692600; PMID: 8977216
C04.Myeloid	C07.NK	SELL	CD34	0.00147033	0	SELL_CD34	SELL - CD34	SELL	Cell-Cell Contact	PMID: 7692600; PMID: 8977216
C05.Neu	C07.NK	SELL	CD34	0.00921169	0	SELL_CD34	SELL - CD34	SELL	Cell-Cell Contact	PMID: 7692600; PMID: 8977216
C06.Mono	C07.NK	SELL	CD34	0.0329251	0	SELL_CD34	SELL - CD34	SELL	Cell-Cell Contact	PMID: 7692600; PMID: 8977216
C07.NK	C07.NK	SELL	CD34	0.0433199	0	SELL_CD34	SELL - CD34	SELL	Cell-Cell Contact	PMID: 7692600; PMID: 8977216
C09.Bcell2	C07.NK	SELL	CD34	0.00733997	0	SELL_CD34	SELL - CD34	SELL	Cell-Cell Contact	PMID: 7692600; PMID: 8977216
C10.Bcell3	C07.NK	SELL	CD34	0.0520504	0	SELL_CD34	SELL - CD34	SELL	Cell-Cell Contact	PMID: 7692600; PMID: 8977216
C011.Macro	C09.Bcell2	SELL	CD34	0.00127572	0	SELL_CD34	SELL - CD34	SELL	Cell-Cell Contact	PMID: 7692600; PMID: 8977216
C03.Baspphil	C09.Bcell2	SELL	CD34	0.00105402	0	SELL_CD34	SELL - CD34	SELL	Cell-Cell Contact	PMID: 7692600; PMID: 8977216
C04.Myeloid	C09.Bcell2	SELL	CD34	0.000436439	0	SELL_CD34	SELL - CD34	SELL	Cell-Cell Contact	PMID: 7692600; PMID: 8977216
C05.Neu	C09.Bcell2	SELL	CD34	0.0027493	0	SELL_CD34	SELL - CD34	SELL	Cell-Cell Contact	PMID: 7692600; PMID: 8977216
C06.Mono	C09.Bcell2	SELL	CD34	0.00999455	0	SELL_CD34	SELL - CD34	SELL	Cell-Cell Contact	PMID: 7692600; PMID: 8977216
C07.NK	C09.Bcell2	SELL	CD34	0.0132491	0	SELL_CD34	SELL - CD34	SELL	Cell-Cell Contact	PMID: 7692600; PMID: 8977216
C09.Bcell2	C09.Bcell2	SELL	CD34	0.00218777	0	SELL_CD34	SELL - CD34	SELL	Cell-Cell Contact	PMID: 7692600; PMID: 8977216
C10.Bcell3	C09.Bcell2	SELL	CD34	0.0160208	0	SELL_CD34	SELL - CD34	SELL	Cell-Cell Contact	PMID: 7692600; PMID: 8977216
C011.Macro	C011.Macro	SELPLG	SELE	8.23139e-05	0	SELPLG_SELE	SELPLG - SELE	SELPLG	Cell-Cell Contact	PMC4571854
C03.Baspphil	C011.Macro	SELPLG	SELE	7.47989e-05	0	SELPLG_SELE	SELPLG - SELE	SELPLG	Cell-Cell Contact	PMC4571854
C04.Myeloid	C011.Macro	SELPLG	SELE	4.34662e-05	0	SELPLG_SELE	SELPLG - SELE	SELPLG	Cell-Cell Contact	PMC4571854
C05.Neu	C011.Macro	SELPLG	SELE	9.50223e-05	0	SELPLG_SELE	SELPLG - SELE	SELPLG	Cell-Cell Contact	PMC4571854
C06.Mono	C011.Macro	SELPLG	SELE	0.000311205	0	SELPLG_SELE	SELPLG - SELE	SELPLG	Cell-Cell Contact	PMC4571854
C07.NK	C011.Macro	SELPLG	SELE	8.30582e-06	0	SELPLG_SELE	SELPLG - SELE	SELPLG	Cell-Cell Contact	PMC4571854
C10.Bcell3	C011.Macro	SELPLG	SELE	0.00105506	0	SELPLG_SELE	SELPLG - SELE	SELPLG	Cell-Cell Contact	PMC4571854
C05.Neu	C011.Macro	SELPLG	SELL	0.000307577	0	SELPLG_SELL	SELPLG - SELL	SELPLG	Cell-Cell Contact	PMC2431087; PMID: 8892633,PMID: 8896607
C06.Mono	C011.Macro	SELPLG	SELL	0.00100685	0	SELPLG_SELL	SELPLG - SELL	SELPLG	Cell-Cell Contact	PMC2431087; PMID: 8892633,PMID: 8896607
C10.Bcell3	C011.Macro	SELPLG	SELL	0.00340782	0.01	SELPLG_SELL	SELPLG - SELL	SELPLG	Cell-Cell Contact	PMC2431087; PMID: 8892633,PMID: 8896607
C05.Neu	C03.Baspphil	SELPLG	SELL	0.000254083	0.01	SELPLG_SELL	SELPLG - SELL	SELPLG	Cell-Cell Contact	PMC2431087; PMID: 8892633,PMID: 8896607
C06.Mono	C03.Baspphil	SELPLG	SELL	0.00083184	0	SELPLG_SELL	SELPLG - SELL	SELPLG	Cell-Cell Contact	PMC2431087; PMID: 8892633,PMID: 8896607
C10.Bcell3	C03.Baspphil	SELPLG	SELL	0.00281665	0.01	SELPLG_SELL	SELPLG - SELL	SELPLG	Cell-Cell Contact	PMC2431087; PMID: 8892633,PMID: 8896607
C05.Neu	C04.Myeloid	SELPLG	SELL	0.000105159	0.04	SELPLG_SELL	SELPLG - SELL	SELPLG	Cell-Cell Contact	PMC2431087; PMID: 8892633,PMID: 8896607
C06.Mono	C04.Myeloid	SELPLG	SELL	0.000344395	0	SELPLG_SELL	SELPLG - SELL	SELPLG	Cell-Cell Contact	PMC2431087; PMID: 8892633,PMID: 8896607
C10.Bcell3	C04.Myeloid	SELPLG	SELL	0.0011675	0.04	SELPLG_SELL	SELPLG - SELL	SELPLG	Cell-Cell Contact	PMC2431087; PMID: 8892633,PMID: 8896607
C011.Macro	C05.Neu	SELPLG	SELL	0.000574895	0.02	SELPLG_SELL	SELPLG - SELL	SELPLG	Cell-Cell Contact	PMC2431087; PMID: 8892633,PMID: 8896607
C03.Baspphil	C05.Neu	SELPLG	SELL	0.000522433	0	SELPLG_SELL	SELPLG - SELL	SELPLG	Cell-Cell Contact	PMC2431087; PMID: 8892633,PMID: 8896607
C05.Neu	C05.Neu	SELPLG	SELL	0.000663602	0	SELPLG_SELL	SELPLG - SELL	SELPLG	Cell-Cell Contact	PMC2431087; PMID: 8892633,PMID: 8896607
C06.Mono	C05.Neu	SELPLG	SELL	0.00217054	0	SELPLG_SELL	SELPLG - SELL	SELPLG	Cell-Cell Contact	PMC2431087; PMID: 8892633,PMID: 8896607
C10.Bcell3	C05.Neu	SELPLG	SELL	0.00732611	0	SELPLG_SELL	SELPLG - SELL	SELPLG	Cell-Cell Contact	PMC2431087; PMID: 8892633,PMID: 8896607
C011.Macro	C06.Mono	SELPLG	SELL	0.002102	0	SELPLG_SELL	SELPLG - SELL	SELPLG	Cell-Cell Contact	PMC2431087; PMID: 8892633,PMID: 8896607
C03.Baspphil	C06.Mono	SELPLG	SELL	0.00191045	0	SELPLG_SELL	SELPLG - SELL	SELPLG	Cell-Cell Contact	PMC2431087; PMID: 8892633,PMID: 8896607
C04.Myeloid	C06.Mono	SELPLG	SELL	0.00111103	0	SELPLG_SELL	SELPLG - SELL	SELPLG	Cell-Cell Contact	PMC2431087; PMID: 8892633,PMID: 8896607
C05.Neu	C06.Mono	SELPLG	SELL	0.00242577	0	SELPLG_SELL	SELPLG - SELL	SELPLG	Cell-Cell Contact	PMC2431087; PMID: 8892633,PMID: 8896607
C06.Mono	C06.Mono	SELPLG	SELL	0.00790266	0	SELPLG_SELL	SELPLG - SELL	SELPLG	Cell-Cell Contact	PMC2431087; PMID: 8892633,PMID: 8896607
C10.Bcell3	C06.Mono	SELPLG	SELL	0.0263144	0	SELPLG_SELL	SELPLG - SELL	SELPLG	Cell-Cell Contact	PMC2431087; PMID: 8892633,PMID: 8896607
C011.Macro	C07.NK	SELPLG	SELL	0.00279374	0	SELPLG_SELL	SELPLG - SELL	SELPLG	Cell-Cell Contact	PMC2431087; PMID: 8892633,PMID: 8896607
C03.Baspphil	C07.NK	SELPLG	SELL	0.00253931	0	SELPLG_SELL	SELPLG - SELL	SELPLG	Cell-Cell Contact	PMC2431087; PMID: 8892633,PMID: 8896607
C04.Myeloid	C07.NK	SELPLG	SELL	0.00147714	0	SELPLG_SELL	SELPLG - SELL	SELPLG	Cell-Cell Contact	PMC2431087; PMID: 8892633,PMID: 8896607
C05.Neu	C07.NK	SELPLG	SELL	0.00322371	0	SELPLG_SELL	SELPLG - SELL	SELPLG	Cell-Cell Contact	PMC2431087; PMID: 8892633,PMID: 8896607
C06.Mono	C07.NK	SELPLG	SELL	0.0104833	0	SELPLG_SELL	SELPLG - SELL	SELPLG	Cell-Cell Contact	PMC2431087; PMID: 8892633,PMID: 8896607
C10.Bcell3	C07.NK	SELPLG	SELL	0.0346971	0	SELPLG_SELL	SELPLG - SELL	SELPLG	Cell-Cell Contact	PMC2431087; PMID: 8892633,PMID: 8896607
C03.Baspphil	C09.Bcell2	SELPLG	SELL	0.000415539	0.02	SELPLG_SELL	SELPLG - SELL	SELPLG	Cell-Cell Contact	PMC2431087; PMID: 8892633,PMID: 8896607
C05.Neu	C09.Bcell2	SELPLG	SELL	0.00052784	0	SELPLG_SELL	SELPLG - SELL	SELPLG	Cell-Cell Contact	PMC2431087; PMID: 8892633,PMID: 8896607
C06.Mono	C09.Bcell2	SELPLG	SELL	0.00172701	0	SELPLG_SELL	SELPLG - SELL	SELPLG	Cell-Cell Contact	PMC2431087; PMID: 8892633,PMID: 8896607
C10.Bcell3	C09.Bcell2	SELPLG	SELL	0.00583527	0	SELPLG_SELL	SELPLG - SELL	SELPLG	Cell-Cell Contact	PMC2431087; PMID: 8892633,PMID: 8896607
C011.Macro	C10.Bcell3	SELPLG	SELL	0.00338568	0	SELPLG_SELL	SELPLG - SELL	SELPLG	Cell-Cell Contact	PMC2431087; PMID: 8892633,PMID: 8896607
C03.Baspphil	C10.Bcell3	SELPLG	SELL	0.00307751	0	SELPLG_SELL	SELPLG - SELL	SELPLG	Cell-Cell Contact	PMC2431087; PMID: 8892633,PMID: 8896607
C04.Myeloid	C10.Bcell3	SELPLG	SELL	0.00179061	0	SELPLG_SELL	SELPLG - SELL	SELPLG	Cell-Cell Contact	PMC2431087; PMID: 8892633,PMID: 8896607
C05.Neu	C10.Bcell3	SELPLG	SELL	0.0039064	0	SELPLG_SELL	SELPLG - SELL	SELPLG	Cell-Cell Contact	PMC2431087; PMID: 8892633,PMID: 8896607
C06.Mono	C10.Bcell3	SELPLG	SELL	0.0126837	0	SELPLG_SELL	SELPLG - SELL	SELPLG	Cell-Cell Contact	PMC2431087; PMID: 8892633,PMID: 8896607
C10.Bcell3	C10.Bcell3	SELPLG	SELL	0.0417656	0	SELPLG_SELL	SELPLG - SELL	SELPLG	Cell-Cell Contact	PMC2431087; PMID: 8892633,PMID: 8896607
C011.Macro	C04.Myeloid	SELPLG	SELP	0.00129609	0	SELPLG_SELP	SELPLG - SELP	SELPLG	Cell-Cell Contact	PMID: 19118202; PMID: 9829984
C03.Baspphil	C04.Myeloid	SELPLG	SELP	0.00117789	0	SELPLG_SELP	SELPLG - SELP	SELPLG	Cell-Cell Contact	PMID: 19118202; PMID: 9829984
C04.Myeloid	C04.Myeloid	SELPLG	SELP	0.000684797	0	SELPLG_SELP	SELPLG - SELP	SELPLG	Cell-Cell Contact	PMID: 19118202; PMID: 9829984
C05.Neu	C04.Myeloid	SELPLG	SELP	0.00149591	0	SELPLG_SELP	SELPLG - SELP	SELPLG	Cell-Cell Contact	PMID: 19118202; PMID: 9829984
C06.Mono	C04.Myeloid	SELPLG	SELP	0.00488364	0	SELPLG_SELP	SELPLG - SELP	SELPLG	Cell-Cell Contact	PMID: 19118202; PMID: 9829984
C07.NK	C04.Myeloid	SELPLG	SELP	0.000130924	0	SELPLG_SELP	SELPLG - SELP	SELPLG	Cell-Cell Contact	PMID: 19118202; PMID: 9829984
C10.Bcell3	C04.Myeloid	SELPLG	SELP	0.0163778	0	SELPLG_SELP	SELPLG - SELP	SELPLG	Cell-Cell Contact	PMID: 19118202; PMID: 9829984
C011.Macro	C011.Macro	SEMA4A	NRP1_PLXNA1	0.000210199	0	SEMA4A_NRP1_PLXNA1	SEMA4A - (NRP1+PLXNA1)	SEMA4	Cell-Cell Contact	PMID: 27533782
C06.Mono	C011.Macro	SEMA4A	NRP1_PLXNA1	3.94753e-05	0	SEMA4A_NRP1_PLXNA1	SEMA4A - (NRP1+PLXNA1)	SEMA4	Cell-Cell Contact	PMID: 27533782
C011.Macro	C011.Macro	SEMA4A	PLXNB2	0.000433516	0	SEMA4A_PLXNB2	SEMA4A - PLXNB2	SEMA4	Cell-Cell Contact	PMID: 27533782
C06.Mono	C011.Macro	SEMA4A	PLXNB2	8.14289e-05	0	SEMA4A_PLXNB2	SEMA4A - PLXNB2	SEMA4	Cell-Cell Contact	PMID: 27533782
C011.Macro	C06.Mono	SEMA4A	PLXNB2	9.7737e-05	0	SEMA4A_PLXNB2	SEMA4A - PLXNB2	SEMA4	Cell-Cell Contact	PMID: 27533782
C06.Mono	C06.Mono	SEMA4A	PLXNB2	1.83533e-05	0	SEMA4A_PLXNB2	SEMA4A - PLXNB2	SEMA4	Cell-Cell Contact	PMID: 27533782
C011.Macro	C09.Bcell2	SEMA4A	PLXNB2	2.3942e-05	0	SEMA4A_PLXNB2	SEMA4A - PLXNB2	SEMA4	Cell-Cell Contact	PMID: 27533782
C06.Mono	C09.Bcell2	SEMA4A	PLXNB2	4.49561e-06	0	SEMA4A_PLXNB2	SEMA4A - PLXNB2	SEMA4	Cell-Cell Contact	PMID: 27533782
C03.Baspphil	C011.Macro	SEMA4D	PLXNB2	3.70758e-05	0	SEMA4D_PLXNB2	SEMA4D - PLXNB2	SEMA4	Cell-Cell Contact	PMID: 27533782
C04.Myeloid	C011.Macro	SEMA4D	PLXNB2	0.000501836	0	SEMA4D_PLXNB2	SEMA4D - PLXNB2	SEMA4	Cell-Cell Contact	PMID: 27533782
C07.NK	C011.Macro	SEMA4D	PLXNB2	0.000134165	0	SEMA4D_PLXNB2	SEMA4D - PLXNB2	SEMA4	Cell-Cell Contact	PMID: 27533782
C03.Baspphil	C06.Mono	SEMA4D	PLXNB2	8.35625e-06	0	SEMA4D_PLXNB2	SEMA4D - PLXNB2	SEMA4	Cell-Cell Contact	PMID: 27533782
C04.Myeloid	C06.Mono	SEMA4D	PLXNB2	0.000113146	0	SEMA4D_PLXNB2	SEMA4D - PLXNB2	SEMA4	Cell-Cell Contact	PMID: 27533782
C07.NK	C06.Mono	SEMA4D	PLXNB2	3.02408e-05	0	SEMA4D_PLXNB2	SEMA4D - PLXNB2	SEMA4	Cell-Cell Contact	PMID: 27533782
C03.Baspphil	C09.Bcell2	SEMA4D	PLXNB2	2.04684e-06	0.01	SEMA4D_PLXNB2	SEMA4D - PLXNB2	SEMA4	Cell-Cell Contact	PMID: 27533782
C04.Myeloid	C09.Bcell2	SEMA4D	PLXNB2	2.77169e-05	0	SEMA4D_PLXNB2	SEMA4D - PLXNB2	SEMA4	Cell-Cell Contact	PMID: 27533782
C07.NK	C09.Bcell2	SEMA4D	PLXNB2	7.40752e-06	0.01	SEMA4D_PLXNB2	SEMA4D - PLXNB2	SEMA4	Cell-Cell Contact	PMID: 27533782
C02.CXCL12	C011.Macro	SEMA4C	PLXNB2	4.59909e-05	0	SEMA4C_PLXNB2	SEMA4C - PLXNB2	SEMA4	Cell-Cell Contact	PMID: 27533782
C02.CXCL12	C06.Mono	SEMA4C	PLXNB2	1.03656e-05	0	SEMA4C_PLXNB2	SEMA4C - PLXNB2	SEMA4	Cell-Cell Contact	PMID: 27533782
C02.CXCL12	C09.Bcell2	SEMA4C	PLXNB2	2.53903e-06	0	SEMA4C_PLXNB2	SEMA4C - PLXNB2	SEMA4	Cell-Cell Contact	PMID: 27533782
C04.Myeloid	C011.Macro	SEMA4D	CD72	0.000274502	0.02	SEMA4D_CD72	SEMA4D - CD72	SEMA4	Cell-Cell Contact	PMID: 22325954
C07.NK	C011.Macro	SEMA4D	CD72	7.33756e-05	0.02	SEMA4D_CD72	SEMA4D - CD72	SEMA4	Cell-Cell Contact	PMID: 22325954
C03.Baspphil	C08.Bcell1	SEMA4D	CD72	0.000167796	0	SEMA4D_CD72	SEMA4D - CD72	SEMA4	Cell-Cell Contact	PMID: 22325954
C04.Myeloid	C08.Bcell1	SEMA4D	CD72	0.00226747	0	SEMA4D_CD72	SEMA4D - CD72	SEMA4	Cell-Cell Contact	PMID: 22325954
C07.NK	C08.Bcell1	SEMA4D	CD72	0.000606992	0	SEMA4D_CD72	SEMA4D - CD72	SEMA4	Cell-Cell Contact	PMID: 22325954
C03.Baspphil	C09.Bcell2	SEMA4D	CD72	4.5425e-05	0.04	SEMA4D_CD72	SEMA4D - CD72	SEMA4	Cell-Cell Contact	PMID: 22325954
C04.Myeloid	C09.Bcell2	SEMA4D	CD72	0.000614782	0	SEMA4D_CD72	SEMA4D - CD72	SEMA4	Cell-Cell Contact	PMID: 22325954
C07.NK	C09.Bcell2	SEMA4D	CD72	0.000164375	0	SEMA4D_CD72	SEMA4D - CD72	SEMA4	Cell-Cell Contact	PMID: 22325954
C04.Myeloid	C10.Bcell3	SEMA4D	CD72	0.00022691	0.01	SEMA4D_CD72	SEMA4D - CD72	SEMA4	Cell-Cell Contact	PMID: 22325954
C07.NK	C10.Bcell3	SEMA4D	CD72	6.06519e-05	0.04	SEMA4D_CD72	SEMA4D - CD72	SEMA4	Cell-Cell Contact	PMID: 22325954
C02.CXCL12	C011.Macro	SEMA6D	PLXNA1	3.20715e-05	0	SEMA6D_PLXNA1	SEMA6D - PLXNA1	SEMA6	Cell-Cell Contact	PMID: 27533782
C011.Macro	C01.Ery_P	SIGLEC1	SPN	0.00234846	0	SIGLEC1_SPN	SIGLEC1 - SPN	SN	Cell-Cell Contact	KEGG: hsa04514; PMID: 11238599
C011.Macro	C011.Macro	SIGLEC1	SPN	0.00070957	0	SIGLEC1_SPN	SIGLEC1 - SPN	SN	Cell-Cell Contact	KEGG: hsa04514; PMID: 11238599
C011.Macro	C03.Baspphil	SIGLEC1	SPN	0.00325634	0	SIGLEC1_SPN	SIGLEC1 - SPN	SN	Cell-Cell Contact	KEGG: hsa04514; PMID: 11238599
C011.Macro	C04.Myeloid	SIGLEC1	SPN	0.00500232	0	SIGLEC1_SPN	SIGLEC1 - SPN	SN	Cell-Cell Contact	KEGG: hsa04514; PMID: 11238599
C011.Macro	C05.Neu	SIGLEC1	SPN	0.00308238	0	SIGLEC1_SPN	SIGLEC1 - SPN	SN	Cell-Cell Contact	KEGG: hsa04514; PMID: 11238599
C011.Macro	C06.Mono	SIGLEC1	SPN	0.00283989	0	SIGLEC1_SPN	SIGLEC1 - SPN	SN	Cell-Cell Contact	KEGG: hsa04514; PMID: 11238599
C011.Macro	C07.NK	SIGLEC1	SPN	0.0028034	0	SIGLEC1_SPN	SIGLEC1 - SPN	SN	Cell-Cell Contact	KEGG: hsa04514; PMID: 11238599
C011.Macro	C08.Bcell1	SIGLEC1	SPN	0.00077279	0	SIGLEC1_SPN	SIGLEC1 - SPN	SN	Cell-Cell Contact	KEGG: hsa04514; PMID: 11238599
C011.Macro	C09.Bcell2	SIGLEC1	SPN	0.000739968	0	SIGLEC1_SPN	SIGLEC1 - SPN	SN	Cell-Cell Contact	KEGG: hsa04514; PMID: 11238599
C011.Macro	C10.Bcell3	SIGLEC1	SPN	0.00204918	0	SIGLEC1_SPN	SIGLEC1 - SPN	SN	Cell-Cell Contact	KEGG: hsa04514; PMID: 11238599
C02.CXCL12	C011.Macro	THY1	ITGAM_ITGB2	0.0231975	0	THY1_ITGAM_ITGB2	THY1 - (ITGAM+ITGB2)	THY1	Cell-Cell Contact	PMID: 15850796
C02.CXCL12	C06.Mono	THY1	ITGAM_ITGB2	0.0273651	0	THY1_ITGAM_ITGB2	THY1 - (ITGAM+ITGB2)	THY1	Cell-Cell Contact	PMID: 15850796
C01.Ery_P	C011.Macro	ITGA4_ITGB1	VCAM1	0.0170251	0	ITGA4_ITGB1_VCAM1	ITGA4 - (ITGB1+VCAM1)	VCAM	Cell-Cell Contact	KEGG: hsa04514
C03.Baspphil	C011.Macro	ITGA4_ITGB1	VCAM1	0.0143207	0	ITGA4_ITGB1_VCAM1	ITGA4 - (ITGB1+VCAM1)	VCAM	Cell-Cell Contact	KEGG: hsa04514
C04.Myeloid	C011.Macro	ITGA4_ITGB1	VCAM1	0.0104696	0	ITGA4_ITGB1_VCAM1	ITGA4 - (ITGB1+VCAM1)	VCAM	Cell-Cell Contact	KEGG: hsa04514
C05.Neu	C011.Macro	ITGA4_ITGB1	VCAM1	0.00654905	0	ITGA4_ITGB1_VCAM1	ITGA4 - (ITGB1+VCAM1)	VCAM	Cell-Cell Contact	KEGG: hsa04514
C07.NK	C011.Macro	ITGA4_ITGB1	VCAM1	0.00886701	0	ITGA4_ITGB1_VCAM1	ITGA4 - (ITGB1+VCAM1)	VCAM	Cell-Cell Contact	KEGG: hsa04514
C08.Bcell1	C011.Macro	ITGA4_ITGB1	VCAM1	0.0018013	0.01	ITGA4_ITGB1_VCAM1	ITGA4 - (ITGB1+VCAM1)	VCAM	Cell-Cell Contact	KEGG: hsa04514
C09.Bcell2	C011.Macro	ITGA4_ITGB1	VCAM1	0.0056172	0	ITGA4_ITGB1_VCAM1	ITGA4 - (ITGB1+VCAM1)	VCAM	Cell-Cell Contact	KEGG: hsa04514
C10.Bcell3	C011.Macro	ITGA4_ITGB1	VCAM1	0.0085942	0	ITGA4_ITGB1_VCAM1	ITGA4 - (ITGB1+VCAM1)	VCAM	Cell-Cell Contact	KEGG: hsa04514
C01.Ery_P	C02.CXCL12	ITGA4_ITGB1	VCAM1	0.025533	0	ITGA4_ITGB1_VCAM1	ITGA4 - (ITGB1+VCAM1)	VCAM	Cell-Cell Contact	KEGG: hsa04514
C03.Baspphil	C02.CXCL12	ITGA4_ITGB1	VCAM1	0.0215067	0	ITGA4_ITGB1_VCAM1	ITGA4 - (ITGB1+VCAM1)	VCAM	Cell-Cell Contact	KEGG: hsa04514
C04.Myeloid	C02.CXCL12	ITGA4_ITGB1	VCAM1	0.015754	0	ITGA4_ITGB1_VCAM1	ITGA4 - (ITGB1+VCAM1)	VCAM	Cell-Cell Contact	KEGG: hsa04514
C05.Neu	C02.CXCL12	ITGA4_ITGB1	VCAM1	0.00987436	0	ITGA4_ITGB1_VCAM1	ITGA4 - (ITGB1+VCAM1)	VCAM	Cell-Cell Contact	KEGG: hsa04514
C07.NK	C02.CXCL12	ITGA4_ITGB1	VCAM1	0.0133535	0	ITGA4_ITGB1_VCAM1	ITGA4 - (ITGB1+VCAM1)	VCAM	Cell-Cell Contact	KEGG: hsa04514
C08.Bcell1	C02.CXCL12	ITGA4_ITGB1	VCAM1	0.00272253	0	ITGA4_ITGB1_VCAM1	ITGA4 - (ITGB1+VCAM1)	VCAM	Cell-Cell Contact	KEGG: hsa04514
C09.Bcell2	C02.CXCL12	ITGA4_ITGB1	VCAM1	0.00847339	0	ITGA4_ITGB1_VCAM1	ITGA4 - (ITGB1+VCAM1)	VCAM	Cell-Cell Contact	KEGG: hsa04514
C10.Bcell3	C02.CXCL12	ITGA4_ITGB1	VCAM1	0.0129444	0	ITGA4_ITGB1_VCAM1	ITGA4 - (ITGB1+VCAM1)	VCAM	Cell-Cell Contact	KEGG: hsa04514
C10.Bcell3	C011.Macro	ITGA4_ITGB7	VCAM1	0.0105674	0	ITGA4_ITGB7_VCAM1	ITGA4 - (ITGB7+VCAM1)	VCAM	Cell-Cell Contact	KEGG: hsa04514
C10.Bcell3	C02.CXCL12	ITGA4_ITGB7	VCAM1	0.0159005	0	ITGA4_ITGB7_VCAM1	ITGA4 - (ITGB7+VCAM1)	VCAM	Cell-Cell Contact	KEGG: hsa04514
